# Supplementary material for: Comparative analysis of distinctive transcriptome profiles with biochemical evidence in bisphenol S- and benzo[a]pyrene-exposed liver tissues of the olive flounder Paralichthys olivaceus
Source: PLoS One. 2018 May 1;13(5):e0196425. doi: 10.1371/journal.pone.0196425 (PMC5929548; doi:10.1371/journal.pone.0196425)
Supplement: S1 Table — (XLSX) [file pone.0196425.s002.xlsx]

## Sheet: Table S1
Table S1	Summary of the raw read sequencing information on each replicate.
	Total Bases (bp)	Read Count	GC (%)	Q20 (%)	Q30 (%)
Raw read
Control R1	7135452040	70648040	50.78	98.63	96.3
Control R2	8475961612	83920412	50.21	98.43	95.84
BPS R1	6360209774	62972374	51.25	98.71	96.47
BPS R2	7267621044	71956644	51.12	98.58	96.16
BPS R3	6883076472	68149272	50.83	98.67	96.37
BaP R1	6445668500	63818500	50.34	98.64	96.34
BaP R2	6387739950	63244950	50.59	98.56	96.17
BaP R3	6737528402	66708202	50.09	98.7	96.46
Trimmed read
Control R1	6959865245	69476910	50.8	99.21	97.3
Control R2	8235253479	82308950	50.23	99.11	97.01
BPS R1	6219587845	62072370	51.27	99.24	97.38
BPS R2	7092216702	70808390	51.13	99.18	97.19
BPS R3	6724625558	67125710	50.84	99.22	97.32
BaP R1	6290087083	62790696	50.36	99.22	97.33
BaP R2	6223572462	62138024	50.61	99.19	97.24
BaP R3	6584922586	65717822	50.1	99.24	97.39
