# Supplementary material for: Comparative analysis of distinctive transcriptome profiles with biochemical evidence in bisphenol S- and benzo[a]pyrene-exposed liver tissues of the olive flounder Paralichthys olivaceus
Source: PLoS One. 2018 May 1;13(5):e0196425. doi: 10.1371/journal.pone.0196425 (PMC5929548; doi:10.1371/journal.pone.0196425)
Supplement: S2 Table — (XLSX) [file pone.0196425.s003.xlsx]

## Sheet: Table S2
Contig	BPS/C.fc	BPS/C.raw.pval	BaP/C.fc	BaP/C.raw.pval	Length	GO	KO
c147_g1_i1	1.12796	0.208743	1.12953	0.0211655	1219	ZFIN|ZDB-GENE-070209-80 - symbol:tbx3a T-box 3a species:7955 Danio rerio [GO:0003700 sequence-specific DNA binding transcription factor activity evidence=IEA] [GO:0005634 nucleus evidence=IEA] [GO:0006355 regulation of transcription, DNA-templated evidence=IEA] [GO:0003677 DNA binding evidence=IEA] [GO:0035050 embryonic heart tube development evidence=IMP] [GO:0006351 transcription, DNA-templated…	tru:101069968 tbx3; T-box 3
c151_g1_i1	1.02626	0.840814	-1.05457	0.695962	968	.	.
c154_g1_i1	-1.14539	0.452166	-1.11055	0.533986	992	.	.
c178_g1_i1	-1.02444	0.771841	1.06118	0.179123	677	.	xma:106700184 szt2; seizure threshold 2 homolog (mouse)
c236_g1_i1	-1.0453	0.930938	1.60031	0.438779	379	.	.
c317_g1_i1	-1.16949	0.304728	-1.10125	0.470903	1151	.	.
c325_g1_i2	-1.01425	0.840472	-1.07029	0.237146	1009	ZFIN|ZDB-GENE-061013-224 - symbol:setdb1b SET domain, bifurcated 1b species:7955 Danio rerio [GO:0034968 histone lysine methylation evidence=IEA] [GO:0003677 DNA binding evidence=IEA] [GO:0005634 nucleus evidence=IEA] [GO:0016568 chromatin modification evidence=IEA] [GO:0046872 metal ion binding evidence=IEA] [GO:0006351 transcription, DNA-templated evidence=IEA] [GO:0018024 histone-lysine N-meth…	mze:101485997 histone-lysine N-methyltransferase SETDB1-B-like
c328_g1_i1	1.34277	0.0268326	1.08007	0.0675291	1238	ZFIN|ZDB-GENE-131105-1 - symbol:srpk2 SRSF protein kinase 2 species:7955 Danio rerio [GO:0016772 transferase activity, transferring phosphorus-containing groups evidence=IEA] [GO:0005524 ATP binding evidence=IEA] [GO:0006468 protein phosphorylation evidence=IEA] [GO:0016310 phosphorylation evidence=IEA] [GO:0004674 protein serine/threonine kinase activity evidence=IEA] [GO:0004672 protein kinase …	xma:102225031 SRSF protein kinase 2-like
c346_g1_i1	-1.03176	0.779527	-1.02139	0.851603	1151	UNIPROTKB|Q9GMD3 - symbol:RPGR Retinitis pigmentosa GTPase regulator species:9913 Bos taurus [GO:0005794 Golgi apparatus evidence=ISS] [GO:0007601 visual perception evidence=ISS] GO:GO:0005794 GO:GO:0007601 EMBL:AF286474 UniGene:Bt.108194 Uniprot:Q9GMD3	smin:v1.2.028618.t1 symbB.v1.2.028618.t1; -
c349_g1_i1	1.33396	0.12678	1.04988	0.304486	1382	.	.
c352_g1_i1	1.14785	0.293399	1.16348	0.553884	539	.	.
c421_g1_i1	-1.00426	0.96904	1.01322	0.923855	914	.	.
c440_g1_i1	1.02447	0.835507	-1.09842	0.477363	994	ZFIN|ZDB-GENE-040801-269 - symbol:zfand1 zinc finger, AN1-type domain 1 species:7955 Danio rerio [GO:0005575 cellular_component evidence=ND] [GO:0008270 zinc ion binding evidence=IEA] [GO:0046872 metal ion binding evidence=IEA] InterPro:IPR000058 Pfam:PF01428 PROSITE:PS51039 SMART:SM00154 ZFIN:ZDB-GENE-040801-269 GO:GO:0008270 Gene3D:4.10.1110.10 CTD:79752 HOGENOM:HOG000007730 HOVERGEN:HBG061273 …	mze:101475725 zfand1; zinc finger AN1-type containing 1
c444_g1_i1	-1.06465	0.551139	-1.03301	0.747411	900	ZFIN|ZDB-GENE-040718-414 - symbol:slc1a1 solute carrier family 1 (neuronal/epithelial high affinity glutamate transporter, system Xag), member 1 species:7955 Danio rerio [GO:0006835 dicarboxylic acid transport evidence=IEA] [GO:0016020 membrane evidence=IEA] [GO:0006810 transport evidence=IEA] [GO:0016021 integral component of membrane evidence=IEA] [GO:0017153 sodium:dicarboxylate symporter acti…	lco:104932815 slc1a1; solute carrier family 1 member 1
c451_g1_i1	-1.00259	0.980867	-1.46409	0.0818653	1056	ZFIN|ZDB-GENE-030131-7310 - symbol:eef1b2 eukaryotic translation elongation factor 1 beta 2 species:7955 Danio rerio [GO:0003746 translation elongation factor activity evidence=IEA] [GO:0006414 translational elongation evidence=IEA] [GO:0006412 translation evidence=IEA] [GO:0005853 eukaryotic translation elongation factor 1 complex evidence=IEA] InterPro:IPR001326 InterPro:IPR014038 Pfam:PF00736 …	lco:104934014 eef1b2; eukaryotic translation elongation factor 1 beta 2
c453_g1_i1	1.26553	0.032162	1.11101	0.416175	762	.	tng:GSTEN00014632G001 unnamed protein product
c456_g1_i1	1.05693	0.16903	1.17001	0.081061	1120	UNIPROTKB|F1NZW6 - symbol:F1NZW6 Uncharacterized protein species:9031 Gallus gallus [GO:0003050 regulation of systemic arterial blood pressure by atrial natriuretic peptide evidence=IEA] [GO:0004252 serine-type endopeptidase activity evidence=IEA] [GO:0005887 integral component of plasma membrane evidence=IEA] [GO:0006508 proteolysis evidence=IEA] [GO:0009986 cell surface evidence=IEA] [GO:001648…	lco:104939460 corin; corin, serine peptidase
c458_g1_i1	-1.00288	0.948629	1.03199	0.471235	1110	.	.
c496_g1_i1	-1.05286	0.75491	-1.02036	0.910381	716	.	.
c515_g1_i1	-1.26894	0.345599	-1.12619	0.569018	935	.	.
c521_g2_i1	-1.3323	0.0746539	-1.47448	0.0635238	758	UNIPROTKB|O15530 - symbol:PDPK1 3-phosphoinositide-dependent protein kinase 1 species:9606 Homo sapiens [GO:0003323 type B pancreatic cell development evidence=IEA] [GO:0004674 protein serine/threonine kinase activity evidence=IDA;TAS] [GO:0004676 3-phosphoinositide-dependent protein kinase activity evidence=IDA] [GO:0005158 insulin receptor binding evidence=IEA] [GO:0005515 protein binding evide…	lco:104923215 pdpk1; 3-phosphoinositide dependent protein kinase 1
c521_g1_i1	-1.3068	0.0255785	-1.2709	0.00525923	3272	ZFIN|ZDB-GENE-040426-1820 - symbol:pdpk1b 3-phosphoinositide dependent protein kinase 1b species:7955 Danio rerio [GO:0005575 cellular_component evidence=ND] [GO:0004672 protein kinase activity evidence=IEA] [GO:0005524 ATP binding evidence=IEA] [GO:0006468 protein phosphorylation evidence=IEA] [GO:0016772 transferase activity, transferring phosphorus-containing groups evidence=IEA] [GO:0000166 n…	lco:104923215 pdpk1; 3-phosphoinositide dependent protein kinase 1
c525_g1_i1	-1.18421	0.702495	-1.04003	0.889448	391	.	.
c525_g2_i1	1.01145	0.965619	1.17956	0.401709	433	.	.
c526_g1_i1	1.03742	0.878024	1.04699	0.540165	1241	ZFIN|ZDB-GENE-040426-1973 - symbol:ndufb4 NADH dehydrogenase (ubiquinone) 1 beta subcomplex, 4 species:7955 Danio rerio [GO:0008137 NADH dehydrogenase (ubiquinone) activity evidence=IEA] [GO:0005739 mitochondrion evidence=IEA] InterPro:IPR009866 Pfam:PF07225 ZFIN:ZDB-GENE-071015-3 GO:GO:0005739 Proteomes:UP000000437 GO:GO:0008137 GeneTree:ENSGT00510000048394 CTD:4710 eggNOG:NOG17910 HOGENOM:HOG00…	mze:101477537 ndufb4; NADH:ubiquinone oxidoreductase subunit B4
c531_g1_i1	-1.0051	0.8773	1.1429	0.0954242	1454	.	.
c555_g1_i1	2.91558	0.0859401	-1.01821	0.890974	2428	ZFIN|ZDB-GENE-040426-1151 - symbol:xpnpep2 X-prolyl aminopeptidase (aminopeptidase P) 2, membrane-bound species:7955 Danio rerio [GO:0005575 cellular_component evidence=ND] [GO:0046872 metal ion binding evidence=IEA] [GO:0016787 hydrolase activity evidence=IEA] InterPro:IPR000587 Pfam:PF01321 InterPro:IPR000994 Pfam:PF00557 ZFIN:ZDB-GENE-040426-1151 Proteomes:UP000000437 GO:GO:0046872 GO:GO:00167…	lco:104928722 xpnpep2; X-prolyl aminopeptidase 2
c562_g1_i1	1.10525	0.290241	1.02862	0.619308	1875	ZFIN|ZDB-GENE-040724-165 - symbol:ift140 intraflagellar transport 140 homolog (Chlamydomonas) species:7955 Danio rerio [GO:0030991 intraciliary transport particle A evidence=IBA] [GO:0042384 cilium assembly evidence=IBA] [GO:0035721 intraciliary retrograde transport evidence=IBA] [GO:0036064 ciliary basal body evidence=IBA] [GO:0005930 axoneme evidence=IBA] InterPro:IPR017986 InterPro:IPR001680 I…	lco:109141638 intraflagellar transport protein 140 homolog
c576_g1_i1	1.00821	0.948512	-1.03341	0.793295	1093	ZFIN|ZDB-GENE-081105-39 - symbol:si:dkey-189g17.3 si:dkey-189g17.3 species:7955 Danio rerio [GO:0004143 diacylglycerol kinase activity evidence=IEA] [GO:0007205 protein kinase C-activating G-protein coupled receptor signaling pathway evidence=IEA] [GO:0035556 intracellular signal transduction evidence=IEA] [GO:0016301 kinase activity evidence=IEA] [GO:0000166 nucleotide binding evidence=IEA] [GO:…	lco:104926277 diacylglycerol kinase beta-like
c588_g1_i1	1.00844	0.966619	-1.00721	0.95656	1272	ZFIN|ZDB-GENE-070806-105 - symbol:or127-1 odorant receptor, family E, subfamily 127, member 1 species:7955 Danio rerio [GO:0004984 olfactory receptor activity evidence=IEA] [GO:0016021 integral component of membrane evidence=IEA;IBA] [GO:0005886 plasma membrane evidence=IEA] [GO:0050907 detection of chemical stimulus involved in sensory perception evidence=IBA] [GO:0004871 signal transducer activ…	mze:101481264 olfactory receptor 51E1-like
c606_g1_i1	1.17826	0.20349	1.13886	0.278382	1050	.	.
c613_g2_i1	-1.17784	0.168877	-1.11791	0.237097	797	ZFIN|ZDB-GENE-040426-1154 - symbol:cep63 centrosomal protein 63 species:7955 Danio rerio [GO:0000077 DNA damage checkpoint evidence=ISS] [GO:0042770 signal transduction in response to DNA damage evidence=ISS] [GO:0005737 cytoplasm evidence=IEA] [GO:0007049 cell cycle evidence=IEA] [GO:0005813 centrosome evidence=IEA;ISS] [GO:0003674 molecular_function evidence=ND] [GO:0000922 spindle pole evidenc…	lco:104926046 cep63; centrosomal protein 63
c622_g1_i1	1.34248	0.21253	-1.01454	0.932676	620	.	.
c627_g1_i1	-1.09014	0.593206	-1.09456	0.578478	869	ZFIN|ZDB-GENE-120215-49 - symbol:si:ch211-114m9.1 si:ch211-114m9.1 species:7955 Danio rerio [GO:0007165 signal transduction evidence=IEA] [GO:0005737 cytoplasm evidence=IEA] InterPro:IPR000198 InterPro:IPR004148 InterPro:IPR008936 Pfam:PF00620 Pfam:PF03114 PROSITE:PS50238 PROSITE:PS51021 SMART:SM00324 SMART:SM00721 ZFIN:ZDB-GENE-120215-49 GO:GO:0005737 GO:GO:0007165 Proteomes:UP000000437 GeneTree…	tru:101071255 rho GTPase-activating protein 44-like
c647_g1_i1	-1.10069	0.230156	-1.05601	0.652389	732	.	.
c726_g1_i1	-1.09632	0.497344	1.0269	0.83539	966	.	.
c740_g1_i1	-1.42332	0.477908	-1.80847	0.305072	584	ZFIN|ZDB-GENE-050809-130 - symbol:spcs1 signal peptidase complex subunit 1 homolog (S. cerevisiae) species:7955 Danio rerio [GO:0005787 signal peptidase complex evidence=IEA;IBA] [GO:0016021 integral component of membrane evidence=IEA] [GO:0045047 protein targeting to ER evidence=IBA] [GO:0030176 integral component of endoplasmic reticulum membrane evidence=IBA] [GO:0006465 signal peptide process…	lco:104940209 spcs1; signal peptidase complex subunit 1
c767_g1_i1	1.11261	0.659753	1.00104	0.996393	790	.	.
c779_g1_i1	-1.00239	0.973511	1.14014	0.201222	987	.	.
c788_g1_i1	1.06858	0.734955	1.45563	0.173303	346	ZFIN|ZDB-GENE-040801-167 - symbol:zgc:92868 zgc:92868 species:7955 Danio rerio [GO:0005622 intracellular evidence=IEA] [GO:0005840 ribosome evidence=IEA] [GO:0003735 structural constituent of ribosome evidence=IEA] [GO:0006412 translation evidence=IEA] InterPro:IPR002673 Pfam:PF01779 ProDom:PD010314 ZFIN:ZDB-GENE-040801-167 Proteomes:UP000000437 GO:GO:0006412 GO:GO:0005840 GO:GO:0003735 Reactome:…	ola:101157685 rpl29; 60S ribosomal protein L29
c796_g1_i1	1.01447	0.792195	1.00075	0.988079	1514	ZFIN|ZDB-GENE-040426-759 - symbol:sulf2a sulfatase 2a species:7955 Danio rerio [GO:0003824 catalytic activity evidence=IEA] [GO:0005783 endoplasmic reticulum evidence=IEA] [GO:0008152 metabolic process evidence=IEA] [GO:0008484 sulfuric ester hydrolase activity evidence=IEA] [GO:0005794 Golgi apparatus evidence=IEA] [GO:0009986 cell surface evidence=IEA] [GO:0005509 calcium ion binding evidence=I…	lco:104939214 sulf2; sulfatase 2
c800_g1_i1	1.84433	0.117819	-1.1668	0.832714	607	.	.
c831_g1_i1	-1.09304	0.524433	-1.0336	0.805757	937	.	.
c847_g1_i1	-1.08905	0.61573	-1.16337	0.245555	459	UNIPROTKB|E1BUZ5 - symbol:RPLP2 Uncharacterized protein species:9031 Gallus gallus [GO:0003735 structural constituent of ribosome evidence=IEA] [GO:0005925 focal adhesion evidence=IEA] [GO:0006414 translational elongation evidence=IEA] [GO:0016020 membrane evidence=IEA] [GO:0022625 cytosolic large ribosomal subunit evidence=IEA] [GO:0070062 extracellular exosome evidence=IEA] InterPro:IPR001813 I…	mze:101463883 60S acidic ribosomal protein P2-like
c856_g1_i1	-1.08566	0.416696	-1.03079	0.727974	1168	.	.
c876_g1_i1	-1.02664	0.913885	-1.23346	0.462275	639	.	.
c905_g1_i1	1.05029	0.341987	1.04071	0.620458	845	.	.
c911_g1_i1	1.15008	0.528042	1.17326	0.484764	804	.	.
c915_g1_i1	-1.49334	0.13721	-1.27588	0.345018	1390	ZFIN|ZDB-GENE-091118-80 - symbol:gltpb glycolipid transfer protein b species:7955 Danio rerio [GO:0046836 glycolipid transport evidence=IEA] [GO:0051861 glycolipid binding evidence=IEA] [GO:0017089 glycolipid transporter activity evidence=IEA] [GO:0005737 cytoplasm evidence=IEA] InterPro:IPR014830 Pfam:PF08718 ZFIN:ZDB-GENE-091118-80 GO:GO:0005737 Proteomes:UP000000437 GO:GO:0051861 GO:GO:0017089…	mze:101464635 glycolipid transfer protein
c921_g1_i1	-1.00352	0.952961	1.09744	0.445197	592	.	.
c923_g1_i1	-1.05368	0.486029	-1.08981	0.237841	1176	.	.
c928_g1_i1	-1.06755	0.402021	1.03873	0.194034	1293	.	.
c944_g1_i1	-1.71334	0.332859	-1.27741	0.60967	222	.	.
c957_g1_i1	-1.00117	0.984493	1.6178	0.0414313	615	.	.
c971_g1_i1	-1.02464	0.799929	1.04583	0.645374	1098	.	.
c973_g1_i1	1.10451	0.827034	5.87778	0.116177	1252	ZFIN|ZDB-GENE-051113-88 - symbol:tcf21 transcription factor 21 species:7955 Danio rerio [GO:0001658 branching involved in ureteric bud morphogenesis evidence=ISS] [GO:0014707 branchiomeric skeletal muscle development evidence=ISS] [GO:0045944 positive regulation of transcription from RNA polymerase II promoter evidence=ISS] [GO:0060021 palate development evidence=ISS] [GO:0060435 bronchiole devel…	mze:101483429 tcf21; transcription factor 21
c975_g1_i1	-2.37271	0.227388	4.26059	0.12656	1651	ZFIN|ZDB-GENE-040426-1720 - symbol:mid1ip1b MID1 interacting protein 1b species:7955 Danio rerio [GO:0005634 nucleus evidence=IEA] [GO:0005874 microtubule evidence=IEA] [GO:0005737 cytoplasm evidence=IEA] [GO:0008150 biological_process evidence=ND] [GO:0003674 molecular_function evidence=ND] [GO:0005856 cytoskeleton evidence=IEA] ZFIN:ZDB-GENE-040426-1720 GO:GO:0005737 GO:GO:0005634 Proteomes:UP0…	ola:101163617 mid1ip1; mid1-interacting protein 1
c991_g1_i1	-1.09318	0.0644948	-1.1019	0.113543	1092	ZFIN|ZDB-GENE-050314-4 - symbol:dnmt3ba DNA (cytosine-5-)-methyltransferase 3 beta, duplicate a species:7955 Danio rerio [GO:0008168 methyltransferase activity evidence=IEA] [GO:0016740 transferase activity evidence=IEA] [GO:0006306 DNA methylation evidence=IEA;IMP] [GO:0003677 DNA binding evidence=IEA] [GO:0032259 methylation evidence=IEA] InterPro:IPR001525 InterPro:IPR001715 InterPro:IPR018117…	lco:104933333 uncharacterized LOC104933333
c994_g1_i1	2.95546	0.0736757	1.97045	0.181801	206	.	.
c1024_g1_i1	-1.03506	0.826746	-1.0103	0.944129	1756	.	.
c1050_g1_i1	1.03393	0.780079	1.09965	0.440594	500	ZFIN|ZDB-GENE-040426-2117 - symbol:rpl26 ribosomal protein L26 species:7955 Danio rerio [GO:0003735 structural constituent of ribosome evidence=IEA] [GO:0006412 translation evidence=IEA] [GO:0005840 ribosome evidence=IEA] [GO:0005622 intracellular evidence=IEA] [GO:0015934 large ribosomal subunit evidence=IEA] [GO:0030529 ribonucleoprotein complex evidence=IEA] InterPro:IPR005756 InterPro:IPR0058…	ola:101161566 60S ribosomal protein L26
c1128_g1_i1	-1.00554	0.949518	-1.19613	0.00900642	1027	.	.
c1191_g1_i1	1.06011	0.370632	1.06624	0.346833	1285	.	.
c1232_g1_i1	-1.37634	0.123276	-1.43982	0.00811301	3131	ZFIN|ZDB-GENE-041114-6 - symbol:ace2 angiotensin I converting enzyme 2 species:7955 Danio rerio [GO:0006508 proteolysis evidence=IEA] [GO:0016020 membrane evidence=IEA] [GO:0004180 carboxypeptidase activity evidence=IEA;ISS] [GO:0008237 metallopeptidase activity evidence=IEA] [GO:0016787 hydrolase activity evidence=IEA] [GO:0008241 peptidyl-dipeptidase activity evidence=IEA] [GO:0046872 metal ion…	xma:102218691 ace2; angiotensin I converting enzyme 2
c1375_g2_i1	-1.04427	0.621541	-1.06837	0.448152	1406	.	.
c1403_g1_i1	1.26602	0.344601	-1.045	0.747542	494	.	.
c1441_g1_i1	-1.10127	0.286897	-1.22642	0.0773345	468	.	.
c1601_g1_i1	1.01184	0.876547	1.14827	0.291969	859	.	.
c1696_g1_i1	-1.01049	0.774417	-1.03437	0.29946	1796	ZFIN|ZDB-GENE-060503-786 - symbol:cdk6 cyclin-dependent kinase 6 species:7955 Danio rerio [GO:0016772 transferase activity, transferring phosphorus-containing groups evidence=IEA] [GO:0004672 protein kinase activity evidence=IEA] [GO:0004693 cyclin-dependent protein serine/threonine kinase activity evidence=IEA] [GO:0005524 ATP binding evidence=IEA] [GO:0006468 protein phosphorylation evidence=IE…	mze:101464773 cdk6; cyclin dependent kinase 6
c1708_g1_i1	-1.63742	0.263993	-1.92476	0.144353	885	ZFIN|ZDB-GENE-050417-170 - symbol:cib1 calcium and integrin binding 1 (calmyrin) species:7955 Danio rerio [GO:0005509 calcium ion binding evidence=IEA] InterPro:IPR002048 PROSITE:PS50222 SMART:SM00054 InterPro:IPR011992 Prosite:PS00018 ZFIN:ZDB-GENE-050417-170 GO:GO:0005509 Gene3D:1.10.238.10 InterPro:IPR018247 Pfam:PF13499 eggNOG:COG5126 HOGENOM:HOG000233019 CTD:10519 HOVERGEN:HBG107344 EMBL:BC0…	lco:104925270 cib1; calcium and integrin binding 1
c1735_g1_i1	1.09948	0.685111	1.83992	0.0726976	310	.	.
c1744_g1_i1	1.16534	0.776896	-1.12848	0.821135	231	ZFIN|ZDB-GENE-070117-2447 - symbol:gon4l gon-4-like (C. elegans) species:7955 Danio rerio [GO:0003677 DNA binding evidence=IEA] [GO:0006355 regulation of transcription, DNA-templated evidence=IEA] InterPro:IPR003822 InterPro:IPR009057 Pfam:PF02671 PROSITE:PS51477 ZFIN:ZDB-GENE-070117-2447 GO:GO:0005634 Proteomes:UP000000437 GO:GO:0006355 GO:GO:0003677 Gene3D:1.10.10.60 SUPFAM:SSF46689 CTD:54856 G…	mze:101482305 GON-4-like protein
c1791_g1_i1	1.35506	0.144874	1.46269	0.12544	759	ZFIN|ZDB-GENE-030616-618 - symbol:fuom fucose mutarotase species:7955 Danio rerio [GO:0016857 racemase and epimerase activity, acting on carbohydrates and derivatives evidence=ISS] [GO:0016853 isomerase activity evidence=IEA] [GO:0048029 monosaccharide binding evidence=IEA] [GO:0006004 fucose metabolic process evidence=ISS] [GO:0005996 monosaccharide metabolic process evidence=IEA] [GO:0042806 fu…	mze:101484422 fuom; fucose mutarotase
c1823_g1_i1	2.68453	0.00867784	2.95586	0.0581732	1706	ZFIN|ZDB-GENE-000901-1 - symbol:cd74a CD74 molecule, major histocompatibility complex, class II invariant chain a species:7955 Danio rerio [GO:0006886 intracellular protein transport evidence=IEA] [GO:0048884 neuromast development evidence=IGI] [GO:0019882 antigen processing and presentation evidence=IEA] [GO:0006955 immune response evidence=IEA] [GO:0048839 inner ear development evidence=IGI] [G…	tng:GSTEN00026586G001 unnamed protein product
c1878_g1_i1	1.11234	0.507451	1.01914	0.649438	1008	.	.
c1938_g1_i1	1.22532	0.322112	1.30414	0.284804	396	.	.
c2050_g1_i1	1.14552	0.692412	-1.19876	0.499996	1217	ZFIN|ZDB-GENE-041010-77 - symbol:nutf2 nuclear transport factor 2 species:7955 Danio rerio [GO:0006810 transport evidence=IEA] [GO:0005622 intracellular evidence=IEA] InterPro:IPR002075 Pfam:PF02136 ZFIN:ZDB-GENE-041010-77 Proteomes:UP000000437 GO:GO:0006810 GO:GO:0005622 InterPro:IPR018222 PROSITE:PS50177 EMBL:BX927240 CTD:10204 GeneTree:ENSGT00510000047030 HOGENOM:HOG000197024 HOVERGEN:HBG02507…	mze:101484922 nutf2; nuclear transport factor 2
c2152_g1_i1	-1.01068	0.872089	-1.03331	0.591689	1265	ZFIN|ZDB-GENE-071009-2 - symbol:cgnl1 cingulin-like 1 species:7955 Danio rerio [GO:0016459 myosin complex evidence=IEA] [GO:0003774 motor activity evidence=IEA] InterPro:IPR002928 Pfam:PF01576 ZFIN:ZDB-GENE-071009-2 Proteomes:UP000000437 GO:GO:0003774 GO:GO:0016459 CTD:84952 GeneTree:ENSGT00730000110843 OrthoDB:EOG7BP81S TreeFam:TF332247 OMA:HVLNFQR EMBL:BX324153 EMBL:BX323544 RefSeq:XP_003199047…	lco:104931418 cingulin-like protein 1
c2386_g1_i1	1.01436	0.81161	-1.01272	0.755372	1226	ZFIN|ZDB-GENE-081105-4 - symbol:slc44a5b solute carrier family 44, member 5b species:7955 Danio rerio [GO:0016020 membrane evidence=IEA] [GO:0016021 integral component of membrane evidence=IEA] Pfam:PF04515 ZFIN:ZDB-GENE-081105-4 GO:GO:0016021 Proteomes:UP000000437 GeneTree:ENSGT00550000074521 KO:K15377 InterPro:IPR007603 PANTHER:PTHR12385 TreeFam:TF313325 OMA:LNRNAYV EMBL:CR388090 EMBL:BX005450 …	mze:101480594 slc44a5; solute carrier family 44 member 5
c2457_g1_i1	-1.74105	0.139001	-1.47766	0.216505	606	RGD|1308168 - symbol:Rnf213 ring finger protein 213 species:10116 Rattus norvegicus [GO:0004842 ubiquitin-protein transferase activity evidence=ISO] [GO:0005524 ATP binding evidence=IEA] [GO:0005730 nucleolus evidence=ISO] [GO:0005737 cytoplasm evidence=ISO] [GO:0008270 zinc ion binding evidence=IEA] [GO:0016020 membrane evidence=ISO] [GO:0016567 protein ubiquitination evidence=ISO] [GO:0016887 A…	mze:101486433 rnf213; ring finger protein 213
c2483_g1_i1	1.06358	0.832149	1.08375	0.654869	826	.	.
c2548_g1_i1	-1.09222	0.0758513	-1.02225	0.700933	923	.	.
c2644_g1_i1	1.60719	0.0128284	1.12198	0.443613	1286	ZFIN|ZDB-GENE-040718-178 - symbol:nkx6.1 NK6 homeobox 1 species:7955 Danio rerio [GO:0045165 cell fate commitment evidence=IMP] [GO:0003309 type B pancreatic cell differentiation evidence=IGI;IMP] [GO:0003310 pancreatic A cell differentiation evidence=IGI;IMP] [GO:0005634 nucleus evidence=IEA] [GO:0003677 DNA binding evidence=IEA] [GO:0021522 spinal cord motor neuron differentiation evidence=IGI;…	tru:101072825 homeobox protein Nkx-6.1-like
c2699_g1_i1	1.03792	0.285983	1.10792	0.42916	1379	ZFIN|ZDB-GENE-030131-4199 - symbol:tagln3b transgelin 3b species:7955 Danio rerio [GO:0005575 cellular_component evidence=ND] [GO:0051015 actin filament binding evidence=IEA] InterPro:IPR001715 InterPro:IPR029973 Pfam:PF00307 PROSITE:PS50021 SMART:SM00033 InterPro:IPR000557 ZFIN:ZDB-GENE-030131-4199 Proteomes:UP000000437 Gene3D:1.10.418.10 SUPFAM:SSF47576 InterPro:IPR003096 PRINTS:PR00888 eggNOG:…	xma:102218685 tagln3; transgelin 3
c2734_g1_i1	1.1221	0.363314	1.1689	0.080608	337	.	.
c2734_g1_i2	-1.06696	0.869793	-1.20237	0.693725	351	.	.
c2751_g1_i1	1.11406	0.327915	1.12171	0.218128	952	.	.
c2829_g1_i1	1.95102	0.177234	2.21445	0.152744	894	ZFIN|ZDB-GENE-040426-1925 - symbol:rsl24d1 ribosomal L24 domain containing 1 species:7955 Danio rerio [GO:0005730 nucleolus evidence=IEA] [GO:0005634 nucleus evidence=IEA] [GO:0042254 ribosome biogenesis evidence=IEA] InterPro:IPR024546 InterPro:IPR000988 Pfam:PF01246 ZFIN:ZDB-GENE-040426-1925 Proteomes:UP000000437 GO:GO:0005730 GO:GO:0042254 eggNOG:COG2075 KO:K02896 Gene3D:2.30.170.20 InterPro:I…	xma:102235760 rsl24d1; ribosomal L24 domain containing 1
c2871_g1_i1	4.55997	0.0991593	1.7252	0.396202	473	ZFIN|ZDB-GENE-100921-47 - symbol:apoa4b.3 apolipoprotein A-IV b, tandem duplicate 3 species:7955 Danio rerio [GO:0005576 extracellular region evidence=IEA] [GO:0015485 cholesterol binding evidence=IBA] [GO:0030300 regulation of intestinal cholesterol absorption evidence=IBA] [GO:0033700 phospholipid efflux evidence=IBA] [GO:0042632 cholesterol homeostasis evidence=IBA] [GO:0006695 cholesterol bio…	mze:101465953 apolipoprotein A-I-like
c3018_g1_i1	-1.07515	0.571813	1.0244	0.839113	643	.	.
c3021_g1_i1	-1.00983	0.86513	-1.02286	0.704491	750	.	.
c3031_g1_i1	-1.16034	0.231844	1.0291	0.815527	1205	.	.
c3034_g1_i1	-1.08431	0.300205	1.07628	0.433609	2112	UNIPROTKB|A7YWK1 - symbol:HHEX Uncharacterized protein species:9913 Bos taurus [GO:0000122 negative regulation of transcription from RNA polymerase II promoter evidence=IEA] [GO:0001570 vasculogenesis evidence=IEA] [GO:0001701 in utero embryonic development evidence=IEA] [GO:0002573 myeloid leukocyte differentiation evidence=IEA] [GO:0003682 chromatin binding evidence=IEA] [GO:0003700 sequence-sp…	lco:104928865 hhex; hematopoietically expressed homeobox
c3098_g1_i1	-1.38689	0.0769186	-1.08612	0.725487	843	ZFIN|ZDB-GENE-071004-22 - symbol:klf12b Kruppel-like factor 12b species:7955 Danio rerio [GO:0003676 nucleic acid binding evidence=IEA] [GO:0046872 metal ion binding evidence=IEA] InterPro:IPR007087 InterPro:IPR013087 PROSITE:PS00028 PROSITE:PS50157 InterPro:IPR015880 ZFIN:ZDB-GENE-071004-22 Proteomes:UP000000437 GO:GO:0046872 GO:GO:0003700 GO:GO:0006357 GO:GO:0003676 SMART:SM00355 Gene3D:3.30.16…	lco:104921467 klf12; Kruppel like factor 12
c3137_g1_i1	-1.14876	0.686154	-1.19802	0.609417	384	.	.
c3165_g1_i1	-1.06617	0.4874	1.17952	0.106685	504	.	.
c3180_g1_i2	-1.38079	0.329051	-1.4026	0.313957	1182	ZFIN|ZDB-GENE-050327-77 - symbol:zgc:110540 zgc:110540 species:7955 Danio rerio [GO:0005575 cellular_component evidence=ND] [GO:0006139 nucleobase-containing compound metabolic process evidence=IEA] [GO:0004137 deoxycytidine kinase activity evidence=IEA] [GO:0016301 kinase activity evidence=IEA] [GO:0019206 nucleoside kinase activity evidence=IEA] [GO:0016310 phosphorylation evidence=IEA] [GO:000…	lco:104932480 dguok; deoxycytidine kinase
c3209_g1_i1	1.62197	0.190714	2.54495	0.010299	1041	ZFIN|ZDB-GENE-041010-125 - symbol:tspo translocator protein species:7955 Danio rerio [GO:0003674 molecular_function evidence=ND] [GO:0060319 primitive erythrocyte differentiation evidence=IMP] [GO:0016021 integral component of membrane evidence=IEA] InterPro:IPR004307 Pfam:PF03073 PIRSF:PIRSF005859 ZFIN:ZDB-GENE-041010-125 GO:GO:0016021 Proteomes:UP000000437 GO:GO:0060319 GeneTree:ENSGT0039000001…	ola:101165869 tspo; translocator protein
c3259_g1_i1	1.04622	0.663958	1.00556	0.899914	688	UNIPROTKB|D2HEY4 - symbol:PANDA_009394 Putative uncharacterized protein species:9646 Ailuropoda melanoleuca [GO:0001525 angiogenesis evidence=ISS] [GO:0001568 blood vessel development evidence=ISS] [GO:0001708 cell fate specification evidence=ISS] [GO:0001755 neural crest cell migration evidence=ISS] [GO:0001945 lymph vessel development evidence=ISS] [GO:0003007 heart morphogenesis evidence=ISS] …	mze:101481117 tbx10; T-box 10
c3330_g1_i1	-1.09091	0.523197	1.4468	0.129251	327	.	.
c3354_g1_i1	-1.03119	0.912813	-1.14052	0.65352	755	.	.
c3374_g1_i1	1.00814	0.970275	-1.12975	0.651171	606	.	.
c3390_g1_i1	-5.23508	0.33958	-12.7395	0.25215	654	MGI|MGI:96881 - symbol:Ly6d lymphocyte antigen 6 complex, locus D species:10090 Mus musculus [GO:0005886 plasma membrane evidence=IEA] [GO:0009986 cell surface evidence=IDA] [GO:0016020 membrane evidence=IEA] [GO:0031225 anchored component of membrane evidence=IEA] MGI:MGI:96881 GO:GO:0005886 Proteomes:UP000000589 GO:GO:0009986 GO:GO:0035634 GO:GO:0031225 InterPro:IPR001526 Pfam:PF00021 InterPro:…	tng:GSTEN00027069G001 unnamed protein product
c3413_g1_i1	-1.07831	0.733051	-1.00158	0.993197	725	.	.
c3423_g1_i1	1.05051	0.465654	1.04238	0.191484	1496	.	.
c3431_g1_i1	1.08035	0.449821	1.03243	0.719569	2965	ZFIN|ZDB-GENE-080102-1 - symbol:sh2d3ca SH2 domain containing 3Ca species:7955 Danio rerio [GO:0007264 small GTPase mediated signal transduction evidence=IEA] [GO:0005085 guanyl-nucleotide exchange factor activity evidence=IEA] Pfam:PF00017 InterPro:IPR001895 Pfam:PF00617 PROSITE:PS50009 SMART:SM00147 ZFIN:ZDB-GENE-080102-1 GO:GO:0007264 Proteomes:UP000000437 Gene3D:3.30.505.10 InterPro:IPR000980…	lco:104923680 SH2 domain-containing protein 3C-like
c3446_g1_i1	-1.2727	0.454197	-1.33109	0.213253	491	ZFIN|ZDB-GENE-040426-1726 - symbol:uqcc2 ubiquinol-cytochrome c reductase complex assembly factor 2 species:7955 Danio rerio [GO:0042645 mitochondrial nucleoid evidence=IEA;ISS] [GO:0005743 mitochondrial inner membrane evidence=ISS] [GO:0050796 regulation of insulin secretion evidence=ISS] [GO:0034551 mitochondrial respiratory chain complex III assembly evidence=ISS] [GO:0005739 mitochondrion evi…	lco:104931333 ubiquinol-cytochrome-c reductase complex assembly factor 2
c3462_g1_i1	-2.45352	0.19001	-2.96255	0.185329	480	MGI|MGI:1916288 - symbol:Tmem258 transmembrane protein 258 species:10090 Mus musculus [GO:0003674 molecular_function evidence=ND] [GO:0005575 cellular_component evidence=ND] [GO:0008150 biological_process evidence=ND] [GO:0016020 membrane evidence=IEA] [GO:0016021 integral component of membrane evidence=IEA] MGI:MGI:1916288 GO:GO:0016021 Proteomes:UP000000589 CTD:746 eggNOG:NOG261845 HOGENOM:HOG0…	sasa:106584809 transmembrane protein 258
c3512_g1_i1	1.13761	0.45802	1.01812	0.869941	447	.	.
c3515_g1_i1	-1.10439	0.52221	-1.04253	0.798355	1089	.	.
c3537_g1_i1	1.08129	0.868471	2.06243	0.196979	246	.	.
c3577_g1_i1	-1.00124	0.974378	1.06187	0.171213	1369	UNIPROTKB|E1C5Q7 - symbol:CLDN14 Claudin species:9031 Gallus gallus [GO:0005198 structural molecule activity evidence=IEA] [GO:0005783 endoplasmic reticulum evidence=IEA] [GO:0005886 plasma membrane evidence=IEA] [GO:0005923 tight junction evidence=IEA] [GO:0016021 integral component of membrane evidence=IEA] InterPro:IPR003556 InterPro:IPR004031 InterPro:IPR006187 InterPro:IPR017974 Pfam:PF00822…	lco:104918654 cldn14, Claudin-14; claudin 14
c3582_g1_i1	2.36073	0.0747624	2.53797	0.0118642	708	ZFIN|ZDB-GENE-041114-88 - symbol:zgc:103586 zgc:103586 species:7955 Danio rerio [GO:0003824 catalytic activity evidence=IEA] [GO:0008270 zinc ion binding evidence=IEA] [GO:0005575 cellular_component evidence=ND] [GO:0016787 hydrolase activity evidence=IEA] [GO:0004126 cytidine deaminase activity evidence=IEA] [GO:0009972 cytidine deamination evidence=IEA] InterPro:IPR002125 InterPro:IPR006262 Int…	lco:104927619 cytidine deaminase-like
c3611_g1_i1	2.89004	0.0308076	1.41656	0.33859	250	.	.
c3666_g1_i1	-1.1533	0.55237	-1.37721	0.146286	463	ZFIN|ZDB-GENE-001212-5 - symbol:atp1a1b ATPase, Na+/K+ transporting, alpha 1b polypeptide species:7955 Danio rerio [GO:0000166 nucleotide binding evidence=IEA] [GO:0016021 integral component of membrane evidence=IEA] [GO:0046872 metal ion binding evidence=IEA] [GO:0006813 potassium ion transport evidence=IEA] [GO:0005524 ATP binding evidence=IEA] [GO:0005391 sodium:potassium-exchanging ATPase act…	xma:102223525 sodium/potassium-transporting ATPase subunit alpha-1-like
c3666_g1_i2	-1.16723	0.722425	-1.37008	0.504809	673	ZFIN|ZDB-GENE-001212-5 - symbol:atp1a1b ATPase, Na+/K+ transporting, alpha 1b polypeptide species:7955 Danio rerio [GO:0000166 nucleotide binding evidence=IEA] [GO:0016021 integral component of membrane evidence=IEA] [GO:0046872 metal ion binding evidence=IEA] [GO:0006813 potassium ion transport evidence=IEA] [GO:0005524 ATP binding evidence=IEA] [GO:0005391 sodium:potassium-exchanging ATPase act…	lco:104928331 sodium/potassium-transporting ATPase subunit alpha-1
c3710_g1_i1	1.01908	0.728239	1.01571	0.812351	1295	UNIPROTKB|E1BWH6 - symbol:CBFA2T3 Protein CBFA2T3 species:9031 Gallus gallus [GO:0003682 chromatin binding evidence=IEA] [GO:0003700 sequence-specific DNA binding transcription factor activity evidence=IEA] [GO:0003714 transcription corepressor activity evidence=IBA] [GO:0005634 nucleus evidence=IBA] [GO:0030851 granulocyte differentiation evidence=IEA] [GO:0045892 negative regulation of transcri…	xma:102231085 cbfa2t3; CBFA2/RUNX1 translocation partner 3
c3730_g1_i1	-1.12754	0.670172	-1.45186	0.124173	1035	ZFIN|ZDB-GENE-041010-33 - symbol:atp5f1 ATP synthase, H+ transporting, mitochondrial Fo complex, subunit B1 species:7955 Danio rerio [GO:0000276 mitochondrial proton-transporting ATP synthase complex, coupling factor F(o) evidence=IEA;IBA] [GO:0046933 proton-transporting ATP synthase activity, rotational mechanism evidence=IBA] [GO:0015986 ATP synthesis coupled proton transport evidence=IEA;IBA] …	mze:101478780 atp5f1; ATP synthase, H+ transporting, mitochondrial Fo complex subunit B1
c3733_g1_i1	2.44086	0.0782121	1.89997	0.0595859	223	.	.
c3751_g1_i1	-1.23202	0.285591	1.25097	0.350164	493	ZFIN|ZDB-GENE-120911-1 - symbol:pop1 processing of precursor 1, ribonuclease P/MRP subunit (S. cerevisiae) species:7955 Danio rerio [GO:0004526 ribonuclease P activity evidence=IEA;IBA] [GO:0000171 ribonuclease MRP activity evidence=IBA] [GO:0000172 ribonuclease MRP complex evidence=IBA] [GO:0090502 RNA phosphodiester bond hydrolysis, endonucleolytic evidence=IBA] [GO:0001682 tRNA 5'-leader remov…	hro:HELRODRAFT_130122 hypothetical protein
c3869_g1_i2	-1.03765	0.886991	-1.03163	0.580809	310	.	mze:101470404 mea1; male-enhanced antigen 1
c3869_g1_i1	-2.00132	0.019024	-1.6862	0.0468238	344	.	mze:101470404 mea1; male-enhanced antigen 1
c3899_g1_i1	1.09557	0.0966129	1.60246	0.040573	581	.	.
c3919_g1_i1	1.38588	0.194209	1.07357	0.754195	288	.	.
c3935_g1_i1	-1.07053	0.399395	-1.03718	0.607181	673	.	.
c3974_g1_i1	1.00488	0.954757	-1.01662	0.849283	1295	.	.
c4029_g1_i2	-1.05569	0.412718	1.05131	0.515318	1065	ZFIN|ZDB-GENE-990415-104 - symbol:hoxb3a homeobox B3a species:7955 Danio rerio [GO:0003677 DNA binding evidence=IEA] [GO:0003700 sequence-specific DNA binding transcription factor activity evidence=IEA] [GO:0006355 regulation of transcription, DNA-templated evidence=IEA] [GO:0043565 sequence-specific DNA binding evidence=IEA] [GO:0005634 nucleus evidence=IEA] [GO:0007275 multicellular organismal …	tru:101061939 hoxb3a; homeobox protein Hox-B3a-like
c4029_g1_i1	1.10408	0.228563	1.11584	0.185936	1132	ZFIN|ZDB-GENE-990415-104 - symbol:hoxb3a homeobox B3a species:7955 Danio rerio [GO:0003677 DNA binding evidence=IEA] [GO:0003700 sequence-specific DNA binding transcription factor activity evidence=IEA] [GO:0006355 regulation of transcription, DNA-templated evidence=IEA] [GO:0043565 sequence-specific DNA binding evidence=IEA] [GO:0005634 nucleus evidence=IEA] [GO:0007275 multicellular organismal …	tru:101061939 hoxb3a; homeobox protein Hox-B3a-like
c4051_g1_i1	1.07946	0.856985	-1.36599	0.535675	2176	ZFIN|ZDB-GENE-040426-2172 - symbol:junba jun B proto-oncogene a species:7955 Danio rerio [GO:0003677 DNA binding evidence=IEA] [GO:0003700 sequence-specific DNA binding transcription factor activity evidence=IEA] [GO:0051726 regulation of cell cycle evidence=IEA;IBA] [GO:0006355 regulation of transcription, DNA-templated evidence=IEA] [GO:0032496 response to lipopolysaccharide evidence=IBA] [GO:0…	lco:104932219 transcription factor jun-B-like
c4064_g1_i1	1.10099	0.286473	-1.03944	0.553016	706	.	.
c4121_g1_i1	1.03091	0.653511	1.22826	0.0607533	1002	.	.
c4157_g1_i1	1.00461	0.898831	1.05708	0.17539	998	.	.
c4189_g1_i1	-1.21725	0.594967	-1.03344	0.923863	1175	.	.
c4250_g1_i1	3.23359	0.408007	6.08038	0.262951	404	UNIPROTKB|P62679 - symbol:mtb Metallothionein B species:34790 Chionodraco rastrospinosus [GO:0005515 protein binding evidence=IPI] InterPro:IPR000006 InterPro:IPR003019 InterPro:IPR017854 Pfam:PF00131 PRINTS:PR00860 GO:GO:0046872 Gene3D:4.10.10.10 InterPro:IPR023587 PANTHER:PTHR23299 SUPFAM:SSF57868 InterPro:IPR018064 PROSITE:PS00203 EMBL:Z72484 ProteinModelPortal:P62679 SMR:P62679 HOVERGEN:HBG09…	sasa:100136581 MT-B, metB, mtb; metallothionein B
c4250_g1_i2	3.32076	0.359749	5.07857	0.2661	421	UNIPROTKB|P62679 - symbol:mtb Metallothionein B species:34790 Chionodraco rastrospinosus [GO:0005515 protein binding evidence=IPI] InterPro:IPR000006 InterPro:IPR003019 InterPro:IPR017854 Pfam:PF00131 PRINTS:PR00860 GO:GO:0046872 Gene3D:4.10.10.10 InterPro:IPR023587 PANTHER:PTHR23299 SUPFAM:SSF57868 InterPro:IPR018064 PROSITE:PS00203 EMBL:Z72484 ProteinModelPortal:P62679 SMR:P62679 HOVERGEN:HBG09…	sasa:100136581 MT-B, metB, mtb; metallothionein B
c4276_g1_i1	-1.05757	0.901698	-1.2869	0.609961	758	.	.
c4287_g1_i1	-1.12663	0.4008	-1.10638	0.46534	783	ZFIN|ZDB-GENE-130204-2 - symbol:zfat zinc finger and AT hook domain containing species:7955 Danio rerio [GO:0003676 nucleic acid binding evidence=IEA] [GO:0046872 metal ion binding evidence=IEA] InterPro:IPR007087 InterPro:IPR013087 PROSITE:PS00028 PROSITE:PS50157 InterPro:IPR015880 ZFIN:ZDB-GENE-130204-2 Proteomes:UP000000437 GO:GO:0046872 GO:GO:0003676 SMART:SM00355 Gene3D:3.30.160.60 GeneTree:…	lco:109139619 zinc finger protein ZFAT-like
c4295_g1_i1	3.64092	0.0841164	4.59946	0.148592	369	.	lco:109137060 hypothetical protein
c4312_g1_i1	-1.06349	0.767403	-1.04994	0.814555	568	.	.
c4324_g1_i1	1.02502	0.609757	1.04504	0.321555	1246	UNIPROTKB|H0Y3V3 - symbol:LPHN2 Latrophilin-2 species:9606 Homo sapiens [GO:0004930 G-protein coupled receptor activity evidence=IEA] [GO:0007186 G-protein coupled receptor signaling pathway evidence=IEA] [GO:0016021 integral component of membrane evidence=IEA] InterPro:IPR000832 InterPro:IPR003334 InterPro:IPR017983 Pfam:PF00002 Pfam:PF02354 PROSITE:PS00650 GO:GO:0016021 Proteomes:UP000005640 GO…	mze:101471113 adgrl2; adhesion G protein-coupled receptor L2
c4336_g1_i1	-1.14032	0.451868	-1.06243	0.695472	766	.	.
c4395_g1_i1	1.00794	0.944906	1.03463	0.769661	709	.	.
c4400_g1_i1	-1.12072	0.592681	-1.24541	0.388211	886	.	.
c4421_g1_i1	1.44295	0.421468	-1.13396	0.741268	258	.	tru:101078531 pisd; phosphatidylserine decarboxylase
c4426_g1_i1	-1.16209	0.132708	-1.11073	0.0464923	916	.	.
c4450_g1_i1	-1.03401	0.685674	1.21427	0.151189	1043	.	.
c4456_g1_i1	1.06635	0.489563	-1.01947	0.526393	660	.	lco:104919081 trim66; tripartite motif-containing protein 66
c4485_g1_i1	-1.24555	0.570776	-2.23995	0.0377542	624	ZFIN|ZDB-GENE-060825-115 - symbol:tomm7 translocase of outer mitochondrial membrane 7 homolog (yeast) species:7955 Danio rerio [GO:0030150 protein import into mitochondrial matrix evidence=IEA] [GO:0005742 mitochondrial outer membrane translocase complex evidence=IEA] InterPro:IPR012621 Pfam:PF08038 ZFIN:ZDB-GENE-060825-115 Proteomes:UP000000437 GO:GO:0030150 Reactome:REACT_202488 GO:GO:0005742 K…	lco:104922048 tomm7; translocase of outer mitochondrial membrane 7
c4500_g1_i1	1.25516	0.212066	-1.01679	0.820693	953	.	.
c4513_g1_i1	-1.0899	0.483213	1.24406	0.177151	1246	.	.
c4513_g1_i2	-1.09869	0.497401	1.2185	0.228326	1028	.	.
c4540_g1_i1	-1.05425	0.666256	-1.16637	0.0549881	652	UNIPROTKB|Q9NWL9 - symbol:Q9NWL9 CDNA FLJ20748 fis, clone HEP05772 species:9606 Homo sapiens [GO:0005515 protein binding evidence=IPI] UniGene:Hs.369819 EMBL:AK000755 PRIDE:Q9NWL9 Uniprot:Q9NWL9	bmy:Bm1_53250 T-cell receptor beta chain ANA 11
c4550_g1_i1	1.20993	0.331543	1.03694	0.700391	411	.	ola:101167096 nascent polypeptide-associated complex subunit alpha, muscle-specific form-like
c4588_g1_i1	-2.12726	0.0594887	-2.20125	0.0596525	580	ZFIN|ZDB-GENE-030131-8284 - symbol:lsm7 LSM7 homolog, U6 small nuclear RNA associated (S. cerevisiae) species:7955 Danio rerio [GO:0003723 RNA binding evidence=IEA] [GO:0000398 mRNA splicing, via spliceosome evidence=IEA] [GO:0005732 small nucleolar ribonucleoprotein complex evidence=IEA] InterPro:IPR017132 PIRSF:PIRSF037188 Pfam:PF01423 InterPro:IPR001163 InterPro:IPR006649 ZFIN:ZDB-GENE-030131-…	ola:101175386 lsm7; U6 snRNA-associated Sm-like protein LSm7
c4612_g1_i1	-1.00599	0.974216	1.56504	0.217333	1280	.	.
c4632_g1_i1	1.25935	0.260608	2.41348	0.0147132	643	ZFIN|ZDB-GENE-030131-4653 - symbol:nupr1 nuclear protein 1 species:7955 Danio rerio [GO:0009267 cellular response to starvation evidence=IDA] [GO:0071470 cellular response to osmotic stress evidence=IDA] [GO:0071467 cellular response to pH evidence=IDA] [GO:0071391 cellular response to estrogen stimulus evidence=IDA] [GO:0071502 cellular response to temperature stimulus evidence=IDA] ZFIN:ZDB-GEN…	xma:102220786 nuclear transcriptional regulator 1-like protein
c4635_g1_i1	-1.34974	0.0488735	-1.8533	0.0433379	860	UNIPROTKB|A1A4K8 - symbol:U2AF1 Splicing factor U2AF 35 kDa subunit species:9913 Bos taurus [GO:0000166 nucleotide binding evidence=IEA] [GO:0006397 mRNA processing evidence=IEA] [GO:0008380 RNA splicing evidence=IEA] [GO:0016607 nuclear speck evidence=ISS] [GO:0044822 poly(A) RNA binding evidence=IEA] [GO:0046872 metal ion binding evidence=IEA] [GO:0050733 RS domain binding evidence=IEA] [GO:007…	lco:104932344 splicing factor U2AF 35 kDa subunit
c4637_g1_i1	1.11754	0.0784787	-1.03806	0.305633	2268	UNIPROTKB|F1PBV0 - symbol:SH3RF3 Uncharacterized protein species:9615 Canis lupus familiaris [GO:0008270 zinc ion binding evidence=IEA] Pfam:PF00018 InterPro:IPR001841 InterPro:IPR018957 InterPro:IPR001452 Pfam:PF00097 Pfam:PF14604 PROSITE:PS50002 PROSITE:PS50089 SMART:SM00184 SMART:SM00326 InterPro:IPR013083 Prosite:PS00518 Proteomes:UP000002254 GO:GO:0008270 SUPFAM:SSF50044 Gene3D:3.30.40.10 In…	lco:104938794 E3 ubiquitin-protein ligase SH3RF1-like
c4651_g1_i1	1.05059	0.7441	1.14075	0.443018	497	ZFIN|ZDB-GENE-030131-4343 - symbol:rpl27 ribosomal protein L27 species:7955 Danio rerio [GO:0030529 ribonucleoprotein complex evidence=IEA] [GO:0003735 structural constituent of ribosome evidence=IEA] [GO:0005840 ribosome evidence=IEA] [GO:0006412 translation evidence=IEA] [GO:0005622 intracellular evidence=IEA] InterPro:IPR001141 InterPro:IPR018262 Pfam:PF01777 ProDom:PD009396 PROSITE:PS01107 Pf…	xma:102237815 rpl27; ribosomal protein L27
c4660_g1_i1	1.09756	0.153585	1.10204	0.545388	1193	UNIPROTKB|O60880 - symbol:SH2D1A SH2 domain-containing protein 1A species:9606 Homo sapiens [GO:0005070 SH3/SH2 adaptor activity evidence=NAS] [GO:0005515 protein binding evidence=IPI] [GO:0005737 cytoplasm evidence=IDA] [GO:0006959 humoral immune response evidence=IEA] [GO:0006968 cellular defense response evidence=NAS] [GO:0007267 cell-cell signaling evidence=IDA] [GO:0009967 positive regulatio…	lco:104925174 sh2d1a; SH2 domain-containing protein 1A
c4661_g1_i1	-1.06861	0.494224	1.1062	0.348162	693	.	.
c4671_g1_i1	-1.04314	0.858	-1.12366	0.623947	1300	ZFIN|ZDB-GENE-040718-204 - symbol:otub1b OTU deubiquitinase, ubiquitin aldehyde binding 1b species:7955 Danio rerio [GO:0016579 protein deubiquitination evidence=IEA] [GO:0004843 ubiquitin-specific protease activity evidence=IEA] [GO:0005575 cellular_component evidence=ND] [GO:0016787 hydrolase activity evidence=IEA] InterPro:IPR016615 InterPro:IPR030298 PIRSF:PIRSF013503 ZFIN:ZDB-GENE-040718-204…	lco:104924056 otub1; ubiquitin thioesterase OTUB1
c4674_g1_i1	1.09965	0.197983	1.10765	0.156558	739	.	.
c4680_g1_i1	1.02351	0.791784	-1.01219	0.875987	1420	UNIPROTKB|Q9YGD3 - symbol:il1b Interleukin-1 beta species:8022 Oncorhynchus mykiss [GO:0001934 positive regulation of protein phosphorylation evidence=IDA] [GO:0002690 positive regulation of leukocyte chemotaxis evidence=IDA] [GO:0010628 positive regulation of gene expression evidence=IDA] [GO:0042098 T cell proliferation evidence=IMP] [GO:0043400 cortisol secretion evidence=IDA] [GO:0050766 posi…	ola:101159280 interleukin-1 beta-like
c4688_g1_i1	1.08763	0.632365	1.061	0.682735	407	RGD|68344 - symbol:Uba52 ubiquitin A-52 residue ribosomal protein fusion product 1 species:10116 Rattus norvegicus [GO:0003735 structural constituent of ribosome evidence=IEA] [GO:0005622 intracellular evidence=ISO] [GO:0005634 nucleus evidence=IEA] [GO:0005765 lysosomal membrane evidence=IEA;ISO] [GO:0006412 translation evidence=IEA] [GO:0022625 cytosolic large ribosomal subunit evidence=IEA;ISO…	sasa:106584630 ubiquitin-60S ribosomal protein L40
c4708_g2_i1	1.02498	0.523214	1.00324	0.88337	1153	.	.
c4742_g1_i1	-1.06751	0.244422	-1.08481	0.0839799	1036	UNIPROTKB|Q5W5X9 - symbol:TTC23 Tetratricopeptide repeat protein 23 species:9606 Homo sapiens [GO:0005515 protein binding evidence=IPI] InterPro:IPR011990 Proteomes:UP000005640 Gene3D:1.25.40.10 InterPro:IPR013105 Pfam:PF07719 GeneTree:ENSGT00530000063847 TreeFam:TF332604 EMBL:AF411456 EMBL:AK022634 EMBL:AK023230 EMBL:AK222580 EMBL:AK291690 EMBL:BC015728 CCDS:CCDS10379.2 RefSeq:NP_001275544.1 Ref…	lco:109141807 tetratricopeptide repeat protein 23-like
c4745_g1_i1	-1.01193	0.878342	-1.01799	0.803918	1197	ZFIN|ZDB-GENE-070912-646 - symbol:ppp2r3a protein phosphatase 2, regulatory subunit B'', alpha species:7955 Danio rerio [GO:0005509 calcium ion binding evidence=IEA] [GO:0036342 post-anal tail morphogenesis evidence=IEA] [GO:0090249 regulation of cell motility involved in somitogenic axis elongation evidence=IEA] [GO:0090263 positive regulation of canonical Wnt signaling pathway evidence=IEA] [GO…	lco:104920052 ppp2r3a; protein phosphatase 2 regulatory subunit B''alpha
c4758_g1_i1	1.26214	0.748399	1.20745	0.794101	617	ZFIN|ZDB-GENE-081022-193 - symbol:ccl20a.3 chemokine (C-C motif) ligand 20a, duplicate 3 species:7955 Danio rerio [GO:0005576 extracellular region evidence=IEA] [GO:0008009 chemokine activity evidence=IEA] [GO:0005125 cytokine activity evidence=IEA] [GO:0006935 chemotaxis evidence=IEA] [GO:0006955 immune response evidence=IEA] [GO:0005615 extracellular space evidence=IEA] InterPro:IPR000827 Inter…	ola:101155227 C-C motif chemokine 20-like
c4762_g1_i1	-1.05305	0.478293	-1.08639	0.381812	599	.	.
c4775_g1_i1	1.1703	0.321207	1.02526	0.839519	583	ZFIN|ZDB-GENE-020419-25 - symbol:rpl24 ribosomal protein L24 species:7955 Danio rerio [GO:0005840 ribosome evidence=IEA] [GO:0043009 chordate embryonic development evidence=IMP] [GO:0007275 multicellular organismal development evidence=IEA] [GO:0030529 ribonucleoprotein complex evidence=IEA] InterPro:IPR000988 Pfam:PF01246 ZFIN:ZDB-GENE-020419-25 GO:GO:0007275 Proteomes:UP000000437 GO:GO:0005840 …	tru:101079500 rpl24; ribosomal protein L24
c4783_g1_i1	-1.30369	0.447019	1.94544	0.187528	2251	ZFIN|ZDB-GENE-040812-3 - symbol:cdkn1ba cyclin-dependent kinase inhibitor 1Ba species:7955 Danio rerio [GO:0004861 cyclin-dependent protein serine/threonine kinase inhibitor activity evidence=IEA] [GO:0005737 cytoplasm evidence=IEA] [GO:0042127 regulation of cell proliferation evidence=IEA] [GO:0005634 nucleus evidence=IEA] [GO:0007050 cell cycle arrest evidence=IEA] InterPro:IPR003175 InterPro:I…	lco:104933552 cyclin-dependent kinase inhibitor 1B-like
c4784_g1_i1	1.02053	0.7249	-1.00883	0.888646	2351	RGD|1310084 - symbol:Dok4 docking protein 4 species:10116 Rattus norvegicus [GO:0000165 MAPK cascade evidence=IEA;ISO] [GO:0005057 receptor signaling protein activity evidence=IEA;ISO] [GO:0005158 insulin receptor binding evidence=IEA] [GO:0005622 intracellular evidence=ISO] [GO:0007169 transmembrane receptor protein tyrosine kinase signaling pathway evidence=IEA;ISO] [GO:0007399 nervous system d…	mze:101486833 dok4; docking protein 4
c4791_g1_i1	1.21543	0.755955	-1.01687	0.969647	925	ZFIN|ZDB-GENE-070424-75 - symbol:zgc:162944 zgc:162944 species:7955 Danio rerio [GO:0003674 molecular_function evidence=ND] [GO:0008150 biological_process evidence=ND] INTERPRO:IPR002818 ZFIN:ZDB-GENE-070424-75 Proteomes:UP000000437 Gene3D:3.40.50.880 InterPro:IPR029062 SUPFAM:SSF52317 Pfam:PF01965 HOVERGEN:HBG001844 GeneTree:ENSGT00390000003706 OrthoDB:EOG77M8PJ TreeFam:TF329408 EMBL:CR536604 Re…	lco:109141597 ES1 protein homolog, mitochondrial-like
c4792_g1_i1	-3.37074	0.394426	-7.94324	0.243872	365	.	bfo:BRAFLDRAFT_142153 hypothetical protein
c4806_g1_i1	1.31482	0.0908614	1.1178	0.126183	857	RGD|62078 - symbol:Rps3a ribosomal protein S3a species:10116 Rattus norvegicus [GO:0002181 cytoplasmic translation evidence=IBA] [GO:0003674 molecular_function evidence=ND] [GO:0003735 structural constituent of ribosome evidence=IBA] [GO:0005634 nucleus evidence=ISO;ISS] [GO:0005730 nucleolus evidence=ISO] [GO:0005737 cytoplasm evidence=ISO] [GO:0005829 cytosol evidence=ISO;ISS] [GO:0005925 focal…	lco:104917967 rps3a; ribosomal protein S3A
c4810_g1_i1	1.1166	0.561968	-1.02311	0.894555	923	UNIPROTKB|P47836 - symbol:RPS4 40S ribosomal protein S4 species:9031 Gallus gallus [GO:0003735 structural constituent of ribosome evidence=IEA] [GO:0005844 polysome evidence=IEA] [GO:0005925 focal adhesion evidence=IEA] [GO:0006412 translation evidence=IEA] [GO:0007275 multicellular organismal development evidence=IEA] [GO:0008284 positive regulation of cell proliferation evidence=IEA] [GO:001593…	lco:104933808 rps4x; 40S ribosomal protein S4
c4819_g1_i1	-1.75332	0.433306	4.33977	0.14114	500	.	.
c4855_g2_i1	1.07317	0.363393	-1.0416	0.378216	811	ZFIN|ZDB-GENE-060503-194 - symbol:znf516 zinc finger protein 516 species:7955 Danio rerio [GO:0046872 metal ion binding evidence=IEA] [GO:0003676 nucleic acid binding evidence=IEA] Pfam:PF00096 InterPro:IPR007087 InterPro:IPR013087 PROSITE:PS00028 PROSITE:PS50157 InterPro:IPR015880 ZFIN:ZDB-GENE-060503-194 Proteomes:UP000000437 GO:GO:0046872 GO:GO:0003676 SMART:SM00355 Gene3D:3.30.160.60 GeneTree…	lco:104918401 znf516; zinc finger protein 516
c4871_g1_i1	-1.02158	0.862222	1.08151	0.578823	965	MGI|MGI:1920692 - symbol:Hspa12a heat shock protein 12A species:10090 Mus musculus [GO:0000166 nucleotide binding evidence=IEA] [GO:0003674 molecular_function evidence=ND] [GO:0005524 ATP binding evidence=IEA] [GO:0008150 biological_process evidence=ND] [GO:0070062 extracellular exosome evidence=ISO] MGI:MGI:1920692 GO:GO:0005524 GO:GO:0070062 Proteomes:UP000000589 CTD:259217 eggNOG:NOG132277 Gen…	lco:104938910 hspa12b; heat shock 70 kDa protein 12A-like
c4878_g1_i1	-1.14578	0.11946	-1.11079	0.156636	1885	UNIPROTKB|Q5ZJA3 - symbol:CDR2 Cerebellar degeneration-related protein 2 species:9031 Gallus gallus [GO:0005737 cytoplasm evidence=ISS] GO:GO:0005737 Proteomes:UP000000539 HOVERGEN:HBG006695 InterPro:IPR026079 PANTHER:PTHR19232 EMBL:AJ720531 RefSeq:NP_001025813.1 UniGene:Gga.39216 ProteinModelPortal:Q5ZJA3 STRING:9031.ENSGALP00000011340 PaxDb:Q5ZJA3 GeneID:416621 KEGG:gga:416621 CTD:1039 eggNOG:N…	lco:104925719 cerebellar degeneration-related protein 2-like
c4890_g1_i1	1.02084	0.739001	1.0841	0.410765	1379	ZFIN|ZDB-GENE-101130-1 - symbol:rgl3a ral guanine nucleotide dissociation stimulator-like 3a species:7955 Danio rerio [GO:0007264 small GTPase mediated signal transduction evidence=IEA] [GO:0005085 guanyl-nucleotide exchange factor activity evidence=IEA] [GO:0007165 signal transduction evidence=IEA] InterPro:IPR000159 InterPro:IPR001895 Pfam:PF00617 Pfam:PF00788 PROSITE:PS50009 PROSITE:PS50200 SM…	lco:104930243 ral guanine nucleotide dissociation stimulator-like 1
c4893_g1_i1	1.03335	0.834804	1.26332	0.335122	682	UNIPROTKB|A0A087WUN8 - symbol:STXBP2 Syntaxin-binding protein 2 species:9606 Homo sapiens [GO:0006904 vesicle docking involved in exocytosis evidence=IEA] InterPro:IPR001619 Pfam:PF00995 Proteomes:UP000005640 GO:GO:0006904 EMBL:AC008763 SUPFAM:SSF56815 GeneTree:ENSGT00390000005206 HGNC:HGNC:11445 Ensembl:ENST00000612033 Uniprot:A0A087WUN8	hro:HELRODRAFT_130122 hypothetical protein
c4893_g2_i1	-1.03549	0.737604	1.02714	0.819664	475	.	.
c4895_g1_i1	-1.6089	0.519624	1.22124	0.770113	382	.	.
c4899_g1_i1	-1.11737	0.617382	1.0462	0.828973	1384	ZFIN|ZDB-GENE-040426-1611 - symbol:tiprl TIP41, TOR signaling pathway regulator-like (S. cerevisiae) species:7955 Danio rerio [GO:0005575 cellular_component evidence=ND] [GO:0043009 chordate embryonic development evidence=IMP] [GO:0003674 molecular_function evidence=ND] [GO:0043066 negative regulation of apoptotic process evidence=IMP] ZFIN:ZDB-GENE-040426-1611 GO:GO:0043066 eggNOG:NOG263659 HOGE…	lco:104924581 tiprl; TOR signaling pathway regulator
c4911_g1_i1	1.00468	0.959457	-1.04038	0.685007	1008	.	.
c4914_g1_i1	1.08805	0.442601	1.16082	0.140823	1658	.	.
c4951_g1_i1	1.68468	0.110141	-1.15647	0.0585896	2054	ZFIN|ZDB-GENE-060929-740 - symbol:pmt phosphoethanolamine methyltransferase species:7955 Danio rerio [GO:0008168 methyltransferase activity evidence=IEA] [GO:0032259 methylation evidence=IBA] [GO:0005737 cytoplasm evidence=IBA] [GO:0008152 metabolic process evidence=IEA] [GO:0008757 S-adenosylmethionine-dependent methyltransferase activity evidence=IBA] InterPro:IPR013216 Pfam:PF08241 ZFIN:ZDB-GE…	lco:104919993 phosphomethylethanolamine N-methyltransferase-like
c4953_g1_i1	1.02708	0.662352	-1.00424	0.888474	1813	ZFIN|ZDB-GENE-050624-1 - symbol:angptl2b angiopoietin-like 2b species:7955 Danio rerio [GO:0001525 angiogenesis evidence=IGI] ZFIN:ZDB-GENE-050624-1 Proteomes:UP000000437 GO:GO:0001525 GeneTree:ENSGT00760000118809 HOGENOM:HOG000037129 HOVERGEN:HBG103336 OrthoDB:EOG7X9G60 TreeFam:TF336658 Gene3D:3.90.215.10 Gene3D:4.10.530.10 InterPro:IPR014716 InterPro:IPR014715 InterPro:IPR002181 InterPro:IPR020…	tru:101073704 angptl2; angiopoietin like 2
c4955_g1_i1	1.01842	0.769872	-1.04448	0.523441	1402	.	.
c4956_g1_i1	1.01268	0.943121	-1.02985	0.867802	1024	ZFIN|ZDB-GENE-100701-3 - symbol:ccdc88ab coiled-coil domain containing 88Ab species:7955 Danio rerio [GO:0016477 cell migration evidence=IEA] [GO:0032956 regulation of actin cytoskeleton organization evidence=IEA] [GO:0003779 actin binding evidence=IEA] InterPro:IPR027717 InterPro:IPR008636 ZFIN:ZDB-GENE-100701-3 GO:GO:0016477 GO:GO:0032956 PANTHER:PTHR18947 PANTHER:PTHR18947:SF30 EMBL:BC159230 U…	lco:104936112 ccdc88a, Girdin; coiled-coil domain containing 88A
c4963_g1_i1	1.0284	0.627995	1.0132	0.841907	1422	.	.
c4967_g1_i1	1.0345	0.647434	-1.0097	0.937838	1107	.	.
c4969_g1_i1	-1.08871	0.671228	-1.1255	0.573336	1116	ZFIN|ZDB-GENE-040220-1 - symbol:tlr1 toll-like receptor 1 species:7955 Danio rerio [GO:0006954 inflammatory response evidence=IEA] [GO:0002224 toll-like receptor signaling pathway evidence=IEA] [GO:0002755 MyD88-dependent toll-like receptor signaling pathway evidence=IEA] [GO:0050707 regulation of cytokine secretion evidence=IEA] [GO:0016021 integral component of membrane evidence=IEA] [GO:000237…	xma:102229909 toll-like receptor 1
c5011_g1_i1	1.03305	0.708064	-1.23619	0.120124	1048	ZFIN|ZDB-GENE-070209-286 - symbol:fxn frataxin species:7955 Danio rerio [GO:0004322 ferroxidase activity evidence=IEA] [GO:0016226 iron-sulfur cluster assembly evidence=IEA] [GO:0005739 mitochondrion evidence=IEA] [GO:0055114 oxidation-reduction process evidence=IEA] [GO:0008199 ferric iron binding evidence=IEA] InterPro:IPR002908 InterPro:IPR017789 Pfam:PF01491 PRINTS:PR00904 PROSITE:PS50810 ZFI…	lco:104937870 fxn; frataxin
c5011_g1_i2	1.00153	0.979654	-1.32526	0.0222252	946	ZFIN|ZDB-GENE-070209-286 - symbol:fxn frataxin species:7955 Danio rerio [GO:0004322 ferroxidase activity evidence=IEA] [GO:0016226 iron-sulfur cluster assembly evidence=IEA] [GO:0005739 mitochondrion evidence=IEA] [GO:0055114 oxidation-reduction process evidence=IEA] [GO:0008199 ferric iron binding evidence=IEA] InterPro:IPR002908 InterPro:IPR017789 Pfam:PF01491 PRINTS:PR00904 PROSITE:PS50810 ZFI…	tru:101078193 fxn; frataxin
c5019_g1_i1	1.0265	0.816984	1.08646	0.134969	663	.	.
c5031_g1_i1	1.03785	0.699543	1.04559	0.549787	955	.	.
c5134_g1_i1	-1.24497	0.524429	1.18118	0.733649	241	.	.
c5151_g1_i1	1.05527	0.71886	-1.03528	0.516155	698	UNIPROTKB|A0A0A6M0X8 - symbol:I503_03235 Proteasome component ECM29 species:237561 Candida albicans SC5314 [GO:0009267 cellular response to starvation evidence=IMP] [GO:0030447 filamentous growth evidence=IMP] [GO:0036170 filamentous growth of a population of unicellular organisms in response to starvation evidence=IMP] [GO:0036180 filamentous growth of a population of unicellular organisms in re…	.
c5193_g1_i1	1.18769	0.389191	1.06483	0.714476	755	ZFIN|ZDB-GENE-060130-56 - symbol:ccdc85b coiled-coil domain containing 85B species:7955 Danio rerio [GO:0001843 neural tube closure evidence=IMP] ZFIN:ZDB-GENE-060130-56 Proteomes:UP000000437 GO:GO:0001843 GeneTree:ENSGT00390000003531 OrthoDB:EOG7V49ZJ TreeFam:TF320243 InterPro:IPR019359 Pfam:PF10226 CTD:11007 eggNOG:NOG283239 HOGENOM:HOG000234335 HOVERGEN:HBG107255 KO:K16758 OMA:GHHAAKV EMBL:CR6…	mze:101474927 ccdc85b; coiled-coil domain containing 85B
c5322_g1_i1	1.08536	0.920973	1.41156	0.683205	316	.	.
c5355_g1_i1	1.05358	0.248726	1.05771	0.395463	580	FB|FBgn0085310 - symbol:CG34281 species:7227 Drosophila melanogaster [GO:0008150 biological_process evidence=ND] [GO:0005575 cellular_component evidence=ND] [GO:0003674 molecular_function evidence=ND] Proteomes:UP000000803 EMBL:AE014297 EMBL:BT124793 RefSeq:NP_001097828.1 UniGene:Dm.36173 EnsemblMetazoa:FBtr0112477 GeneID:50039 KEGG:dme:Dmel_CG34281 UCSC:CG34281-RA FlyBase:FBgn0040566 FlyBase:FBg…	lco:104934496 glycine-rich cell wall structural protein-like
c5446_g1_i1	18.23	0.0142389	1.05341	0.500475	1957	ZFIN|ZDB-GENE-061110-129 - symbol:fam46ba family with sequence similarity 46, member Ba species:7955 Danio rerio [GO:0005575 cellular_component evidence=ND] [GO:0003674 molecular_function evidence=ND] [GO:0008150 biological_process evidence=ND] ZFIN:ZDB-GENE-061110-129 Proteomes:UP000000437 eggNOG:NOG310777 GeneTree:ENSGT00500000044785 HOGENOM:HOG000234733 HOVERGEN:HBG057969 TreeFam:TF315239 Inte…	lco:104938655 fam46b; protein FAM46A
c5475_g1_i1	-1.55461	0.6274	1.16002	0.860708	429	.	.
c5515_g1_i1	3.02037	0.0203472	2.20611	0.0879899	510	ZFIN|ZDB-GENE-110620-4 - symbol:cox8b cytochrome c oxidase subunit 8b species:7955 Danio rerio [GO:0004129 cytochrome-c oxidase activity evidence=IEA] InterPro:IPR003205 Pfam:PF02285 ZFIN:ZDB-GENE-110620-4 Proteomes:UP000000437 GO:GO:0004129 KO:K02273 Gene3D:4.10.81.10 InterPro:IPR016070 PANTHER:PTHR16717 SUPFAM:SSF81431 CTD:12869 GeneTree:ENSGT00530000065013 EMBL:BX537278 RefSeq:NP_001289971.1 U…	tru:101063036 cytochrome c oxidase subunit 8B, mitochondrial
c5563_g1_i1	1.0432	0.764617	-1.02981	0.847101	905	UNIPROTKB|F1NDQ5 - symbol:CCDC88A Uncharacterized protein species:9031 Gallus gallus [GO:0003779 actin binding evidence=IEA] [GO:0005783 endoplasmic reticulum evidence=IEA] [GO:0005794 Golgi apparatus evidence=IEA] [GO:0005829 cytosol evidence=IEA] [GO:0005886 plasma membrane evidence=IEA] [GO:0006275 regulation of DNA replication evidence=IEA] [GO:0008017 microtubule binding evidence=IEA] [GO:00…	mze:101485337 ccdc88a; coiled-coil domain containing 88A
c5585_g1_i1	-1.08115	0.640034	-1.20861	0.352409	882	.	.
c5586_g1_i1	1.19421	0.227766	1.05906	0.598494	468	.	pfa:MAL7P1.142 conserved Plasmodium membrane protein, unknown function
c5636_g1_i1	1.04555	0.674094	1.03903	0.564659	552	.	lco:104919794 cep89; centrosomal protein 89
c5637_g1_i1	1.45102	0.142653	1.17949	0.279218	517	RGD|1305837 - symbol:Spire2 spire-type actin nucleation factor 2 species:10116 Rattus norvegicus [GO:0003779 actin binding evidence=IEA] [GO:0005622 intracellular evidence=ISO] [GO:0005623 cell evidence=ISO] [GO:0005938 cell cortex evidence=IEA;ISO] [GO:0016192 vesicle-mediated transport evidence=IEA;ISO] [GO:0030036 actin cytoskeleton organization evidence=ISO] [GO:0030659 cytoplasmic vesicle me…	lco:104933819 spire2; spire type actin nucleation factor 2
c5708_g1_i1	1.18041	0.167262	1.02948	0.722907	936	.	.
c5739_g1_i1	1.24004	0.26907	-1.11668	0.462727	843	.	tng:GSTEN00035228G001 unnamed protein product
c5804_g1_i1	1.52324	0.0374515	1.71246	0.209781	523	.	.
c5834_g1_i1	-1.0334	0.86684	-1.12369	0.586406	1100	.	.
c5900_g1_i1	-1.30985	0.618665	-1.45092	0.518645	606	.	.
c5904_g1_i1	1.07646	0.411959	1.06961	0.191974	1621	ZFIN|ZDB-GENE-100716-2 - symbol:bahcc1 BAH domain and coiled-coil containing 1 species:7955 Danio rerio [GO:0003682 chromatin binding evidence=IEA] [GO:0003677 DNA binding evidence=IEA] InterPro:IPR001025 InterPro:IPR017956 Pfam:PF01426 PROSITE:PS51038 SMART:SM00384 SMART:SM00439 ZFIN:ZDB-GENE-100716-2 Proteomes:UP000000437 GO:GO:0003677 GO:GO:0003682 GeneTree:ENSGT00530000063602 EMBL:CR854979 EM…	lco:104918081 bahcc1; BAH and coiled-coil domain-containing protein 1
c5908_g1_i1	-1.26151	0.418191	-1.35809	0.340827	612	.	.
c5929_g1_i1	-1.73079	0.458569	2.64182	0.293669	418	.	.
c5933_g1_i1	1.10771	0.119807	1.20362	0.261715	1407	.	.
c5970_g1_i1	1.09925	0.292755	-1.00119	0.989967	468	.	.
c5972_g1_i1	1.18813	0.121571	-1.03504	0.315924	1149	ZFIN|ZDB-GENE-070912-355 - symbol:si:dkey-11f4.14 si:dkey-11f4.14 species:7955 Danio rerio [GO:0004872 receptor activity evidence=IEA] [GO:0016021 integral component of membrane evidence=IEA] InterPro:IPR007110 InterPro:IPR015631 PROSITE:PS50835 ZFIN:ZDB-GENE-070912-355 GO:GO:0016021 Proteomes:UP000000437 Gene3D:2.60.40.10 InterPro:IPR013783 GO:GO:0004872 InterPro:IPR003599 SMART:SM00409 InterPro…	mze:101477068 T-lymphocyte surface antigen Ly-9-like
c5975_g1_i1	-1.05395	0.68138	-1.16463	0.32976	1348	ZFIN|ZDB-GENE-041212-84 - symbol:cdk20 cyclin-dependent kinase 20 species:7955 Danio rerio [GO:0060271 cilium morphogenesis evidence=IGI;IMP] [GO:0004672 protein kinase activity evidence=IEA] [GO:0005524 ATP binding evidence=IEA] [GO:0006468 protein phosphorylation evidence=IEA] [GO:0004693 cyclin-dependent protein serine/threonine kinase activity evidence=IEA] [GO:0005929 cilium evidence=IEA] [G…	lco:104937400 cdk20; cyclin dependent kinase 20
c6003_g1_i1	1.05373	0.673897	1.0814	0.25619	494	.	.
c6006_g1_i1	1.07411	0.555251	1.01545	0.878895	1586	UNIPROTKB|R4GHT4 - symbol:LOC100857508 Uncharacterized protein species:9031 Gallus gallus [GO:0005518 collagen binding evidence=IEA] [GO:0007160 cell-matrix adhesion evidence=IEA] [GO:0010544 negative regulation of platelet activation evidence=IEA] [GO:0070062 extracellular exosome evidence=IEA] InterPro:IPR001611 Pfam:PF13855 PROSITE:PS51450 GO:GO:0070062 Proteomes:UP000000539 Reactome:REACT_246…	mze:101488003 uncharacterized LOC101488003
c6016_g1_i1	1.16299	0.0849054	1.03867	0.542412	912	.	.
c6036_g1_i1	1.05239	0.759154	-1.11478	0.53534	885	.	.
c6057_g1_i1	1.02303	0.954577	1.20719	0.601332	346	.	.
c6075_g1_i1	1.06646	0.20147	1.08012	0.241697	1873	.	.
c6083_g1_i1	1.12951	0.0855053	1.04975	0.221491	1725	ZFIN|ZDB-GENE-050320-58 - symbol:zdhhc2 zinc finger, DHHC-type containing 2 species:7955 Danio rerio [GO:0046872 metal ion binding evidence=IEA] [GO:0016740 transferase activity evidence=IEA] [GO:0016020 membrane evidence=IEA] [GO:0008270 zinc ion binding evidence=IEA] [GO:0019706 protein-cysteine S-palmitoyltransferase activity evidence=IEA] [GO:0016746 transferase activity, transferring acyl gr…	lco:104920584 zdhhc2; zinc finger DHHC-type containing 2
c6132_g1_i1	1.13511	0.316783	-1.0144	0.881527	1611	UNIPROTKB|E1C9I9 - symbol:MRVI1 Uncharacterized protein species:9031 Gallus gallus [GO:0019934 cGMP-mediated signaling evidence=IEA] [GO:0060087 relaxation of vascular smooth muscle evidence=IEA] Proteomes:UP000000539 GO:GO:0060087 GO:GO:0019934 GeneTree:ENSGT00530000063722 TreeFam:TF331789 InterPro:IPR008677 PANTHER:PTHR15352 Pfam:PF05781 OMA:AQASWSI OrthoDB:EOG7HQN83 Reactome:REACT_250949 EMBL:…	lco:104930102 mrvi1; murine retrovirus integration site 1 homolog
c6146_g1_i1	-1.09831	0.706974	-1.18966	0.525858	788	.	.
c6162_g1_i1	-1.00132	0.976218	1.02158	0.822724	709	.	.
c6171_g1_i1	-1.17305	0.466836	-1.08716	0.665832	896	.	.
c6180_g1_i1	1.30354	0.138183	1.12475	0.0370184	721	.	.
c6184_g1_i1	1.1048	0.385598	-1.02483	0.350083	647	ZFIN|ZDB-GENE-070615-24 - symbol:f2rl1.2 coagulation factor II (thrombin) receptor-like 1, tandem duplicate 2 species:7955 Danio rerio [GO:0070493 thrombin receptor signaling pathway evidence=IEA] [GO:0007596 blood coagulation evidence=IEA] [GO:0016021 integral component of membrane evidence=IEA] [GO:0008233 peptidase activity evidence=IEA] [GO:0004930 G-protein coupled receptor activity evidence…	sasa:100195488 par2; Proteinase-activated receptor 2
c6184_g2_i1	1.3592	0.0518226	-1.03173	0.543989	354	ZFIN|ZDB-GENE-070615-24 - symbol:f2rl1.2 coagulation factor II (thrombin) receptor-like 1, tandem duplicate 2 species:7955 Danio rerio [GO:0070493 thrombin receptor signaling pathway evidence=IEA] [GO:0007596 blood coagulation evidence=IEA] [GO:0016021 integral component of membrane evidence=IEA] [GO:0008233 peptidase activity evidence=IEA] [GO:0004930 G-protein coupled receptor activity evidence…	lco:109139855 proteinase-activated receptor 2-like
c6194_g1_i1	1.02554	0.848922	1.04833	0.739655	439	.	.
c6221_g1_i1	-2.39434	0.16972	-2.66391	0.154725	1447	.	.
c6232_g1_i1	1.15831	0.0758992	1.16152	0.14592	671	.	lco:104933331 zinc finger BED domain-containing protein 4-like
c6254_g1_i1	1.04972	0.1846	1.00307	0.947434	1404	ZFIN|ZDB-GENE-050417-475 - symbol:zgc:113229 zgc:113229 species:7955 Danio rerio [GO:0008150 biological_process evidence=ND] [GO:0003674 molecular_function evidence=ND] [GO:0005575 cellular_component evidence=ND] InterPro:IPR016024 ZFIN:ZDB-GENE-050417-475 SUPFAM:SSF48371 EMBL:BC092362 RefSeq:NP_001017913.1 UniGene:Dr.90988 GeneID:550612 KEGG:dre:550612 eggNOG:NOG261170 NextBio:20879848 Uniprot:Q…	lco:109142046 uncharacterized LOC109142046
c6338_g1_i1	-1.02102	0.750132	1.03705	0.592039	1048	.	.
c6341_g1_i1	1.05103	0.644082	-1.05191	0.641944	501	UNIPROTKB|A0A087WTE5 - symbol:EBF1 Transcription factor COE1 species:9606 Homo sapiens [GO:0003677 DNA binding evidence=IEA] [GO:0006355 regulation of transcription, DNA-templated evidence=IEA] InterPro:IPR002909 InterPro:IPR003523 Pfam:PF01833 SMART:SM00429 Proteomes:UP000005640 Gene3D:2.60.40.10 InterPro:IPR013783 GO:GO:0006355 GO:GO:0003677 InterPro:IPR014756 SUPFAM:SSF81296 HGNC:HGNC:3126 Gen…	tru:101073234 transcription factor COE1-like
c6368_g1_i1	1.10314	0.223366	1.15804	0.219649	796	.	.
c6368_g2_i1	1.21232	0.0459986	1.3658	0.00170433	926	.	bfo:BRAFLDRAFT_64030 hypothetical protein
c6373_g1_i1	1.15185	0.12694	1.08	0.57103	1047	ZFIN|ZDB-GENE-991008-16 - symbol:smarcb1b SWI/SNF related, matrix associated, actin dependent regulator of chromatin, subfamily b, member 1b species:7955 Danio rerio [GO:0005634 nucleus evidence=IBA] [GO:0006337 nucleosome disassembly evidence=IBA] [GO:0044772 mitotic cell cycle phase transition evidence=IBA] [GO:0006338 chromatin remodeling evidence=IEA] [GO:0008285 negative regulation of cell p…	lco:104928041 SWI/SNF-related matrix-associated actin-dependent regulator of chromatin subfamily B member 1
c6373_g2_i1	1.16895	0.246303	1.22835	0.142133	1454	ZFIN|ZDB-GENE-041114-5 - symbol:smarcb1a SWI/SNF related, matrix associated, actin dependent regulator of chromatin, subfamily b, member 1a species:7955 Danio rerio [GO:0006357 regulation of transcription from RNA polymerase II promoter evidence=IBA] [GO:0005634 nucleus evidence=IEA;IBA] [GO:0006281 DNA repair evidence=IBA] [GO:0006338 chromatin remodeling evidence=IEA] [GO:0044772 mitotic cell c…	nle:100582935 SMARCB1; SWI/SNF-related matrix-associated actin-dependent regulator of chromatin subfamily B member 1
c6404_g1_i1	-1.04494	0.670656	-1.06999	0.539735	1161	.	.
c6429_g1_i1	-1.17315	0.617903	-1.09472	0.765866	712	.	.
c6478_g1_i1	1.09681	0.303863	1.25737	0.101574	1449	ZFIN|ZDB-GENE-070209-80 - symbol:tbx3a T-box 3a species:7955 Danio rerio [GO:0003700 sequence-specific DNA binding transcription factor activity evidence=IEA] [GO:0005634 nucleus evidence=IEA] [GO:0006355 regulation of transcription, DNA-templated evidence=IEA] [GO:0003677 DNA binding evidence=IEA] [GO:0035050 embryonic heart tube development evidence=IMP] [GO:0006351 transcription, DNA-templated…	mze:101473636 tbx3; T-box 3
c6484_g1_i1	1.15758	0.272896	-1.05128	0.628574	1818	ZFIN|ZDB-GENE-100716-6 - symbol:kif26ab kinesin family member 26Ab species:7955 Danio rerio [GO:0003777 microtubule motor activity evidence=IEA;IBA] [GO:0005871 kinesin complex evidence=IEA;IBA] [GO:0008017 microtubule binding evidence=IEA] [GO:0005874 microtubule evidence=IEA] [GO:0007018 microtubule-based movement evidence=IEA] [GO:0000166 nucleotide binding evidence=IEA] [GO:0005524 ATP bindin…	lco:104921425 kif26a; kinesin-like protein KIF26A
c6496_g1_i1	1.01959	0.942741	1.0705	0.745797	968	.	.
c6497_g2_i1	-1.0874	0.372944	-1.12474	0.261624	1117	.	.
c6500_g1_i1	-1.99077	0.225831	-1.84826	0.220978	541	MGI|MGI:1913561 - symbol:Cenpw centromere protein W species:10090 Mus musculus [GO:0000278 mitotic cell cycle evidence=ISO] [GO:0000775 chromosome, centromeric region evidence=ISO] [GO:0000776 kinetochore evidence=ISO] [GO:0003674 molecular_function evidence=ND] [GO:0003677 DNA binding evidence=IEA] [GO:0005634 nucleus evidence=IEA] [GO:0005694 chromosome evidence=IEA] [GO:0007049 cell cycle evid…	mze:101478818 cenpw; centromere protein W
c6532_g1_i1	1.15663	0.0202103	1.12798	0.0393757	562	RGD|62067 - symbol:Rpl23 ribosomal protein L23 species:10116 Rattus norvegicus [GO:0003735 structural constituent of ribosome evidence=IEA] [GO:0005730 nucleolus evidence=IEA;ISO] [GO:0005737 cytoplasm evidence=ISO] [GO:0005840 ribosome evidence=IEA] [GO:0005925 focal adhesion evidence=ISO] [GO:0006412 translation evidence=IEA] [GO:0016020 membrane evidence=ISO] [GO:0022625 cytosolic large riboso…	fpg:101923452 RPL23; ribosomal protein L23
c6544_g1_i1	1.05642	0.444279	1.00826	0.834302	1099	UNIPROTKB|O42249 - symbol:gnb2l1 Guanine nucleotide-binding protein subunit beta-2-like 1 species:8128 Oreochromis niloticus [GO:0030178 negative regulation of Wnt signaling pathway evidence=ISS] [GO:0032880 regulation of protein localization evidence=ISS] [GO:0051302 regulation of cell division evidence=ISS] [GO:2000114 regulation of establishment of cell polarity evidence=ISS] [GO:2000543 posit…	ola:101162055 rack1; receptor of activated protein C kinase 1
c6547_g1_i1	1.8495	0.0152242	2.35552	0.00147253	7584	ZFIN|ZDB-GENE-050518-2 - symbol:lrp5 low density lipoprotein receptor-related protein 5 species:7955 Danio rerio [GO:0001889 liver development evidence=IGI;IMP] [GO:0016020 membrane evidence=IEA] [GO:0060828 regulation of canonical Wnt signaling pathway evidence=IMP] [GO:0016021 integral component of membrane evidence=IEA] InterPro:IPR000742 InterPro:IPR002172 Pfam:PF00057 PRINTS:PR00261 PROSITE:…	lco:104939163 low-density lipoprotein receptor-related protein 5-like
c6552_g1_i1	2.32225	0.221445	-1.59575	0.577367	896	ZFIN|ZDB-GENE-030131-1173 - symbol:prss59.1 protease, serine, 59, tandem duplicate 1 species:7955 Danio rerio [GO:0016787 hydrolase activity evidence=IEA] [GO:0008236 serine-type peptidase activity evidence=IEA] [GO:0004252 serine-type endopeptidase activity evidence=IEA;IBA] [GO:0006508 proteolysis evidence=IEA;IBA] [GO:0005615 extracellular space evidence=IBA] [GO:0008233 peptidase activity evi…	tru:101071324 trypsin-2
c6564_g1_i1	1.47121	0.203172	1.18722	0.482489	513	ZFIN|ZDB-GENE-031018-2 - symbol:rplp2 ribosomal protein, large P2 species:7955 Danio rerio [GO:0005840 ribosome evidence=IEA] [GO:0003735 structural constituent of ribosome evidence=IEA] [GO:0006414 translational elongation evidence=IEA] [GO:0005622 intracellular evidence=IEA] [GO:0030529 ribonucleoprotein complex evidence=IEA] InterPro:IPR001813 InterPro:IPR027534 Pfam:PF00428 ZFIN:ZDB-GENE-0310…	lco:104918380 60S acidic ribosomal protein P2
c6580_g1_i1	1.10783	0.31714	1.13273	0.217205	702	ZFIN|ZDB-GENE-060825-144 - symbol:aimp1 aminoacyl tRNA synthetase complex-interacting multifunctional protein 1 species:7955 Danio rerio [GO:0017101 aminoacyl-tRNA synthetase multienzyme complex evidence=IBA] [GO:0000049 tRNA binding evidence=IEA;IBA] [GO:0006431 methionyl-tRNA aminoacylation evidence=IBA] [GO:0004825 methionine-tRNA ligase activity evidence=IBA] [GO:0005829 cytosol evidence=IBA]…	lco:104931320 aminoacyl tRNA synthase complex-interacting multifunctional protein 1-like
c6589_g1_i1	1.12118	0.257437	-1.02588	0.633719	922	.	.
c6599_g1_i1	1.16885	0.0156598	1.05912	0.303593	779	.	.
c6601_g1_i1	1.01517	0.497798	1.14821	0.149954	1020	.	.
c6602_g1_i1	1.14494	0.208542	-1.00833	0.655714	1398	.	.
c6616_g1_i1	1.1295	0.264033	1.01022	0.886484	2806	ZFIN|ZDB-GENE-060130-4 - symbol:zfpm2a zinc finger protein, FOG family member 2a species:7955 Danio rerio [GO:0005515 protein binding evidence=IPI] [GO:0046872 metal ion binding evidence=IEA] [GO:0005634 nucleus evidence=IBA] [GO:0003676 nucleic acid binding evidence=IEA] [GO:0007507 heart development evidence=IBA] [GO:0000122 negative regulation of transcription from RNA polymerase II promoter e…	lco:104926271 zfpm2; zinc finger protein, FOG family member 2
c6627_g1_i1	-1.05602	0.326324	-1.04176	0.318051	1140	.	xma:102222041 protein jagged-2-like
c6647_g1_i1	1.01391	0.701744	-1.05345	0.433556	759	.	.
c6648_g1_i1	1.20035	0.590265	1.07903	0.667877	1145	ZFIN|ZDB-GENE-040426-1642 - symbol:zgc:66455 zgc:66455 species:7955 Danio rerio [GO:0005509 calcium ion binding evidence=IEA] InterPro:IPR000742 InterPro:IPR001881 InterPro:IPR018097 Pfam:PF07645 PROSITE:PS01187 PROSITE:PS50026 SMART:SM00179 InterPro:IPR000152 ZFIN:ZDB-GENE-040426-1642 Proteomes:UP000000437 GO:GO:0005509 PROSITE:PS00010 Gene3D:2.60.120.290 InterPro:IPR000859 SMART:SM00042 SUPFAM:…	lco:104918550 uncharacterized LOC104918550
c6658_g1_i1	-1.20065	0.497087	-1.24842	0.355266	433	UNIPROTKB|F1NWZ5 - symbol:MINOS1 Uncharacterized protein species:9031 Gallus gallus [GO:0005739 mitochondrion evidence=IBA] GO:GO:0005739 Proteomes:UP000000539 GeneTree:ENSGT00390000005732 KO:K17784 InterPro:IPR007512 PANTHER:PTHR21304 Pfam:PF04418 CTD:440574 OMA:AYEECNF OrthoDB:EOG793B9Z TreeFam:TF300259 EMBL:AADN03007962 RefSeq:NP_001264834.1 UniGene:Gga.8272 Ensembl:ENSGALT00000006431 GeneID:4…	xma:102234397 minos1; mitochondrial inner membrane organizing system 1
c6664_g1_i1	1.10238	0.114501	1.1239	0.0272935	1043	UNIPROTKB|E1BAY6 - symbol:DYNC2H1 Uncharacterized protein species:9913 Bos taurus [GO:0003777 microtubule motor activity evidence=IEA] [GO:0007018 microtubule-based movement evidence=IEA] [GO:0008152 metabolic process evidence=IEA] InterPro:IPR026815 InterPro:IPR026983 Proteomes:UP000009136 GO:GO:0003777 GO:GO:0007018 InterPro:IPR013602 PANTHER:PTHR10676 Pfam:PF08393 InterPro:IPR013594 Pfam:PF083…	sasa:106593918 cytoplasmic dynein 2 heavy chain 1-like
c6676_g1_i1	-1.11551	0.434353	-1.01512	0.905566	793	.	.
c6679_g1_i1	-1.05109	0.50362	1.14015	0.364344	600	.	.
c6682_g1_i1	-1.62609	0.00929877	-1.41793	0.0089678	1415	ZFIN|ZDB-GENE-030131-5443 - symbol:dcun1d1 DCN1, defective in cullin neddylation 1, domain containing 1 (S. cerevisiae) species:7955 Danio rerio [GO:0008150 biological_process evidence=ND] [GO:0003674 molecular_function evidence=ND] InterPro:IPR009060 ZFIN:ZDB-GENE-030131-5443 Proteomes:UP000000437 SUPFAM:SSF46934 GeneTree:ENSGT00550000074529 KO:K17822 InterPro:IPR014764 InterPro:IPR005176 PANTHE…	sasa:106568753 DCNL1; DCN1-like protein 1
c6708_g1_i1	1.04413	0.645455	-1.02397	0.791546	2158	ZFIN|ZDB-GENE-020125-3 - symbol:gria2a glutamate receptor, ionotropic, AMPA 2a species:7955 Danio rerio [GO:0030425 dendrite evidence=IBA] [GO:0035235 ionotropic glutamate receptor signaling pathway evidence=IBA] [GO:0048915 posterior lateral line system development evidence=IMP] [GO:0030054 cell junction evidence=IEA] [GO:0005886 plasma membrane evidence=IEA] [GO:0016020 membrane evidence=IEA] […	lco:104931884 gria1; glutamate receptor 1
c6717_g1_i1	-1.06368	0.763747	1.0158	0.936394	634	.	.
c6729_g1_i1	1.00229	0.976795	-1.04535	0.66164	711	.	.
c6730_g1_i1	1.16539	0.280659	1.10859	0.343266	610	.	.
c6730_g2_i1	1.03496	0.65936	-1.01285	0.829796	2822	UNIPROTKB|Q9Y5P3 - symbol:RAI2 Retinoic acid-induced protein 2 species:9606 Homo sapiens [GO:0003674 molecular_function evidence=ND] [GO:0005515 protein binding evidence=IPI] [GO:0005575 cellular_component evidence=ND] [GO:0009790 embryo development evidence=NAS] GO:GO:0009790 Proteomes:UP000005640 EMBL:Z93242 EMBL:AF136587 EMBL:AK298873 EMBL:BC027937 CCDS:CCDS14183.1 CCDS:CCDS55374.1 RefSeq:NP_0…	lco:104928289 rai2; retinoic acid induced 2
c6739_g1_i1	-1.60678	0.0354834	-1.63314	0.115848	1252	ZFIN|ZDB-GENE-050522-362 - symbol:exosc6 exosome component 6 species:7955 Danio rerio [GO:0071028 nuclear mRNA surveillance evidence=IBA] [GO:0000176 nuclear exosome (RNase complex) evidence=IBA] [GO:0071051 polyadenylation-dependent snoRNA 3'-end processing evidence=IBA] [GO:0005730 nucleolus evidence=IEA;IBA] [GO:0005737 cytoplasm evidence=IEA] [GO:0000178 exosome (RNase complex) evidence=IEA;I…	lco:104929141 exosc6; exosome component 6
c6741_g1_i1	1.01134	0.914004	1.00957	0.928474	2133	ZFIN|ZDB-GENE-100922-271 - symbol:si:dkey-23o4.5 si:dkey-23o4.5 species:7955 Danio rerio [GO:0046872 metal ion binding evidence=IEA] [GO:0003676 nucleic acid binding evidence=IEA] [GO:0003677 DNA binding evidence=IEA] InterPro:IPR004875 InterPro:IPR007087 InterPro:IPR009057 Pfam:PF03184 PROSITE:PS00028 PROSITE:PS50157 InterPro:IPR015880 ZFIN:ZDB-GENE-100922-271 Proteomes:UP000000437 GO:GO:0046872…	mze:105940769 piggyBac transposable element-derived protein 4-like
c6755_g1_i1	1.11856	0.800025	-1.38945	0.459387	670	ZFIN|ZDB-GENE-050417-377 - symbol:hddc3 HD domain containing 3 species:7955 Danio rerio [GO:0046872 metal ion binding evidence=IEA] [GO:0005575 cellular_component evidence=ND] [GO:0008893 guanosine-3',5'-bis(diphosphate) 3'-diphosphatase activity evidence=IEA] [GO:0016787 hydrolase activity evidence=IEA] InterPro:IPR003607 ZFIN:ZDB-GENE-050417-377 Proteomes:UP000000437 GO:GO:0046872 SMART:SM00471…	lco:104935415 hddc3; HD domain containing 3
c6757_g1_i1	-1.00253	0.981816	1.0299	0.768421	1729	.	.
c6758_g1_i1	-1.12525	0.819631	-1.19626	0.733806	2777	.	.
c6802_g1_i1	-1.04602	0.146262	-1.1119	0.0685044	1012	ZFIN|ZDB-GENE-030131-5355 - symbol:asb2a.1 ankyrin repeat and SOCS box containing 2a, tandem duplicate 1 species:7955 Danio rerio [GO:0016567 protein ubiquitination evidence=IEA] [GO:0035556 intracellular signal transduction evidence=IEA] InterPro:IPR002110 InterPro:IPR001496 Pfam:PF00023 Pfam:PF07525 PRINTS:PR01415 PROSITE:PS50088 PROSITE:PS50225 SMART:SM00248 SMART:SM00969 UniPathway:UPA00143 Z…	lco:104921401 ankyrin repeat and SOCS box protein 2-like
c6816_g1_i1	-1.01601	0.787226	-1.03079	0.612574	1735	RGD|1309492 - symbol:Cipc CLOCK-interacting pacemaker species:10116 Rattus norvegicus [GO:0005634 nucleus evidence=ISO] [GO:0042754 negative regulation of circadian rhythm evidence=ISO] [GO:0045892 negative regulation of transcription, DNA-templated evidence=ISO] RGD:1309492 Proteomes:UP000002494 EMBL:CH473982 CTD:85457 GeneTree:ENSGT00510000048522 OrthoDB:EOG7R56SP TreeFam:TF332579 EMBL:AABR0604…	lco:104921382 cipc; CLOCK interacting pacemaker
c6838_g1_i1	-1.10804	0.199451	-1.11294	0.147515	2283	ZFIN|ZDB-GENE-041210-242 - symbol:si:dkey-61p9.11 si:dkey-61p9.11 species:7955 Danio rerio [GO:0016740 transferase activity evidence=IEA] [GO:0003824 catalytic activity evidence=IEA] [GO:0008152 metabolic process evidence=IEA] InterPro:IPR001227 InterPro:IPR016035 InterPro:IPR016036 InterPro:IPR016038 InterPro:IPR016039 InterPro:IPR016040 Pfam:PF00698 Pfam:PF00109 Pfam:PF02801 Pfam:PF00550 Prosit…	lco:109137044 reducing polyketide synthase PKS1-like
c6855_g1_i1	-1.06127	0.819932	-1.13836	0.630123	2201	ZFIN|ZDB-GENE-100922-270 - symbol:gba glucosidase, beta, acid species:7955 Danio rerio [GO:0004348 glucosylceramidase activity evidence=IEA] [GO:0016798 hydrolase activity, acting on glycosyl bonds evidence=IEA] [GO:0008152 metabolic process evidence=IEA] [GO:0005975 carbohydrate metabolic process evidence=IEA] [GO:0006629 lipid metabolic process evidence=IEA] [GO:0006665 sphingolipid metabolic p…	xma:102233952 gba; glucosylceramidase beta
c6859_g1_i1	1.08472	0.680654	-1.11476	0.589803	434	.	mmu:100040599 Gm15319; predicted gene 15319
c6885_g1_i1	1.02837	0.534128	1.04516	0.242153	1091	UNIPROTKB|Q0VCU9 - symbol:TMC6 Transmembrane channel-like protein species:9913 Bos taurus [GO:0005783 endoplasmic reticulum evidence=IEA] [GO:0005794 Golgi apparatus evidence=IEA] [GO:0016021 integral component of membrane evidence=IEA] [GO:0031965 nuclear membrane evidence=IEA] [GO:0070062 extracellular exosome evidence=IEA] InterPro:IPR012496 Pfam:PF07810 GO:GO:0005783 GO:GO:0016021 GO:GO:00057…	lco:104925079 transmembrane channel-like protein 6
c6886_g1_i1	-1.76729	0.405657	-1.63514	0.452495	1481	ZFIN|ZDB-GENE-131127-357 - symbol:si:ch1073-385f13.3 si:ch1073-385f13.3 species:7955 Danio rerio [GO:0003676 nucleic acid binding evidence=IEA] [GO:0008296 3'-5'-exodeoxyribonuclease activity evidence=IBA] [GO:0004527 exonuclease activity evidence=IEA] [GO:0000738 DNA catabolic process, exonucleolytic evidence=IBA] [GO:0005634 nucleus evidence=IBA] InterPro:IPR006055 InterPro:IPR012337 SMART:SM00…	ola:110015226 uncharacterized protein LOC110015226
c6892_g1_i2	-1.18504	0.0910655	-1.16806	0.0455572	1039	.	.
c6905_g1_i1	1.11043	0.217792	1.04635	0.565397	1472	.	.
c6930_g1_i1	-1.2866	0.779402	-1.39296	0.723538	251	.	.
c6976_g1_i1	-1.06092	0.650159	1.11192	0.459525	1079	.	.
c7187_g1_i1	-1.06815	0.576747	-1.18079	0.263902	652	UNIPROTKB|Q2T9W6 - symbol:LRRFIP2 Leucine-rich repeat flightless-interacting protein 2 species:9913 Bos taurus [GO:0016055 Wnt signaling pathway evidence=IEA] Proteomes:UP000009136 GO:GO:0016055 eggNOG:NOG296572 InterPro:IPR019139 PANTHER:PTHR19212 Pfam:PF09738 HOGENOM:HOG000294125 EMBL:BC111234 RefSeq:NP_001033159.1 UniGene:Bt.46948 STRING:9913.ENSBTAP00000052423 PRIDE:Q2T9W6 GeneID:510368 KEGG:…	sasa:106586103 leucine-rich repeat flightless-interacting protein 2-like
c7225_g1_i1	-1.06215	0.294065	-1.0919	0.222386	581	.	.
c7322_g1_i1	-1.07244	0.289219	-1.0925	0.225279	2114	.	tva:TVAG_014270 Neurohypophysial hormones, N-terminal Domain containing protein
c7402_g1_i2	-1.39021	0.187552	-1.19033	0.409323	644	UNIPROTKB|E2RKA5 - symbol:CBY1 Uncharacterized protein species:9615 Canis lupus familiaris [GO:0005634 nucleus evidence=IEA] [GO:0005802 trans-Golgi network evidence=IEA] [GO:0008013 beta-catenin binding evidence=IEA] [GO:0008104 protein localization evidence=IEA] [GO:0036064 ciliary basal body evidence=IEA] [GO:0042384 cilium assembly evidence=IEA] [GO:0042802 identical protein binding evidence=…	lco:104918930 cby1; chibby family member 1, beta catenin antagonist
c7402_g1_i1	1.0142	0.850874	-1.06734	0.440012	728	UNIPROTKB|E2RKA5 - symbol:CBY1 Uncharacterized protein species:9615 Canis lupus familiaris [GO:0005634 nucleus evidence=IEA] [GO:0005802 trans-Golgi network evidence=IEA] [GO:0008013 beta-catenin binding evidence=IEA] [GO:0008104 protein localization evidence=IEA] [GO:0036064 ciliary basal body evidence=IEA] [GO:0042384 cilium assembly evidence=IEA] [GO:0042802 identical protein binding evidence=…	lco:104918930 cby1; chibby family member 1, beta catenin antagonist
c7406_g1_i1	-1.03377	0.735735	-1.01066	0.913593	1179	UNIPROTKB|O00370 - symbol:O00370 LINE-1 retrotransposable element ORF2 protein species:9606 Homo sapiens [GO:0000737 DNA catabolic process, endonucleolytic evidence=IDA] [GO:0003964 RNA-directed DNA polymerase activity evidence=IDA] [GO:0006310 DNA recombination evidence=IEA] [GO:0009036 Type II site-specific deoxyribonuclease activity evidence=IDA] [GO:0032197 transposition, RNA-mediated evidenc…	lcm:102351696 uncharacterized LOC102351696
c7407_g1_i1	1.20387	0.578588	-1.89798	0.00419403	653	ZFIN|ZDB-GENE-030131-6559 - symbol:ubr5 ubiquitin protein ligase E3 component n-recognin 5 species:7955 Danio rerio [GO:0050847 progesterone receptor signaling pathway evidence=IBA] [GO:0004842 ubiquitin-protein transferase activity evidence=IEA;IBA] [GO:0016874 ligase activity evidence=IEA] [GO:0003723 RNA binding evidence=IEA] [GO:0005737 cytoplasm evidence=IBA] [GO:0005634 nucleus evidence=IBA…	xma:102226830 ubr5; ubiquitin protein ligase E3 component n-recognin 5
c7431_g1_i1	-1.03458	0.667478	-1.11282	0.300734	852	MGI|MGI:2449316 - symbol:Syne2 spectrin repeat containing, nuclear envelope 2 species:10090 Mus musculus [GO:0003779 actin binding evidence=IDA] [GO:0005634 nucleus evidence=ISO] [GO:0005635 nuclear envelope evidence=ISO;IMP;IDA] [GO:0005640 nuclear outer membrane evidence=IDA] [GO:0005737 cytoplasm evidence=ISO] [GO:0005739 mitochondrion evidence=ISO] [GO:0005856 cytoskeleton evidence=IEA] [GO:0…	lco:104925691 nesprin-2-like
c7453_g1_i1	1.10225	0.538825	1.49021	0.0957428	740	.	.
c7463_g1_i1	1.09309	0.299964	1.08012	0.00396207	1031	.	.
c7488_g1_i1	1.0334	0.683408	1.10608	0.34619	1123	.	.
c7497_g1_i1	-1.02878	0.716152	-1.07769	0.252478	826	.	.
c7536_g1_i1	1.0994	0.176099	-1.01488	0.828845	1161	ZFIN|ZDB-GENE-041010-173 - symbol:tlcd1 TLC domain containing 1 species:7955 Danio rerio [GO:0008150 biological_process evidence=ND] [GO:0003674 molecular_function evidence=ND] [GO:0016021 integral component of membrane evidence=IEA] [GO:0016020 membrane evidence=IEA] InterPro:IPR006634 Pfam:PF03798 PROSITE:PS50922 SMART:SM00724 ZFIN:ZDB-GENE-041010-173 GO:GO:0016021 CTD:116238 eggNOG:NOG258821 H…	xma:102217964 tlcd1; TLC domain containing 1
c7564_g1_i1	1.02882	0.581514	1.05366	0.567293	995	.	.
c7712_g1_i1	1.27522	0.226595	1.38531	0.0162707	780	.	.
c7791_g1_i1	1.03801	0.742241	1.08828	0.546433	675	.	.
c7793_g1_i1	-1.10719	0.0124595	1.07053	0.457532	1153	ZFIN|ZDB-GENE-030131-2853 - symbol:wu:fc19g04 wu:fc19g04 species:7955 Danio rerio [GO:0003676 nucleic acid binding evidence=IEA] [GO:0046872 metal ion binding evidence=IEA] InterPro:IPR007087 InterPro:IPR013087 PROSITE:PS00028 PROSITE:PS50157 InterPro:IPR015880 ZFIN:ZDB-GENE-030131-2853 Proteomes:UP000000437 GO:GO:0046872 GO:GO:0003676 SMART:SM00355 Gene3D:3.30.160.60 TreeFam:TF334420 EMBL:BX3238…	mze:101479132 zinc finger protein 343-like
c7814_g1_i1	1.3023	0.232783	1.17202	0.287467	1579	ZFIN|ZDB-GENE-030131-792 - symbol:ubxn1 UBX domain protein 1 species:7955 Danio rerio [GO:0032435 negative regulation of proteasomal ubiquitin-dependent protein catabolic process evidence=ISS] [GO:0005737 cytoplasm evidence=IEA] [GO:0031397 negative regulation of protein ubiquitination evidence=ISS] [GO:0071796 K6-linked polyubiquitin binding evidence=ISS] InterPro:IPR000449 InterPro:IPR001012 In…	lco:104934091 ubxn1; UBX domain protein 1
c7842_g1_i1	-1.15216	0.225528	-1.12236	0.290542	1104	.	.
c7851_g1_i1	2.31924	0.133238	2.79054	0.0796575	2247	ZFIN|ZDB-GENE-061103-82 - symbol:klf11b Kruppel-like factor 11b species:7955 Danio rerio [GO:0008150 biological_process evidence=ND] [GO:0046872 metal ion binding evidence=IEA] [GO:0003676 nucleic acid binding evidence=IEA] InterPro:IPR007087 InterPro:IPR013087 PROSITE:PS00028 PROSITE:PS50157 InterPro:IPR015880 ZFIN:ZDB-GENE-061103-82 Proteomes:UP000000437 GO:GO:0046872 GO:GO:0003676 SMART:SM0035…	lco:104922132 Krueppel-like factor 11
c7858_g1_i1	-1.04087	0.371995	-1.06889	0.207102	827	.	.
c7875_g1_i1	2.01139	0.0113529	1.27418	0.497791	742	UNIPROTKB|E2QXH1 - symbol:IGKV4-1 Uncharacterized protein species:9615 Canis lupus familiaris [GO:0072562 blood microparticle evidence=IEA] InterPro:IPR007110 PROSITE:PS50835 GO:GO:0072562 Gene3D:2.60.40.10 InterPro:IPR013783 Proteomes:UP000002254 InterPro:IPR013106 Pfam:PF07686 InterPro:IPR003596 SMART:SM00406 OrthoDB:EOG776SSB GeneTree:ENSGT00780000121861 EMBL:AAEX03010922 ProteinModelPortal:E2…	mze:106675392 uncharacterized LOC106675392
c7886_g1_i1	-1.13398	0.0953931	-1.18417	0.0616223	461	.	lco:104937541 uncharacterized LOC104937541
c7906_g1_i1	1.01892	0.893915	-1.41294	0.189219	2051	ZFIN|ZDB-GENE-031113-5 - symbol:znf503 zinc finger protein 503 species:7955 Danio rerio [GO:0005515 protein binding evidence=IPI] [GO:0006351 transcription, DNA-templated evidence=IEA] [GO:0046872 metal ion binding evidence=IEA] [GO:0048596 embryonic camera-type eye morphogenesis evidence=IMP] [GO:0006357 regulation of transcription from RNA polymerase II promoter evidence=ISS] [GO:0006355 regula…	mze:101463964 zinc finger protein 503-like
c7912_g1_i2	1.02231	0.748836	-1.02624	0.702661	1335	UNIPROTKB|F1NKW1 - symbol:RNF208 Uncharacterized protein species:9031 Gallus gallus [GO:0004842 ubiquitin-protein transferase activity evidence=IEA] [GO:0008270 zinc ion binding evidence=IEA] [GO:0051865 protein autoubiquitination evidence=IEA] InterPro:IPR001841 PROSITE:PS50089 SMART:SM00184 InterPro:IPR013083 Prosite:PS00518 Proteomes:UP000000539 GO:GO:0008270 Gene3D:3.30.40.10 GO:GO:0004842 In…	mze:101464432 rnf208; ring finger protein 208
c7918_g1_i1	-1.015	0.596713	1.18838	0.0810086	1371	.	.
c7920_g1_i1	-1.56656	0.0744442	-2.04693	0.031737	1124	UNIPROTKB|Q5ZMD6 - symbol:H2AFZ Histone H2A.Z species:9031 Gallus gallus [GO:0000786 nucleosome evidence=IEA] [GO:0000978 RNA polymerase II core promoter proximal region sequence-specific DNA binding evidence=IEA] [GO:0000979 RNA polymerase II core promoter sequence-specific DNA binding evidence=IEA] [GO:0000980 RNA polymerase II distal enhancer sequence-specific DNA binding evidence=IEA] [GO:000…	sasa:106577590 H2AZ; histone H2A.Z
c7940_g1_i1	1.09044	0.143931	1.01055	0.913289	1637	.	.
c7955_g1_i1	1.14393	0.334522	-1.00878	0.820926	534	MGI|MGI:1341044 - symbol:Alyref Aly/REF export factor species:10090 Mus musculus [GO:0000166 nucleotide binding evidence=IEA] [GO:0003676 nucleic acid binding evidence=IEA] [GO:0003697 single-stranded DNA binding evidence=IDA] [GO:0003723 RNA binding evidence=IDA] [GO:0005634 nucleus evidence=TAS] [GO:0005681 spliceosomal complex evidence=IEA] [GO:0005737 cytoplasm evidence=IEA] [GO:0006397 mRNA …	mmu:100043231 Gm4303; predicted gene 4303
c7974_g1_i1	7.61602	0.0375707	8.08438	0.0110307	1119	.	mze:101464152 mkrn2os; MKRN2 opposite strand
c7974_g1_i2	4.92409	0.002556	4.93232	0.0109375	1139	.	mze:101464152 mkrn2os; MKRN2 opposite strand
c7977_g1_i1	1.14244	0.374091	1.30454	0.0313905	557	ZFIN|ZDB-GENE-080204-99 - symbol:znf341 zinc finger protein 341 species:7955 Danio rerio [GO:0008150 biological_process evidence=ND] [GO:0046872 metal ion binding evidence=IEA] [GO:0003676 nucleic acid binding evidence=IEA] Pfam:PF00096 InterPro:IPR007087 InterPro:IPR013087 PROSITE:PS00028 PROSITE:PS50157 InterPro:IPR015880 ZFIN:ZDB-GENE-080204-99 GO:GO:0046872 GO:GO:0003676 SMART:SM00355 Gene3D:…	mze:101473027 znf341; zinc finger protein 341
c7979_g1_i1	-1.04519	0.393208	1.05081	0.435955	1973	.	.
c8024_g1_i1	1.04703	0.0778087	1.14552	0.119014	1663	.	.
c8061_g1_i1	-1.10622	0.619297	-1.12987	0.556282	925	.	.
c8071_g1_i1	1.0273	0.262993	-1.06137	0.155088	1413	.	.
c8107_g1_i1	-1.06213	0.760967	1.15875	0.501074	893	UNIPROTKB|F2Z5S6 - symbol:BRK1 Uncharacterized protein species:9823 Sus scrofa [GO:0001701 in utero embryonic development evidence=IEA] [GO:0008284 positive regulation of cell proliferation evidence=IEA] [GO:0010592 positive regulation of lamellipodium assembly evidence=IEA] [GO:0016601 Rac protein signal transduction evidence=IEA] [GO:0030027 lamellipodium evidence=IEA] [GO:0030036 actin cytoske…	sasa:106583191 BRK1; probable protein BRICK1
c8178_g1_i1	-1.18982	0.466264	-1.3036	0.342474	1828	ZFIN|ZDB-GENE-070705-38 - symbol:gas2l1 growth arrest-specific 2 like 1 species:7955 Danio rerio [GO:0008093 cytoskeletal adaptor activity evidence=IEA] [GO:0005856 cytoskeleton evidence=IEA] [GO:0007050 cell cycle arrest evidence=IEA] InterPro:IPR001715 InterPro:IPR003108 InterPro:IPR029931 Pfam:PF00307 Pfam:PF02187 PROSITE:PS50021 PROSITE:PS51460 SMART:SM00033 SMART:SM00243 ZFIN:ZDB-GENE-070705…	lco:104920367 gas2l1; GAS2-like protein 2
c8245_g1_i1	1.0995	0.367547	-1.00892	0.889433	875	.	.
c8345_g1_i1	-1.04244	0.498245	-1.02403	0.684252	1079	.	.
c8352_g1_i1	1.08292	0.194952	-1.01002	0.611468	1815	RGD|735184 - symbol:Tox2 TOX high mobility group box family member 2 species:10116 Rattus norvegicus [GO:0001085 RNA polymerase II transcription factor binding evidence=IPI] [GO:0003677 DNA binding evidence=IEA] [GO:0003682 chromatin binding evidence=IBA] [GO:0005634 nucleus evidence=IDA] [GO:0005654 nucleoplasm evidence=ISO] [GO:0006338 chromatin remodeling evidence=IBA] [GO:0006351 transcriptio…	lco:104919424 thymocyte selection-associated high mobility group box protein TOX-like
c8353_g1_i1	-1.03344	0.789889	1.01719	0.879003	292	UNIPROTKB|E1BU66 - symbol:RPL38 Uncharacterized protein species:9031 Gallus gallus [GO:0001501 skeletal system development evidence=IEA] [GO:0001503 ossification evidence=IEA] [GO:0003735 structural constituent of ribosome evidence=IEA] [GO:0005925 focal adhesion evidence=IEA] [GO:0006412 translation evidence=IEA] [GO:0006417 regulation of translation evidence=IEA] [GO:0007605 sensory perception …	sasa:100194611 rpl38, RL38; ribosomal protein L38
c8359_g1_i1	1.12906	0.434516	-1.14093	0.419135	857	ZFIN|ZDB-GENE-030429-21 - symbol:mbpb myelin basic protein b species:7955 Danio rerio [GO:0005886 plasma membrane evidence=IDA] [GO:0019911 structural constituent of myelin sheath evidence=IEA] [GO:0043209 myelin sheath evidence=IDA] InterPro:IPR000548 ZFIN:ZDB-GENE-030429-21 GO:GO:0005886 GO:GO:0043209 Proteomes:UP000000437 GO:GO:0019911 PANTHER:PTHR11429 GeneTree:ENSGT00390000014772 KO:K17269 E…	lco:104918400 mbp; myelin basic protein
c8653_g1_i1	-1.07012	0.844028	-1.20893	0.608994	1656	UNIPROTKB|Q6GQL2 - symbol:ppp1cb Serine/threonine-protein phosphatase PP1-beta catalytic subunit species:8355 Xenopus laevis [GO:0016311 dephosphorylation evidence=ISS] [GO:0030155 regulation of cell adhesion evidence=ISS] [GO:0050115 myosin-light-chain-phosphatase activity evidence=ISS] [GO:0072357 PTW/PP1 phosphatase complex evidence=ISS] InterPro:IPR004843 InterPro:IPR006186 Pfam:PF00149 PRINT…	xma:102219385 serine/threonine-protein phosphatase PP1-beta catalytic subunit
c8814_g1_i1	-1.03163	0.713885	1.06422	0.47736	2312	.	.
c8990_g1_i1	-1.458	0.471786	1.64569	0.332899	256	.	.
c8993_g1_i1	-1.15009	0.579269	-1.05165	0.828331	463	.	.
c9058_g1_i1	-1.06275	0.689889	-1.06076	0.705656	1772	ZFIN|ZDB-GENE-091204-68 - symbol:si:dkeyp-28d2.4 si:dkeyp-28d2.4 species:7955 Danio rerio [GO:0016020 membrane evidence=IEA] [GO:0016021 integral component of membrane evidence=IEA] InterPro:IPR007110 PROSITE:PS50835 ZFIN:ZDB-GENE-091204-68 Proteomes:UP000000437 Gene3D:2.60.40.10 InterPro:IPR013783 InterPro:IPR003599 SMART:SM00409 InterPro:IPR003598 SMART:SM00408 InterPro:IPR013162 Pfam:PF08205 E…	mze:101476619 B-cell receptor CD22-like
c9188_g1_i1	-1.14797	0.0765665	-1.18587	0.108166	963	.	lco:104931643 adenosine receptor A2a-like
c9586_g1_i1	-1.44093	0.212556	-1.12261	0.653264	1134	ZFIN|ZDB-GENE-040426-2770 - symbol:cfl1l cofilin 1 (non-muscle), like species:7955 Danio rerio [GO:0030042 actin filament depolymerization evidence=IEA] [GO:0015629 actin cytoskeleton evidence=IEA] [GO:0003779 actin binding evidence=IEA] [GO:0005622 intracellular evidence=IEA] InterPro:IPR002108 InterPro:IPR017904 Pfam:PF00241 PRINTS:PR00006 PROSITE:PS51263 SMART:SM00102 ZFIN:ZDB-GENE-040426-2770…	xma:102227392 dstn; destrin, actin depolymerizing factor
c9725_g2_i1	1.25333	0.145856	1.03487	0.715101	1433	ZFIN|ZDB-GENE-040801-227 - symbol:zgc:92480 zgc:92480 species:7955 Danio rerio [GO:0006508 proteolysis evidence=IEA;IBA] [GO:0004198 calcium-dependent cysteine-type endopeptidase activity evidence=IEA;IBA] [GO:0005509 calcium ion binding evidence=IEA] [GO:0051493 regulation of cytoskeleton organization evidence=IEA] [GO:0005622 intracellular evidence=IEA] [GO:0008233 peptidase activity evidence=I…	lco:104934897 calpain-2 catalytic subunit-like
c9755_g1_i1	1.39781	0.448997	-1.02441	0.942815	285	.	.
c9820_g1_i1	-1.00187	0.896559	1.10583	0.0711708	1216	.	.
c9901_g1_i1	8.37121	0.00938183	7.04257	0.00548376	962	UNIPROTKB|Q90WJ7 - symbol:psbp1 Saxitoxin and tetrodotoxin-binding protein 1 species:98921 Takifugu pardalis [GO:0005575 cellular_component evidence=ND] [GO:0009636 response to toxic substance evidence=NAS] [GO:0019534 toxin transporter activity evidence=NAS] [GO:1901998 toxin transport evidence=NAS] GO:GO:0005576 GO:GO:0009636 InterPro:IPR011038 SUPFAM:SSF50814 GO:GO:0019534 GO:GO:1901998 EMBL:A…	lco:104929265 Saxitoxin and tetrodotoxin-binding protein 1
c9975_g1_i1	-1.10499	0.185225	-1.12483	0.1322	1292	ZFIN|ZDB-GENE-131127-382 - symbol:si:ch211-266g18.9 si:ch211-266g18.9 species:7955 Danio rerio [GO:0016192 vesicle-mediated transport evidence=IEA] [GO:0006886 intracellular protein transport evidence=IEA] InterPro:IPR000547 PROSITE:PS50236 InterPro:IPR001180 ZFIN:ZDB-GENE-131127-382 GO:GO:0006886 Proteomes:UP000000437 GO:GO:0016192 GO:GO:0005083 Pfam:PF00780 PROSITE:PS50219 EMBL:CU306817 InterPr…	mze:101467941 transforming growth factor-beta receptor-associated protein 1-like
c10035_g1_i1	1.04535	0.421303	1.10126	0.293215	1214	.	.
c10158_g1_i1	1.05765	0.26319	1.0808	0.539992	831	ZFIN|ZDB-GENE-050522-275 - symbol:ak8 adenylate kinase 8 species:7955 Danio rerio [GO:0004127 cytidylate kinase activity evidence=ISS] [GO:0004550 nucleoside diphosphate kinase activity evidence=IEA;ISS] [GO:0004017 adenylate kinase activity evidence=IEA;ISS] [GO:0016740 transferase activity evidence=IEA] [GO:0005737 cytoplasm evidence=IEA] [GO:0005524 ATP binding evidence=IEA] [GO:0005829 cytoso…	mze:101480948 ak8; adenylate kinase 8
c10169_g1_i1	1.23007	0.178984	1.1244	0.377111	866	.	cthr:CTHT_0037830 dehydrogenase-like protein
c10199_g2_i1	1.10321	0.526218	-1.01475	0.918859	581	UNIPROTKB|F1NNJ0 - symbol:BEND5 Uncharacterized protein species:9031 Gallus gallus [GO:0005794 Golgi apparatus evidence=IEA] GO:GO:0005794 Proteomes:UP000000539 InterPro:IPR018379 Pfam:PF10523 SMART:SM01025 PROSITE:PS51457 CTD:79656 GeneTree:ENSGT00390000001724 OMA:MDKYILE OrthoDB:EOG76T9TW TreeFam:TF331898 EMBL:AADN03005601 RefSeq:XP_001234081.1 ProteinModelPortal:F1NNJ0 Ensembl:ENSGALT000000171…	mze:101471875 bend5; BEN domain containing 5
c10199_g1_i1	1.03108	0.385107	1.07483	0.110014	2707	UNIPROTKB|F1P833 - symbol:BEND5 Uncharacterized protein species:9615 Canis lupus familiaris [GO:0005794 Golgi apparatus evidence=IEA] GO:GO:0005794 Proteomes:UP000002254 InterPro:IPR018379 Pfam:PF10523 SMART:SM01025 PROSITE:PS51457 GeneTree:ENSGT00390000001724 TreeFam:TF331898 EMBL:AAEX03009741 EMBL:AAEX03009742 EMBL:AAEX03009743 EMBL:AAEX03009744 Ensembl:ENSCAFT00000006327 Uniprot:F1P833	lco:104930473 bend5; BEN domain containing 5
c10366_g1_i1	-1.21725	0.588067	-1.27276	0.524068	850	.	.
c10423_g1_i1	1.10359	0.277482	1.29689	0.0554759	771	.	.
c10442_g1_i1	1.14146	0.0998155	-1.04203	0.399517	1890	ZFIN|ZDB-GENE-110623-1 - symbol:znf219 zinc finger protein 219 species:7955 Danio rerio [GO:0030903 notochord development evidence=IMP] [GO:0046872 metal ion binding evidence=IEA] [GO:0003676 nucleic acid binding evidence=IEA] Pfam:PF00096 InterPro:IPR007087 InterPro:IPR013087 PROSITE:PS00028 PROSITE:PS50157 InterPro:IPR015880 ZFIN:ZDB-GENE-110623-1 GO:GO:0046872 GO:GO:0003676 SMART:SM00355 Gene3…	lco:104925749 zinc finger protein 536-like
c10460_g1_i1	-1.04848	0.710242	-1.27339	0.138568	1302	UNIPROTKB|P79136 - symbol:CAPZB F-actin-capping protein subunit beta species:9913 Bos taurus [GO:0000902 cell morphogenesis evidence=IBA] [GO:0001669 acrosomal vesicle evidence=IEA] [GO:0005515 protein binding evidence=IPI] [GO:0005884 actin filament evidence=IBA] [GO:0007010 cytoskeleton organization evidence=ISS] [GO:0008290 F-actin capping protein complex evidence=IBA] [GO:0010591 regulation o…	tgu:100190512 CAPZB; capping actin protein of muscle Z-line beta subunit
c10460_g2_i1	1.29189	0.0368085	1.29666	0.00970724	464	UNIPROTKB|F1ML72 - symbol:RPL34 Uncharacterized protein species:9913 Bos taurus [GO:0003735 structural constituent of ribosome evidence=IEA] [GO:0005730 nucleolus evidence=IEA] [GO:0006412 translation evidence=IEA] [GO:0022625 cytosolic large ribosomal subunit evidence=IEA] [GO:0070062 extracellular exosome evidence=IEA] InterPro:IPR008195 Pfam:PF01199 PRINTS:PR01250 Proteomes:UP000009136 GO:GO:0…	xma:102220660 rpl34; ribosomal protein L34
c10568_g1_i1	1.10866	0.0347784	1.33363	0.201818	510	.	.
c10682_g1_i1	1.00866	0.851225	1.10328	0.103477	1712	.	.
c10797_g2_i1	-1.00324	0.966958	1.00372	0.950477	1225	.	.
c10857_g1_i1	1.97569	0.0985428	1.77811	0.18031	221	.	.
c10908_g1_i1	1.12444	0.324822	1.05208	0.19511	1398	.	.
c10913_g1_i1	-1.05427	0.280199	1.16824	0.250626	877	.	.
c10924_g1_i2	1.04946	0.354708	1.00442	0.937004	679	.	.
c11050_g1_i1	1.05373	0.749205	-1.02013	0.896628	537	UNIPROTKB|D6RJ95 - symbol:MEF2C Myocyte-specific enhancer factor 2C species:9606 Homo sapiens [GO:0000002 mitochondrial genome maintenance evidence=IEA] [GO:0000165 MAPK cascade evidence=IEA] [GO:0000790 nuclear chromatin evidence=IEA] [GO:0000978 RNA polymerase II core promoter proximal region sequence-specific DNA binding evidence=IEA] [GO:0000980 RNA polymerase II distal enhancer sequence-spec…	tng:GSTEN00028733G001 unnamed protein product
c11127_g1_i1	1.03851	0.838302	-1.17806	0.0860138	444	.	.
c11152_g1_i1	-1.12417	0.363152	1.70208	0.0495819	881	.	.
c11226_g1_i1	1.10533	0.213457	1.03889	0.52458	823	ZFIN|ZDB-GENE-980526-89 - symbol:smo smoothened, frizzled class receptor species:7955 Danio rerio [GO:0007399 nervous system development evidence=IMP] [GO:0048663 neuron fate commitment evidence=IMP] [GO:0048703 embryonic viscerocranium morphogenesis evidence=IMP] [GO:0021508 floor plate formation evidence=IGI] [GO:0031018 endocrine pancreas development evidence=IMP] [GO:0032474 otolith morphogen…	lco:104940536 smo, Smoothened; smoothened, frizzled class receptor
c11231_g1_i1	1.11537	0.199745	-1.01163	0.846808	1701	ZFIN|ZDB-GENE-060503-249 - symbol:pvrl2l poliovirus receptor-related 2 like species:7955 Danio rerio [GO:0016020 membrane evidence=IEA] [GO:0016021 integral component of membrane evidence=IEA] InterPro:IPR007110 PROSITE:PS50835 ZFIN:ZDB-GENE-060503-249 GO:GO:0016021 Proteomes:UP000000437 Gene3D:2.60.40.10 InterPro:IPR013783 InterPro:IPR003599 SMART:SM00409 Reactome:REACT_227013 InterPro:IPR013106…	lco:104929036 nectin-2-like
c11282_g2_i1	-1.06316	0.573458	1.04383	0.689659	792	.	.
c11300_g1_i1	-1.15504	0.28559	1.06965	0.507861	1766	.	.
c11412_g1_i1	1.03327	0.546827	1.25366	0.0319026	1134	.	.
c11436_g1_i1	-1.00063	0.980235	1.06249	0.192097	570	.	.
c11461_g2_i1	-1.10749	0.548815	1.10855	0.556836	644	.	.
c11473_g1_i1	1.00046	0.984932	1.18742	0.245184	769	.	.
c11497_g1_i1	-2.49279	0.0336158	-2.32175	0.166243	1664	ZFIN|ZDB-GENE-090313-165 - symbol:cxcl18b chemokine (C-X-C motif) ligand 18b species:7955 Danio rerio [GO:0030593 neutrophil chemotaxis evidence=IEA] [GO:0005576 extracellular region evidence=IEA] [GO:0008009 chemokine activity evidence=IEA;IBA] [GO:0002690 positive regulation of leukocyte chemotaxis evidence=IBA] [GO:0032496 response to lipopolysaccharide evidence=IBA] [GO:0043312 neutrophil deg…	ola:101158504 C-X-C motif chemokine 9-like
c11548_g1_i1	-2.08626	0.198822	-2.74909	0.149427	1154	ZFIN|ZDB-GENE-050417-359 - symbol:rgs5b regulator of G-protein signaling 5b species:7955 Danio rerio [GO:0005886 plasma membrane evidence=IBA] [GO:0038032 termination of G-protein coupled receptor signaling pathway evidence=IEA] [GO:0005737 cytoplasm evidence=IBA] [GO:0043547 positive regulation of GTPase activity evidence=IBA] [GO:0005096 GTPase activator activity evidence=IBA] InterPro:IPR01613…	lco:104933502 regulator of G-protein signaling 5-like
c11579_g1_i1	-1.10752	0.662365	-1.3891	0.264345	467	.	.
c11600_g1_i1	-1.11419	0.456336	-1.08465	0.552805	1284	MGI|MGI:109172 - symbol:Dspp dentin sialophosphoprotein species:10090 Mus musculus [GO:0005576 extracellular region evidence=IEA] [GO:0005578 proteinaceous extracellular matrix evidence=IDA] [GO:0031214 biomineral tissue development evidence=IEA] [GO:0071460 cellular response to cell-matrix adhesion evidence=IDA] MGI:MGI:109172 Proteomes:UP000000589 GO:GO:0005578 eggNOG:NOG12793 GO:GO:0031214 HOV…	lco:104932627 brevican core protein-like
c11625_g1_i1	1.38388	0.0440709	1.13338	0.269566	610	ZFIN|ZDB-GENE-000906-1 - symbol:sptb spectrin, beta, erythrocytic species:7955 Danio rerio [GO:0003779 actin binding evidence=IEA] [GO:0008091 spectrin evidence=IEA] [GO:0005200 structural constituent of cytoskeleton evidence=IEA] [GO:0035162 embryonic hemopoiesis evidence=IMP] [GO:0048821 erythrocyte development evidence=IMP] [GO:0005543 phospholipid binding evidence=IEA] InterPro:IPR001605 Inte…	mze:101487016 spectrin beta chain, non-erythrocytic 1-like
c11674_g1_i1	-1.03806	0.384668	-1.00013	0.998337	2045	ZFIN|ZDB-GENE-081015-2 - symbol:rpgrb retinitis pigmentosa GTPase regulator b species:7955 Danio rerio [GO:0060271 cilium morphogenesis evidence=IMP] [GO:0007018 microtubule-based movement evidence=IMP] [GO:0046548 retinal rod cell development evidence=IGI;IMP] [GO:0060287 epithelial cilium movement involved in determination of left/right asymmetry evidence=IMP] [GO:0010842 retina layer formation…	lco:104930908 rpgr; X-linked retinitis pigmentosa GTPase regulator
c11677_g1_i1	2.59368	0.130527	3.68265	0.0749442	414	.	.
c11788_g1_i1	1.02723	0.403802	1.32088	0.0118793	751	.	.
c11795_g1_i1	-1.08382	0.315156	-1.07857	0.20049	1433	.	.
c11796_g1_i1	-1.15124	0.140699	-1.21169	0.136533	784	.	.
c11949_g1_i1	-1.20479	0.223158	-1.2028	0.166135	1102	ZFIN|ZDB-GENE-030131-441 - symbol:jam3b junctional adhesion molecule 3b species:7955 Danio rerio [GO:0005515 protein binding evidence=IPI] [GO:0007520 myoblast fusion evidence=IGI;IMP] InterPro:IPR007110 PROSITE:PS50835 ZFIN:ZDB-GENE-030131-441 Proteomes:UP000000437 Gene3D:2.60.40.10 InterPro:IPR013783 InterPro:IPR003599 SMART:SM00409 InterPro:IPR003598 SMART:SM00408 GO:GO:0007520 InterPro:IPR013…	lco:104931655 junctional adhesion molecule C-like
c11951_g2_i1	1.15484	0.179372	1.10447	0.31887	656	UNIPROTKB|F1NUU5 - symbol:STOX2 Uncharacterized protein species:9031 Gallus gallus [GO:0009790 embryo development evidence=IEA] GO:GO:0009790 Proteomes:UP000000539 GO:GO:0001893 GeneTree:ENSGT00520000055589 OrthoDB:EOG7FFMQW InterPro:IPR019391 Pfam:PF10264 CTD:56977 OMA:APREGCF TreeFam:TF331863 EMBL:AADN03003742 EMBL:AADN03003844 RefSeq:XP_004941120.1 Ensembl:ENSGALT00000017319 GeneID:769288 KEGG…	lco:104933869 storkhead-box protein 2-like
c12033_g2_i1	-1.0374	0.854986	1.19531	0.455673	1581	UNIPROTKB|F1P3I0 - symbol:SYTL3 Uncharacterized protein species:9031 Gallus gallus [GO:0005509 calcium ion binding evidence=IBA] [GO:0005544 calcium-dependent phospholipid binding evidence=IBA] [GO:0005886 plasma membrane evidence=IBA] [GO:0006886 intracellular protein transport evidence=IEA] [GO:0006906 vesicle fusion evidence=IBA] [GO:0016079 synaptic vesicle exocytosis evidence=IBA] [GO:001713…	lco:104931232 sytl3; synaptotagmin-like protein 3
c12035_g1_i1	1.06799	0.670826	1.04219	0.846082	533	ZFIN|ZDB-GENE-990415-269 - symbol:tpma alpha-tropomyosin species:7955 Danio rerio [GO:0005856 cytoskeleton evidence=IEA] [GO:0005737 cytoplasm evidence=IEA] [GO:0003779 actin binding evidence=IEA] ZFIN:ZDB-GENE-990415-269 EMBL:AL845510 InterPro:IPR000533 Pfam:PF00261 PRINTS:PR00194 PROSITE:PS00326 HOVERGEN:HBG107404 UniGene:Dr.47559 ProteinModelPortal:Q5SPK6 SMR:Q5SPK6 STRING:7955.ENSDARP00000039…	tng:GSTEN00036041G001 unnamed protein product
c12060_g1_i1	1.00613	0.6553	1.09248	0.056983	1748	ZFIN|ZDB-GENE-071004-18 - symbol:znf292a zinc finger protein 292a species:7955 Danio rerio [GO:0003677 DNA binding evidence=IEA] [GO:0046872 metal ion binding evidence=IEA] [GO:0008150 biological_process evidence=ND] [GO:0003676 nucleic acid binding evidence=IEA] InterPro:IPR007087 InterPro:IPR013087 InterPro:IPR017956 PROSITE:PS00028 PROSITE:PS50157 SMART:SM00384 InterPro:IPR015880 ZFIN:ZDB-GENE…	lco:104922180 zinc finger protein 292-like
c12096_g2_i1	1.0017	0.983363	1.0684	0.456647	1150	.	.
c12111_g1_i1	-1.01468	0.631317	1.03796	0.334702	1454	.	.
c12114_g1_i1	1.33668	0.0360872	1.46288	0.151833	1428	.	.
c12124_g1_i1	-1.03069	0.872269	-1.22976	0.334009	446	.	.
c12153_g1_i1	-1.20978	0.00743526	-1.11837	0.184414	982	UNIPROTKB|Q6UWF9 - symbol:FAM180A Protein FAM180A species:9606 Homo sapiens [GO:0005576 extracellular region evidence=IEA] Proteomes:UP000005640 GO:GO:0005576 EMBL:CH236950 EMBL:AY358803 EMBL:AK290250 EMBL:AK297754 EMBL:BC137311 EMBL:BC137312 CCDS:CCDS5841.1 RefSeq:NP_995327.1 RefSeq:XP_006716046.1 UniGene:Hs.55200 ProteinModelPortal:Q6UWF9 STRING:9606.ENSP00000342336 DMDM:74738086 PaxDb:Q6UWF9 P…	lco:104925308 protein FAM180A-like
c12183_g1_i1	1.0167	0.781182	1.08853	0.258695	1082	.	.
c12209_g1_i1	1.13387	0.551219	-1.03991	0.842253	818	.	aml:100474115 SP5; Sp5 transcription factor
c12211_g1_i1	-1.02941	0.703682	-1.03431	0.712715	978	.	.
c12211_g2_i1	-1.01385	0.800208	-1.01225	0.819881	1232	.	.
c12219_g1_i1	-1.88751	0.209624	-1.52274	0.332124	587	ZFIN|ZDB-GENE-040718-426 - symbol:sumo3b small ubiquitin-like modifier 3b species:7955 Danio rerio [GO:0005737 cytoplasm evidence=IEA] [GO:0016925 protein sumoylation evidence=IEA] [GO:0016605 PML body evidence=IEA] [GO:0003674 molecular_function evidence=ND] [GO:0005634 nucleus evidence=IEA] InterPro:IPR000626 InterPro:IPR027218 PROSITE:PS50053 SMART:SM00213 ZFIN:ZDB-GENE-040718-426 GO:GO:000573…	sasa:100306757 smo3b; Small ubiquitin-related modifier 3-A
c12223_g1_i1	-1.42921	0.568952	-1.44327	0.558147	360	.	.
c12236_g1_i1	1.15348	0.213827	1.02234	0.810247	664	ZFIN|ZDB-GENE-040426-1071 - symbol:rpl18a ribosomal protein L18a species:7955 Danio rerio [GO:0003735 structural constituent of ribosome evidence=IEA] [GO:0005840 ribosome evidence=IEA] [GO:0030529 ribonucleoprotein complex evidence=IEA] [GO:0006412 translation evidence=IEA] InterPro:IPR021138 InterPro:IPR023573 Pfam:PF01775 PIRSF:PIRSF002190 HAMAP:MF_00273 ZFIN:ZDB-GENE-040426-1071 Proteomes:UP0…	tng:GSTEN00003417G001 unnamed protein product
c12240_g1_i1	-1.03831	0.494814	-1.07252	0.0728925	944	ZFIN|ZDB-GENE-070912-43 - symbol:slc5a3b solute carrier family 5 (sodium/myo-inositol cotransporter), member 3b species:7955 Danio rerio [GO:0055085 transmembrane transport evidence=IEA] [GO:0006810 transport evidence=IEA] [GO:0016020 membrane evidence=IEA] [GO:0016021 integral component of membrane evidence=IEA] [GO:0005215 transporter activity evidence=IEA] InterPro:IPR001734 InterPro:IPR018212…	lco:104934116 slc5a3; solute carrier family 5 member 3
c12240_g2_i1	1.06373	0.164796	-1.06323	0.38925	1337	ZFIN|ZDB-GENE-070912-43 - symbol:slc5a3b solute carrier family 5 (sodium/myo-inositol cotransporter), member 3b species:7955 Danio rerio [GO:0055085 transmembrane transport evidence=IEA] [GO:0006810 transport evidence=IEA] [GO:0016020 membrane evidence=IEA] [GO:0016021 integral component of membrane evidence=IEA] [GO:0005215 transporter activity evidence=IEA] InterPro:IPR001734 InterPro:IPR018212…	lco:104934116 slc5a3; solute carrier family 5 member 3
c12250_g1_i1	-1.23483	0.120217	-1.67021	0.0486241	1784	ZFIN|ZDB-GENE-040426-2164 - symbol:lsm12b LSM12 homolog b (S. cerevisiae) species:7955 Danio rerio [GO:0003674 molecular_function evidence=ND] [GO:0008150 biological_process evidence=ND] [GO:0005575 cellular_component evidence=ND] ZFIN:ZDB-GENE-040426-2164 Proteomes:UP000000437 EMBL:BC059805 RefSeq:NP_998313.1 UniGene:Dr.76714 STRING:7955.ENSDARP00000067525 Ensembl:ENSDART00000067526 GeneID:40642…	ola:101162877 protein LSM12 homolog A isoform X2
c12257_g1_i1	1.04427	0.320978	1.251	0.104992	809	.	.
c12268_g1_i1	1.4118	0.126243	1.84527	0.0217338	1031	.	.
c12284_g1_i1	-1.47825	0.741299	3.15917	0.414825	783	.	.
c12305_g1_i1	-1.0611	0.569495	-1.16729	0.265227	2562	UNIPROTKB|P67829 - symbol:CSNK1A1 Casein kinase I isoform alpha species:9940 Ovis aries [GO:0004672 protein kinase activity evidence=ISS] [GO:0004674 protein serine/threonine kinase activity evidence=ISS] [GO:0006468 protein phosphorylation evidence=ISS] [GO:0016607 nuclear speck evidence=ISS] [GO:0005847 mRNA cleavage and polyadenylation specificity factor complex evidence=ISS] InterPro:IPR00071…	dre:192307 csnk1a1; casein kinase I
c12305_g1_i2	-1.0567	0.545633	-1.25755	0.11882	2598	UNIPROTKB|F1NNY1 - symbol:CSNK1A1 Casein kinase I isoform alpha species:9031 Gallus gallus [GO:0004674 protein serine/threonine kinase activity evidence=IEA] [GO:0005524 ATP binding evidence=IEA] [GO:0006468 protein phosphorylation evidence=IEA] InterPro:IPR000719 InterPro:IPR008271 InterPro:IPR011009 InterPro:IPR017441 Pfam:PF00069 PROSITE:PS00107 PROSITE:PS00108 PROSITE:PS50011 GO:GO:0005524 Pr…	xma:102223425 csnk1a1; casein kinase 1 alpha 1
c12308_g1_i1	1.23754	0.479355	1.23563	0.288527	916	ZFIN|ZDB-GENE-040426-1789 - symbol:znf593 zinc finger protein 593 species:7955 Danio rerio [GO:0046872 metal ion binding evidence=IEA] InterPro:IPR007087 PROSITE:PS00028 ZFIN:ZDB-GENE-040426-1789 Proteomes:UP000000437 GO:GO:0046872 KO:K14821 InterPro:IPR022755 Pfam:PF12171 GeneTree:ENSGT00390000004173 OrthoDB:EOG7KSXBJ OMA:WKTKRRT CTD:51042 TreeFam:TF315114 EMBL:CR626962 RefSeq:NP_957111.2 UniGen…	xma:102221113 znf593; zinc finger protein 593
c12320_g1_i1	-1.08412	0.168941	-1.07057	0.197493	1036	.	.
c12328_g1_i1	-1.00066	0.995817	-1.01155	0.931688	1257	ZFIN|ZDB-GENE-000405-1 - symbol:pbx1a pre-B-cell leukemia homeobox 1a species:7955 Danio rerio [GO:0048795 swim bladder morphogenesis evidence=IMP] [GO:0001944 vasculature development evidence=IMP] [GO:0003677 DNA binding evidence=IEA] [GO:0005634 nucleus evidence=IEA] [GO:0060216 definitive hemopoiesis evidence=IMP] [GO:0030223 neutrophil differentiation evidence=IMP] [GO:0006355 regulation of t…	dre:58138 pbx1a; pre-B-cell leukemia homeobox 1a isoform 1
c12333_g1_i1	-2.1903	0.327721	1.74819	0.42537	949	.	.
c12336_g1_i1	1.18992	0.774855	-1.28872	0.686796	521	ZFIN|ZDB-GENE-081022-15 - symbol:zgc:193541 zgc:193541 species:7955 Danio rerio [GO:0008150 biological_process evidence=ND] [GO:0005739 mitochondrion evidence=IEA] [GO:0003674 molecular_function evidence=ND] InterPro:IPR012574 Pfam:PF08039 ZFIN:ZDB-GENE-081022-15 GO:GO:0005739 Proteomes:UP000000437 KO:K18193 EMBL:BX088722 EMBL:BC162075 EMBL:BC162092 RefSeq:NP_001129444.1 UniGene:Dr.1429 STRING:79…	sasa:106571510 cssa15h14orf2; chromosome ssa15 open reading frame, human C14orf2
c12340_g1_i1	-1.31049	0.219235	-1.4158	0.0612578	1722	ZFIN|ZDB-GENE-030131-6048 - symbol:eno1a enolase 1a, (alpha) species:7955 Danio rerio [GO:0006096 glycolytic process evidence=IEA] [GO:0004634 phosphopyruvate hydratase activity evidence=IEA] [GO:0000015 phosphopyruvate hydratase complex evidence=IEA] [GO:0000287 magnesium ion binding evidence=IEA] [GO:0016829 lyase activity evidence=IEA] InterPro:IPR000941 InterPro:IPR020809 InterPro:IPR020810 I…	ola:101159663 alpha-enolase-like
c12341_g1_i1	1.17084	0.233623	1.18758	0.0629162	1033	.	tru:101078204 RNA-directed DNA polymerase from mobile element jockey-like
c12345_g1_i1	1.73402	0.232848	1.32938	0.0888973	293	.	.
c12354_g1_i2	1.95355	0.385833	1.40586	0.626839	930	ZFIN|ZDB-GENE-040624-4 - symbol:tph2 tryptophan hydroxylase 2 (tryptophan 5-monooxygenase) species:7955 Danio rerio [GO:0005575 cellular_component evidence=ND] [GO:0016714 oxidoreductase activity, acting on paired donors, with incorporation or reduction of molecular oxygen, reduced pteridine as one donor, and incorporation of one atom of oxygen evidence=IEA] [GO:0055114 oxidation-reduction proces…	xma:102236889 tph2; tryptophan hydroxylase 2
c12354_g1_i1	1.86655	0.242939	1.20159	0.691956	796	ZFIN|ZDB-GENE-040624-4 - symbol:tph2 tryptophan hydroxylase 2 (tryptophan 5-monooxygenase) species:7955 Danio rerio [GO:0005575 cellular_component evidence=ND] [GO:0016714 oxidoreductase activity, acting on paired donors, with incorporation or reduction of molecular oxygen, reduced pteridine as one donor, and incorporation of one atom of oxygen evidence=IEA] [GO:0055114 oxidation-reduction proces…	aju:106967384 TPH2; tryptophan hydroxylase 2
c12355_g1_i1	1.04865	0.581581	1.00829	0.920245	1039	ZFIN|ZDB-GENE-120215-203 - symbol:si:dkey-276l13.6 si:dkey-276l13.6 species:7955 Danio rerio [GO:0006486 protein glycosylation evidence=IEA] [GO:0016740 transferase activity evidence=IEA] [GO:0016020 membrane evidence=IEA] [GO:0008378 galactosyltransferase activity evidence=IEA] [GO:0016757 transferase activity, transferring glycosyl groups evidence=IEA] [GO:0016021 integral component of membrane…	lco:104926400 beta-1,3-galactosyltransferase 1-like
c12356_g1_i2	-1.66698	0.067221	-2.13801	0.0162775	1532	.	tng:GSTEN00008304G001 unnamed protein product
c12356_g1_i1	-1.72126	0.0623748	-2.15749	0.00124221	1508	.	tng:GSTEN00008304G001 unnamed protein product
c12359_g1_i1	1.12739	0.075079	1.11197	0.146772	816	RGD|62049 - symbol:Rpl9 ribosomal protein L9 species:10116 Rattus norvegicus [GO:0003735 structural constituent of ribosome evidence=IEA] [GO:0005634 nucleus evidence=ISO] [GO:0005730 nucleolus evidence=ISO] [GO:0005737 cytoplasm evidence=ISO] [GO:0005840 ribosome evidence=IEA] [GO:0005925 focal adhesion evidence=ISO] [GO:0006412 translation evidence=IEA] [GO:0016020 membrane evidence=ISO] [GO:00…	lco:104927672 rpl9; ribosomal protein L9
c12361_g1_i1	-2.78725	0.440858	1.36298	0.783615	217	.	.
c12364_g1_i1	-11.8893	0.0474327	-11.1216	0.0276527	1234	UNIPROTKB|A1Z0M0 - symbol:hamp Hepcidin species:215358 Larimichthys crocea [GO:0005576 extracellular region evidence=IDA] [GO:0006879 cellular iron ion homeostasis evidence=IDA] [GO:0050829 defense response to Gram-negative bacterium evidence=IDA] [GO:0050830 defense response to Gram-positive bacterium evidence=IDA] [GO:0050832 defense response to fungus evidence=IDA] InterPro:IPR010500 Pfam:PF06…	xma:102230476 hamp; hepcidin antimicrobial peptide
c12368_g1_i1	2.79249	0.417432	8.25478	0.211838	1582	ZFIN|ZDB-GENE-040426-1303 - symbol:diabloa diablo, IAP-binding mitochondrial protein a species:7955 Danio rerio [GO:0005739 mitochondrion evidence=IEA] [GO:0006919 activation of cysteine-type endopeptidase activity involved in apoptotic process evidence=IEA] [GO:0006915 apoptotic process evidence=IEA] InterPro:IPR009062 InterPro:IPR015142 Pfam:PF09057 ZFIN:ZDB-GENE-040426-1303 GO:GO:0005739 GO:GO…	lco:104940059 diablo homolog, mitochondrial
c12374_g2_i1	-1.06439	0.421346	1.1201	0.36555	985	ZFIN|ZDB-GENE-040801-201 - symbol:cldnk claudin k species:7955 Danio rerio [GO:0008150 biological_process evidence=ND] [GO:0005198 structural molecule activity evidence=IEA] [GO:0005923 tight junction evidence=IEA] [GO:0016021 integral component of membrane evidence=IEA] [GO:0030054 cell junction evidence=IEA] [GO:0016020 membrane evidence=IEA] [GO:0005886 plasma membrane evidence=IEA] InterPro:I…	lco:109139877 claudin-6-like
c12376_g1_i1	17.071	0.171495	24.1888	0.164935	596	ZFIN|ZDB-GENE-020318-1 - symbol:fabp10a fatty acid binding protein 10a, liver basic species:7955 Danio rerio [GO:0005737 cytoplasm evidence=IEA] [GO:0008289 lipid binding evidence=IEA] [GO:0032052 bile acid binding evidence=IDA] [GO:0005215 transporter activity evidence=IEA] [GO:0006810 transport evidence=IEA] InterPro:IPR000463 PRINTS:PR00178 PROSITE:PS00214 ZFIN:ZDB-GENE-020318-1 GO:GO:0005737 …	lco:104924716 fatty acid-binding protein, liver-like
c12377_g1_i2	-1.07188	0.465759	-1.03711	0.666404	1046	.	.
c12380_g2_i1	1.05591	0.149443	1.02459	0.708893	951	.	.
c12382_g1_i1	1.18936	0.302462	1.03361	0.414607	669	MGI|MGI:3053558 - symbol:Fcrl5 Fc receptor-like 5 species:10090 Mus musculus [GO:0005515 protein binding evidence=IPI] [GO:0005886 plasma membrane evidence=IDA] [GO:0016020 membrane evidence=IEA] [GO:0016021 integral component of membrane evidence=IEA] [GO:0043235 receptor complex evidence=ISO] [GO:0050859 negative regulation of B cell receptor signaling pathway evidence=IGI;IDA] [GO:0051280 nega…	xma:102228927 uncharacterized LOC102228927
c12392_g1_i1	1.2609	0.42024	1.06698	0.800226	735	.	sasa:106607840 uncharacterized LOC106607840
c12395_g1_i1	-3.84461	0.304327	1.20012	0.850156	747	.	.
c12418_g1_i1	1.04433	0.749923	-1.06177	0.675196	1569	UNIPROTKB|E2QWE9 - symbol:ZNF385D Uncharacterized protein species:9615 Canis lupus familiaris [GO:0003676 nucleic acid binding evidence=IEA] [GO:0008270 zinc ion binding evidence=IEA] InterPro:IPR003604 InterPro:IPR007087 PROSITE:PS00028 SMART:SM00451 InterPro:IPR015880 Proteomes:UP000002254 GO:GO:0008270 GO:GO:0003676 SMART:SM00355 GeneTree:ENSGT00390000002371 OrthoDB:EOG7XPZ67 TreeFam:TF326622 …	lco:104931784 znf385d; zinc finger protein 385D
c12445_g1_i1	1.05285	0.358416	1.04231	0.397912	1376	UNIPROTKB|E1BTK2 - symbol:ARAP2 Uncharacterized protein species:9031 Gallus gallus [GO:0005096 GTPase activator activity evidence=IEA] [GO:0005547 phosphatidylinositol-3,4,5-trisphosphate binding evidence=IEA] [GO:0005622 intracellular evidence=IEA] [GO:0007165 signal transduction evidence=IEA] [GO:0008270 zinc ion binding evidence=IEA] [GO:0043547 positive regulation of GTPase activity evidence=…	mze:101482555 arap2; ArfGAP with RhoGAP domain, ankyrin repeat and PH domain 2
c12451_g1_i1	-1.20393	0.481524	-1.21401	0.470324	648	.	.
c12453_g1_i2	-1.25904	0.0434058	-1.36921	0.0100875	1296	.	mpr:MPER_09542 hypothetical protein
c12469_g1_i1	1.05932	0.735448	-1.04164	0.683971	589	.	.
c12484_g1_i1	-1.08207	0.869126	3.43792	0.145984	715	.	.
c12511_g1_i1	-1.61123	0.0929266	-1.50669	0.00106329	888	ZFIN|ZDB-GENE-050913-92 - symbol:ube2s ubiquitin-conjugating enzyme E2S species:7955 Danio rerio [GO:0010458 exit from mitosis evidence=ISS] [GO:0051488 activation of anaphase-promoting complex activity evidence=ISS] [GO:0005737 cytoplasm evidence=IBA] [GO:0016874 ligase activity evidence=IEA] [GO:0005524 ATP binding evidence=IEA] [GO:0004842 ubiquitin-protein transferase activity evidence=ISS] […	lco:104929744 ube2s; ubiquitin conjugating enzyme E2 S
c12511_g2_i1	-1.59348	0.2805	-1.51454	0.290863	1188	.	.
c12529_g1_i1	1.03252	0.582753	1.06762	0.360316	709	.	.
c12530_g1_i1	1.06838	0.122709	1.03275	0.390032	729	.	.
c12542_g1_i1	1.0799	0.328308	1.01336	0.729652	1699	.	ocu:103347913 serine protease inhibitor Kazal-type 10
c12554_g1_i1	1.24251	0.610397	1.01423	0.970952	1363	ZFIN|ZDB-GENE-040426-2643 - symbol:eif3m eukaryotic translation initiation factor 3, subunit M species:7955 Danio rerio [GO:0003743 translation initiation factor activity evidence=IEA] [GO:0033290 eukaryotic 48S preinitiation complex evidence=IEA] [GO:0002183 cytoplasmic translational initiation evidence=IBA] [GO:0005737 cytoplasm evidence=IEA] [GO:0006413 translational initiation evidence=IEA] […	mze:101482468 eif3m; eukaryotic translation initiation factor 3 subunit M
c12570_g1_i1	1.25201	0.332656	1.1016	0.110127	1383	.	.
c12583_g1_i1	1.1677	0.16351	1.11646	0.28035	445	RGD|1561181 - symbol:Rpl37a-ps1 ribosomal protein L37a, pseudogene 1 species:10116 Rattus norvegicus [GO:0003735 structural constituent of ribosome evidence=IEA] [GO:0005840 ribosome evidence=IEA] [GO:0006412 translation evidence=IEA] [GO:0046872 metal ion binding evidence=IEA] InterPro:IPR002674 InterPro:IPR011331 InterPro:IPR011332 Pfam:PF01780 HAMAP:MF_00327 RGD:1561181 Proteomes:UP000002494 G…	xma:102233450 rpl37a; ribosomal protein L37a
c12595_g1_i1	1.11897	0.224563	1.09284	0.185153	1586	ZFIN|ZDB-GENE-120911-1 - symbol:pop1 processing of precursor 1, ribonuclease P/MRP subunit (S. cerevisiae) species:7955 Danio rerio [GO:0004526 ribonuclease P activity evidence=IEA;IBA] [GO:0000171 ribonuclease MRP activity evidence=IBA] [GO:0000172 ribonuclease MRP complex evidence=IBA] [GO:0090502 RNA phosphodiester bond hydrolysis, endonucleolytic evidence=IBA] [GO:0001682 tRNA 5'-leader remov…	ptr:100613919 guanine nucleotide-binding protein subunit gamma 3-like
c12611_g1_i1	-1.90341	0.59581	2.2499	0.519517	359	.	.
c12710_g1_i1	-1.56045	0.662953	1.62451	0.633031	310	.	.
c12733_g1_i1	-1.03691	0.609673	1.00773	0.887321	1465	.	.
c12766_g1_i1	-1.08266	0.429672	-1.43405	0.078686	706	ZFIN|ZDB-GENE-040426-1698 - symbol:mrgbp MRG/MORF4L binding protein species:7955 Danio rerio [GO:0043189 H4/H2A histone acetyltransferase complex evidence=IEA] [GO:0005634 nucleus evidence=IEA] [GO:0006355 regulation of transcription, DNA-templated evidence=IEA] InterPro:IPR012423 Pfam:PF07904 ZFIN:ZDB-GENE-040426-1698 GO:GO:0006355 GO:GO:0043189 PANTHER:PTHR13581 HOGENOM:HOG000008169 HOVERGEN:HB…	mze:101478669 mrgbp; MRG domain binding protein
c12775_g1_i1	1.12188	0.596442	1.0019	0.993982	288	.	.
c12797_g1_i1	-1.0097	0.849274	1.03754	0.35397	1156	.	.
c12806_g1_i1	1.03588	0.718111	-1.01109	0.895939	926	.	.
c12810_g1_i1	1.03318	0.621652	1.15004	0.389609	935	.	.
c12829_g1_i1	1.03049	0.662078	-1.01749	0.657296	1279	RGD|1311302 - symbol:Ift122 intraflagellar transport 122 species:10116 Rattus norvegicus [GO:0001843 neural tube closure evidence=IEA;ISO] [GO:0005622 intracellular evidence=ISO] [GO:0005623 cell evidence=ISO] [GO:0005737 cytoplasm evidence=ISO] [GO:0005929 cilium evidence=ISO;IBA] [GO:0007227 signal transduction downstream of smoothened evidence=IEA;ISO] [GO:0009953 dorsal/ventral pattern format…	mze:101485039 ift122; intraflagellar transport 122
c12868_g1_i1	-1.61678	0.0194007	-1.47413	0.00285059	952	ZFIN|ZDB-GENE-040914-39 - symbol:mrps10 mitochondrial ribosomal protein S10 species:7955 Danio rerio [GO:0005840 ribosome evidence=IEA] [GO:0005739 mitochondrion evidence=IEA] [GO:0006412 translation evidence=IEA] [GO:0030529 ribonucleoprotein complex evidence=IEA] [GO:0003735 structural constituent of ribosome evidence=IEA] InterPro:IPR001848 HAMAP:MF_00508 Pfam:PF00338 ZFIN:ZDB-GENE-040914-39 G…	lco:104939042 mrps10; mitochondrial ribosomal protein S10
c12891_g1_i1	1.02295	0.911793	-1.2622	0.121128	832	ZFIN|ZDB-GENE-030131-5175 - symbol:cox4i1 cytochrome c oxidase subunit IV isoform 1 species:7955 Danio rerio [GO:0004129 cytochrome-c oxidase activity evidence=IEA] [GO:0001666 response to hypoxia evidence=IDA] InterPro:IPR004203 Pfam:PF02936 ZFIN:ZDB-GENE-030131-5175 Proteomes:UP000000437 GO:GO:0001666 GO:GO:0004129 Reactome:REACT_270785 Reactome:REACT_244440 CTD:1327 GeneTree:ENSGT0039000000240…	mze:101473643 cytochrome c oxidase subunit 4 isoform 1, mitochondrial
c12895_g1_i1	1.04055	0.771896	1.01294	0.92336	1691	UNIPROTKB|F1RFH9 - symbol:ATP2A1 Calcium-transporting ATPase species:9823 Sus scrofa [GO:0005388 calcium-transporting ATPase activity evidence=IEA] [GO:0005524 ATP binding evidence=IEA] [GO:0008152 metabolic process evidence=IEA] [GO:0008637 apoptotic mitochondrial changes evidence=IEA] [GO:0016021 integral component of membrane evidence=IEA] [GO:0031448 positive regulation of fast-twitch skeleta…	lco:104931768 atp2a3; ATPase sarcoplasmic/endoplasmic reticulum Ca2+ transporting 3
c12897_g1_i1	-1.0214	0.900769	1.11506	0.547033	763	.	.
c13010_g1_i1	-1.05416	0.847257	1.13611	0.671183	712	.	.
c13053_g1_i2	-1.00842	0.951838	-1.1216	0.40064	2063	ZFIN|ZDB-GENE-070412-4 - symbol:fkrp fukutin related protein species:7955 Danio rerio [GO:0003674 molecular_function evidence=ND] [GO:0030198 extracellular matrix organization evidence=IMP] [GO:0014706 striated muscle tissue development evidence=IMP] [GO:0048747 muscle fiber development evidence=IMP] [GO:0001570 vasculogenesis evidence=IMP] [GO:0060049 regulation of protein glycosylation evidence…	lco:104918000 fkrp; fukutin related protein
c13126_g1_i1	-1.12942	0.223046	-1.155	0.115753	1926	UNIPROTKB|E1C8S3 - symbol:SRBD1 Uncharacterized protein species:9031 Gallus gallus [GO:0003677 DNA binding evidence=IEA] [GO:0006281 DNA repair evidence=IEA] InterPro:IPR003029 InterPro:IPR003583 InterPro:IPR006641 InterPro:IPR012337 Pfam:PF00575 PROSITE:PS50126 SMART:SM00278 SMART:SM00732 Proteomes:UP000000539 GO:GO:0006281 GO:GO:0003677 SUPFAM:SSF53098 Gene3D:2.40.50.140 InterPro:IPR012340 SUPF…	mze:101464474 srbd1; S1 RNA binding domain 1
c13151_g1_i1	1.03422	0.544641	-1.0642	0.0192053	576	.	.
c13378_g1_i1	-1.0199	0.592118	-1.011	0.779227	829	.	.
c13407_g1_i1	1.03893	0.859876	-1.14246	0.565848	758	ZFIN|ZDB-GENE-041001-150 - symbol:churc1 churchill domain containing 1 species:7955 Danio rerio [GO:0030334 regulation of cell migration evidence=IMP] [GO:0008270 zinc ion binding evidence=IEA] [GO:0006351 transcription, DNA-templated evidence=IEA] [GO:0042074 cell migration involved in gastrulation evidence=IMP] [GO:0090243 fibroblast growth factor receptor signaling pathway involved in somitoge…	xma:102222782 churc1; churchill domain containing 1
c13484_g1_i1	-1.12103	0.407024	-1.16285	0.316155	1404	ZFIN|ZDB-GENE-070912-658 - symbol:si:dkeyp-66d1.2 si:dkeyp-66d1.2 species:7955 Danio rerio [GO:0004974 leukotriene receptor activity evidence=IEA] [GO:0016021 integral component of membrane evidence=IEA] [GO:0007186 G-protein coupled receptor signaling pathway evidence=IEA] [GO:0004930 G-protein coupled receptor activity evidence=IEA] InterPro:IPR000276 InterPro:IPR003981 InterPro:IPR017452 Pfam:…	lco:104925781 leukotriene B4 receptor 1
c13524_g1_i1	1.20334	0.0890946	1.14804	0.206616	1467	.	.
c13560_g1_i1	-1.12405	0.42796	-1.13117	0.403494	1092	WB|WBGene00000183 - symbol:arf-3 species:6239 Caenorhabditis elegans [GO:0009792 embryo development ending in birth or egg hatching evidence=IMP] [GO:0002119 nematode larval development evidence=IMP] [GO:0018996 molting cycle, collagen and cuticulin-based cuticle evidence=IMP] [GO:0040011 locomotion evidence=IMP] [GO:0000003 reproduction evidence=IMP] [GO:0010171 body morphogenesis evidence=IMP] …	lco:104940460 arf4; ADP-ribosylation factor 1
c13577_g1_i1	-1.00329	0.950786	1.33811	0.0853938	853	.	.
c13615_g1_i1	1.10283	0.0622095	-1.0238	0.672823	1180	ZFIN|ZDB-GENE-060201-2 - symbol:gpr156 G protein-coupled receptor 156 species:7955 Danio rerio [GO:0004930 G-protein coupled receptor activity evidence=IEA] [GO:0007186 G-protein coupled receptor signaling pathway evidence=IEA] [GO:0004965 G-protein coupled GABA receptor activity evidence=IEA] [GO:0016021 integral component of membrane evidence=IEA] [GO:0016020 membrane evidence=IEA] InterPro:IPR…	lco:104936884 gpr156; G protein-coupled receptor 156
c13653_g1_i1	1.263	0.158045	1.19906	0.0324431	2330	RGD|1562232 - symbol:Mfap1a microfibrillar-associated protein 1A species:10116 Rattus norvegicus [GO:0001527 microfibril evidence=ISO] [GO:0003674 molecular_function evidence=ND] [GO:0005575 cellular_component evidence=ND] [GO:0008150 biological_process evidence=ND] [GO:0044822 poly(A) RNA binding evidence=ISO] RGD:1562232 Proteomes:UP000002494 Reactome:REACT_198592 GeneTree:ENSGT00690000102225 K…	lco:104935416 mfap1; microfibrillar associated protein 1
c13664_g1_i1	-1.05185	0.45772	1.06391	0.65506	705	.	.
c13666_g1_i1	1.10821	0.79103	8.16556	0.0203001	373	.	.
c13683_g1_i1	1.00023	0.993983	-1.08013	0.0212323	773	.	.
c13762_g1_i1	1.02541	0.722032	1.04958	0.523831	706	UNIPROTKB|F1NUN8 - symbol:KIF21B Kinesin-like protein species:9031 Gallus gallus [GO:0003777 microtubule motor activity evidence=IEA] [GO:0005524 ATP binding evidence=IEA] [GO:0005871 kinesin complex evidence=IEA] [GO:0005874 microtubule evidence=IEA] [GO:0007018 microtubule-based movement evidence=IEA] [GO:0008017 microtubule binding evidence=IEA] [GO:0008152 metabolic process evidence=IEA] Inte…	lco:104940433 kif21b; kinesin family member 21B
c13816_g1_i1	1.01701	0.836938	-1.09417	0.30877	1424	.	.
c13834_g1_i1	1.68768	0.217339	1.06738	0.813473	670	ZFIN|ZDB-GENE-040426-1120 - symbol:ankrd22 ankyrin repeat domain 22 species:7955 Danio rerio [GO:0005575 cellular_component evidence=ND] [GO:0003674 molecular_function evidence=ND] [GO:0008150 biological_process evidence=ND] InterPro:IPR002110 PROSITE:PS50088 SMART:SM00248 ZFIN:ZDB-GENE-040426-1120 eggNOG:COG0666 Gene3D:1.25.40.20 InterPro:IPR020683 Pfam:PF12796 SUPFAM:SSF48403 PROSITE:PS50297 CT…	lco:104936546 ankrd22; ankyrin repeat domain 22
c13874_g1_i1	1.12035	0.322621	1.2862	0.146396	650	.	.
c14074_g1_i1	1.10706	0.0472092	1.01151	0.222084	923	.	.
c14076_g1_i1	1.43657	0.285857	1.13004	0.382482	630	ZFIN|ZDB-GENE-030131-7691 - symbol:cox7a3 cytochrome c oxidase subunit VIIa polypeptide 3 species:7955 Danio rerio [GO:0009055 electron carrier activity evidence=IEA] [GO:0004129 cytochrome-c oxidase activity evidence=IEA] [GO:0005746 mitochondrial respiratory chain evidence=IEA] InterPro:IPR003177 Pfam:PF02238 ZFIN:ZDB-GENE-030131-7691 Proteomes:UP000000437 GO:GO:0004129 Reactome:REACT_270785 GO…	lco:104923123 cytochrome c oxidase subunit 7A-related protein, mitochondrial
c14085_g1_i1	1.1444	0.248567	1.04686	0.498573	516	.	.
c14126_g1_i1	-1.48405	0.233316	-1.95413	0.00794344	645	ZFIN|ZDB-GENE-040426-2534 - symbol:atp5j ATP synthase, H+ transporting, mitochondrial Fo complex, subunit F6 species:7955 Danio rerio [GO:0000276 mitochondrial proton-transporting ATP synthase complex, coupling factor F(o) evidence=IEA] [GO:0015986 ATP synthesis coupled proton transport evidence=IEA] [GO:0005743 mitochondrial inner membrane evidence=IEA] [GO:0015992 proton transport evidence=IEA]…	mze:101473617 atp5j; ATP synthase, H+ transporting, mitochondrial Fo complex subunit F6
c14145_g1_i1	-1.05501	0.760779	-1.1326	0.524043	1142	ZFIN|ZDB-GENE-010306-4 - symbol:slit3 slit homolog 3 (Drosophila) species:7955 Danio rerio [GO:0030517 negative regulation of axon extension evidence=IGI;IMP] [GO:0021952 central nervous system projection neuron axonogenesis evidence=IGI;IMP] [GO:0005509 calcium ion binding evidence=IEA] [GO:0005576 extracellular region evidence=IEA] InterPro:IPR001611 InterPro:IPR000742 InterPro:IPR001881 InterP…	lco:109136895 slit homolog 2 protein-like
c14162_g1_i1	-1.11304	0.0528417	-1.03616	0.319251	3421	ZFIN|ZDB-GENE-110913-148 - symbol:si:dkey-14o6.6 si:dkey-14o6.6 species:7955 Danio rerio [GO:0003676 nucleic acid binding evidence=IEA] [GO:0003677 DNA binding evidence=IEA] [GO:0046872 metal ion binding evidence=IEA] InterPro:IPR003656 InterPro:IPR007087 InterPro:IPR013087 PROSITE:PS00028 PROSITE:PS50157 SMART:SM00614 InterPro:IPR015880 ZFIN:ZDB-GENE-110913-148 Proteomes:UP000000437 GO:GO:004687…	lco:104922413 zinc finger protein 433-like
c14192_g1_i1	-1.19692	0.112013	-1.39876	0.0757315	1455	ZFIN|ZDB-GENE-040718-348 - symbol:morf4l1 mortality factor 4 like 1 species:7955 Danio rerio [GO:0005634 nucleus evidence=IEA] InterPro:IPR008676 PIRSF:PIRSF038133 InterPro:IPR000953 ZFIN:ZDB-GENE-040718-348 GO:GO:0005634 Proteomes:UP000000437 InterPro:IPR016197 InterPro:IPR025995 Pfam:PF11717 SMART:SM00298 SUPFAM:SSF54160 eggNOG:NOG238705 KO:K11339 InterPro:IPR017398 InterPro:IPR026541 PANTHER:P…	tng:GSTEN00016043G001 unnamed protein product
c14214_g1_i1	-1.00048	0.963279	1.18142	0.0663922	1079	.	.
c14226_g1_i1	1.14197	0.244502	-1.07553	0.437054	3611	UNIPROTKB|Q6ZVD7 - symbol:STOX1 Storkhead-box protein 1 species:9606 Homo sapiens [GO:0003677 DNA binding evidence=IEA] [GO:0005515 protein binding evidence=IPI] [GO:0005634 nucleus evidence=IDA] [GO:0005654 nucleoplasm evidence=IDA] [GO:0005730 nucleolus evidence=IDA] [GO:0005737 cytoplasm evidence=IDA] GO:GO:0005737 GO:GO:0005634 Proteomes:UP000005640 GO:GO:0005654 GO:GO:0005730 GO:GO:0003677 E…	lco:104930863 stox1; storkhead box 1
c14245_g1_i1	-1.23517	0.203291	-1.18116	0.211903	963	UNIPROTKB|F1NU91 - symbol:LOC101749340 Protein phosphatase 1 regulatory subunit 12 species:9031 Gallus gallus [GO:0005737 cytoplasm evidence=IEA] [GO:0005886 plasma membrane evidence=IEA] [GO:0015629 actin cytoskeleton evidence=IEA] InterPro:IPR002110 InterPro:IPR017401 PIRSF:PIRSF038141 PROSITE:PS50088 SMART:SM00248 GO:GO:0005886 GO:GO:0005737 Proteomes:UP000000539 Reactome:REACT_197901 GO:GO:00…	lco:104918392 protein phosphatase 1 regulatory subunit 12B-like
c14258_g2_i1	1.09695	0.0807822	1.22023	0.041722	670	ZFIN|ZDB-GENE-041212-49 - symbol:arhgef7b Rho guanine nucleotide exchange factor (GEF) 7b species:7955 Danio rerio [GO:0001568 blood vessel development evidence=IMP] [GO:0071896 protein localization to adherens junction evidence=IMP] [GO:0001935 endothelial cell proliferation evidence=IMP] [GO:0005089 Rho guanyl-nucleotide exchange factor activity evidence=IEA] [GO:0055113 epiboly involved in gas…	lco:104927139 Rho guanine nucleotide exchange factor 6
c14265_g1_i1	-1.26079	0.205115	2.67628	0.0336732	345	.	.
c14277_g1_i1	1.0315	0.77162	-1.17069	0.264631	1587	UNIPROTKB|F1NNS9 - symbol:C8ORF42 Uncharacterized protein species:9031 Gallus gallus [GO:0005634 nucleus evidence=IEA] [GO:0005737 cytoplasm evidence=IEA] [GO:0007283 spermatogenesis evidence=IEA] GO:GO:0005737 GO:GO:0005634 Proteomes:UP000000539 GO:GO:0007283 GeneTree:ENSGT00390000017888 OrthoDB:EOG7F24VW TreeFam:TF335521 OMA:WPAWEDD EMBL:AADN03003680 Ensembl:ENSGALT00000026386 InParanoid:F1NNS9…	lco:104921993 tdrp; testis development-related protein
c14284_g1_i1	1.05227	0.279172	1.02775	0.384342	1551	ZFIN|ZDB-GENE-050208-455 - symbol:adcy9 adenylate cyclase 9 species:7955 Danio rerio [GO:0009190 cyclic nucleotide biosynthetic process evidence=IEA] [GO:0035556 intracellular signal transduction evidence=IEA] [GO:0000166 nucleotide binding evidence=IEA] [GO:0016849 phosphorus-oxygen lyase activity evidence=IEA] [GO:0016020 membrane evidence=IEA] [GO:0016829 lyase activity evidence=IEA] [GO:00160…	lco:104925703 adcy9; adenylate cyclase 9
c14285_g1_i1	-1.13198	0.723444	1.47138	0.368071	290	.	.
c14305_g1_i1	-1.09905	0.681209	-1.18006	0.472535	455	.	.
c14322_g1_i1	-1.35269	0.0653106	-1.42782	0.0127026	1240	MGI|MGI:2446113 - symbol:Tmem194 transmembrane protein 194 species:10090 Mus musculus [GO:0003674 molecular_function evidence=ND] [GO:0005575 cellular_component evidence=ND] [GO:0008150 biological_process evidence=ND] [GO:0016020 membrane evidence=IEA] [GO:0016021 integral component of membrane evidence=IEA] MGI:MGI:2446113 GO:GO:0016021 Proteomes:UP000000589 eggNOG:NOG281527 HOGENOM:HOG000122573…	mze:101464814 nuclear envelope integral membrane protein 1-like
c14327_g1_i1	-1.29082	0.463466	-1.62694	0.234405	1172	ZFIN|ZDB-GENE-000406-6 - symbol:copz1 coatomer protein complex, subunit zeta 1 species:7955 Danio rerio [GO:0002088 lens development in camera-type eye evidence=IMP] [GO:0006810 transport evidence=IEA] [GO:0016192 vesicle-mediated transport evidence=IEA] [GO:0006886 intracellular protein transport evidence=IEA] [GO:0015031 protein transport evidence=IEA] [GO:0030117 membrane coat evidence=IEA] [G…	mze:101474710 copz1; coatomer protein complex subunit zeta 1
c14401_g1_i1	-1.19964	0.126151	-1.22357	0.131413	625	UNIPROTKB|F1NDB4 - symbol:LRRC32 Uncharacterized protein species:9031 Gallus gallus [GO:0002755 MyD88-dependent toll-like receptor signaling pathway evidence=IEA] [GO:0004888 transmembrane signaling receptor activity evidence=IEA] [GO:0009617 response to bacterium evidence=IEA] [GO:0010628 positive regulation of gene expression evidence=IEA] [GO:0016021 integral component of membrane evidence=IEA…	lco:104923177 leucine-rich repeat-containing protein 32-like
c14406_g1_i1	-2.66253	0.345304	1.43348	0.680361	325	.	.
c14417_g1_i1	-1.55826	0.162517	-1.6237	0.0369648	563	ZFIN|ZDB-GENE-041010-106 - symbol:polr2i polymerase (RNA) II (DNA directed) polypeptide I species:7955 Danio rerio [GO:0006283 transcription-coupled nucleotide-excision repair evidence=IBA] [GO:0003899 DNA-directed RNA polymerase activity evidence=IEA;IBA] [GO:0001193 maintenance of transcriptional fidelity during DNA-templated transcription elongation from RNA polymerase II promoter evidence=IBA…	tng:GSTEN00022088G001 unnamed protein product
c14436_g1_i1	-1.09771	0.246962	-1.25006	0.0343173	1223	UNIPROTKB|Q2TBP4 - symbol:POC1A POC1 centriolar protein homolog A species:9913 Bos taurus [GO:0000922 spindle pole evidence=ISS] [GO:0005814 centriole evidence=ISS] [GO:0030030 cell projection organization evidence=IEA] [GO:0036064 ciliary basal body evidence=ISS] InterPro:IPR017986 InterPro:IPR001680 InterPro:IPR015943 Pfam:PF00400 PROSITE:PS50082 PROSITE:PS50294 SMART:SM00320 Proteomes:UP000009…	lco:104931400 poc1a; POC1 centriolar protein A
c14485_g1_i1	-1.05768	0.324929	-1.11572	0.162196	338	.	.
c14527_g1_i1	-1.01172	0.881315	1.01822	0.806625	788	.	.
c14635_g1_i1	-1.02603	0.865458	-1.16048	0.419739	643	.	.
c14644_g1_i1	1.1825	0.0160923	1.20902	0.14	1886	.	.
c14647_g1_i1	1.02395	0.569426	1.00892	0.813118	1227	ZFIN|ZDB-GENE-050419-201 - symbol:znf296 zinc finger protein 296 species:7955 Danio rerio [GO:0046872 metal ion binding evidence=IEA] [GO:0003676 nucleic acid binding evidence=IEA] Pfam:PF00096 InterPro:IPR007087 InterPro:IPR013087 PROSITE:PS00028 PROSITE:PS50157 InterPro:IPR015880 ZFIN:ZDB-GENE-050419-201 Proteomes:UP000000437 GO:GO:0046872 GO:GO:0003676 SMART:SM00355 Gene3D:3.30.160.60 GeneTree…	mze:101480628 B-cell lymphoma/leukemia 11B-like
c14680_g1_i1	-1.12885	0.0955831	-1.23372	0.0236176	509	ZFIN|ZDB-GENE-030131-8951 - symbol:rps12 ribosomal protein S12 species:7955 Danio rerio [GO:0030529 ribonucleoprotein complex evidence=IEA] [GO:0005840 ribosome evidence=IEA] [GO:0003735 structural constituent of ribosome evidence=IEA] [GO:0006412 translation evidence=IEA] [GO:0005622 intracellular evidence=IEA] InterPro:IPR000530 PRINTS:PR00972 PROSITE:PS01189 InterPro:IPR004038 Pfam:PF01248 ZFI…	dre:337007 rps12; 40S ribosomal protein S12
c14724_g1_i1	1.07619	0.578345	1.00449	0.936556	718	.	.
c14738_g1_i1	1.18584	0.385828	-1.02567	0.717594	703	.	.
c14769_g1_i1	1.13325	0.606768	-1.15854	0.573272	613	UNIPROTKB|H9L0E7 - symbol:SGTA Uncharacterized protein species:9031 Gallus gallus [GO:0005737 cytoplasm evidence=IEA] InterPro:IPR001440 InterPro:IPR011990 InterPro:IPR013026 InterPro:IPR019734 Pfam:PF00515 PROSITE:PS50005 PROSITE:PS50293 SMART:SM00028 GO:GO:0005737 Proteomes:UP000000539 Gene3D:1.25.40.10 GeneTree:ENSGT00730000110724 OMA:QDPSIRQ OrthoDB:EOG78SQJJ EMBL:AADN03008876 Ensembl:ENSGALT…	lco:104935745 sgta; small glutamine rich tetratricopeptide repeat containing alpha
c14769_g1_i2	1.02703	0.918355	-1.2951	0.389321	1667	ZFIN|ZDB-GENE-030131-8811 - symbol:sgta small glutamine-rich tetratricopeptide repeat (TPR)-containing, alpha species:7955 Danio rerio [GO:0008150 biological_process evidence=ND] InterPro:IPR001440 InterPro:IPR011990 InterPro:IPR013026 InterPro:IPR019734 Pfam:PF00515 PROSITE:PS50005 PROSITE:PS50293 SMART:SM00028 ZFIN:ZDB-GENE-030131-8811 Gene3D:1.25.40.10 HOVERGEN:HBG000885 EMBL:BC048062 EMBL:BC1…	mze:101483311 sgta; small glutamine rich tetratricopeptide repeat containing alpha
c14789_g1_i1	-1.04417	0.765112	-1.04016	0.769251	1586	ZFIN|ZDB-GENE-040426-2078 - symbol:b3galt2 UDP-Gal:betaGlcNAc beta 1,3-galactosyltransferase, polypeptide 2 species:7955 Danio rerio [GO:0006486 protein glycosylation evidence=IEA] [GO:0005794 Golgi apparatus evidence=IEA] [GO:0008378 galactosyltransferase activity evidence=IEA] [GO:0016740 transferase activity evidence=IEA] [GO:0016020 membrane evidence=IEA] [GO:0016757 transferase activity, tra…	mze:101467655 beta-1,3-galactosyltransferase 2-like
c14810_g1_i1	1.01548	0.673988	1.16381	0.0616316	1398	.	.
c14867_g1_i1	-1.01287	0.755316	-1.03323	0.317151	824	MGI|MGI:3648691 - symbol:Gm5592 predicted gene 5592 species:10090 Mus musculus [GO:0003674 molecular_function evidence=ND] [GO:0005575 cellular_component evidence=ND] [GO:0008150 biological_process evidence=ND] MGI:MGI:3648691 Proteomes:UP000000589 EMBL:AK133295 EMBL:BC147594 CCDS:CCDS52209.1 RefSeq:NP_001028954.1 UniGene:Mm.247214 ProteinModelPortal:Q3V0A6 PhosphoSite:Q3V0A6 PRIDE:Q3V0A6 Ensembl…	mmu:100861686 Gm21136; predicted gene, 21136
c14877_g1_i1	-1.17582	0.641446	-1.17903	0.700065	572	UNIPROTKB|F8RWT7 - symbol:F8RWT7 Cysteine-rich intestinal protein 1 species:8255 Paralichthys olivaceus [GO:0003680 AT DNA binding evidence=ISS] [GO:0005737 cytoplasm evidence=ISS] [GO:0008270 zinc ion binding evidence=ISS] [GO:0008301 DNA binding, bending evidence=ISS] [GO:0008630 intrinsic apoptotic signaling pathway in response to DNA damage evidence=ISS] [GO:0010043 response to zinc ion evide…	tng:GSTEN00035694G001 unnamed protein product
c14891_g1_i1	-1.08412	0.355847	1.08223	0.36838	1033	.	.
c14909_g1_i1	1.01245	0.963269	1.06191	0.826547	479	ZFIN|ZDB-GENE-030131-8568 - symbol:si:dkey-183i3.5 si:dkey-183i3.5 species:7955 Danio rerio [GO:0005198 structural molecule activity evidence=IEA] [GO:0005882 intermediate filament evidence=IEA] InterPro:IPR001664 Pfam:PF00038 ZFIN:ZDB-GENE-030131-8568 Proteomes:UP000000437 GO:GO:0005198 GO:GO:0005882 GeneTree:ENSGT00760000118905 OrthoDB:EOG7FV3Q8 InterPro:IPR018039 PANTHER:PTHR23239 PROSITE:PS00…	ngr:NAEGRDRAFT_75177 hypothetical protein
c14919_g1_i1	1.05071	0.722511	1.01938	0.885151	770	ZFIN|ZDB-GENE-050320-56 - symbol:zgc:113149 zgc:113149 species:7955 Danio rerio [GO:0005634 nucleus evidence=IEA] [GO:0006915 apoptotic process evidence=IEA] InterPro:IPR026753 ZFIN:ZDB-GENE-050320-56 GO:GO:0005634 GO:GO:0006915 InterPro:IPR028002 Pfam:PF13873 eggNOG:NOG25819 PANTHER:PTHR23098 HOVERGEN:HBG104441 EMBL:BC090455 RefSeq:NP_001013508.1 UniGene:Dr.84852 STRING:7955.ENSDARP00000060033 G…	ipu:108272599 uncharacterized LOC108272599
c14950_g1_i1	-1.11224	0.592097	-1.23775	0.354418	1935	ZFIN|ZDB-GENE-041210-281 - symbol:sptlc3 serine palmitoyltransferase, long chain base subunit 3 species:7955 Danio rerio [GO:0030170 pyridoxal phosphate binding evidence=IEA] [GO:0003824 catalytic activity evidence=IEA] [GO:0009058 biosynthetic process evidence=IEA] InterPro:IPR004839 InterPro:IPR015421 InterPro:IPR015422 Pfam:PF00155 ZFIN:ZDB-GENE-041210-281 GO:GO:0030170 GO:GO:0009058 Gene3D:3.…	lco:104918218 sptlc3; serine palmitoyltransferase long chain base subunit 3
c15059_g1_i1	-1.21393	0.271868	1.61943	0.0382935	229	.	.
c15106_g1_i1	-2.82377	0.328499	1.6895	0.569984	430	.	.
c15115_g1_i1	-1.20046	0.159155	-1.1308	0.398595	998	.	.
c15159_g1_i1	1.1239	0.0219095	1.06461	0.237975	1754	ZFIN|ZDB-GENE-000209-3 - symbol:robo1 roundabout, axon guidance receptor, homolog 1 (Drosophila) species:7955 Danio rerio [GO:0007411 axon guidance evidence=IGI;IMP] [GO:0016021 integral component of membrane evidence=IEA] [GO:0003262 endocardial progenitor cell migration to the midline involved in heart field formation evidence=IGI] [GO:0016020 membrane evidence=IEA] InterPro:IPR003961 InterPro:…	lco:104920036 roundabout homolog 1-like
c15169_g1_i1	-1.60766	0.0237885	-1.71381	0.0463878	1428	ZFIN|ZDB-GENE-030410-3 - symbol:gpx4b glutathione peroxidase 4b species:7955 Danio rerio [GO:0004601 peroxidase activity evidence=IEA] [GO:0004602 glutathione peroxidase activity evidence=IEA] [GO:0016491 oxidoreductase activity evidence=IEA] [GO:0006979 response to oxidative stress evidence=IEA] [GO:0055114 oxidation-reduction process evidence=IEA] InterPro:IPR000889 Pfam:PF00255 PIRSF:PIRSF0003…	mze:101475014 phospholipid hydroperoxide glutathione peroxidase, mitochondrial
c15196_g1_i1	-1.00021	0.997734	-1.03242	0.489839	683	ZFIN|ZDB-GENE-000405-1 - symbol:pbx1a pre-B-cell leukemia homeobox 1a species:7955 Danio rerio [GO:0048795 swim bladder morphogenesis evidence=IMP] [GO:0001944 vasculature development evidence=IMP] [GO:0003677 DNA binding evidence=IEA] [GO:0005634 nucleus evidence=IEA] [GO:0060216 definitive hemopoiesis evidence=IMP] [GO:0030223 neutrophil differentiation evidence=IMP] [GO:0006355 regulation of t…	mze:101464457 pre-B-cell leukemia transcription factor 1-like
c15215_g1_i1	-1.03558	0.824021	1.02589	0.884587	1145	UNIPROTKB|J9P779 - symbol:RNF182 Uncharacterized protein species:9615 Canis lupus familiaris [GO:0004842 ubiquitin-protein transferase activity evidence=IEA] [GO:0005737 cytoplasm evidence=IEA] [GO:0008270 zinc ion binding evidence=IEA] [GO:0016567 protein ubiquitination evidence=IEA] InterPro:IPR001841 Pfam:PF14634 PROSITE:PS50089 SMART:SM00184 InterPro:IPR013083 Prosite:PS00518 GO:GO:0005737 Pr…	tng:GSTEN00026739G001 unnamed protein product
c15237_g1_i1	-1.06565	0.507287	-1.11949	0.312699	781	.	.
c15261_g1_i1	-7.89838	0.254278	-2.38023	0.53425	465	.	.
c15293_g1_i1	-1.72459	0.366662	-1.62854	0.387029	796	ZFIN|ZDB-GENE-030131-4483 - symbol:si:ch211-105c13.3 si:ch211-105c13.3 species:7955 Danio rerio [GO:0005509 calcium ion binding evidence=IEA] [GO:0046872 metal ion binding evidence=IEA] [GO:0005507 copper ion binding evidence=IEA] InterPro:IPR001751 InterPro:IPR002048 InterPro:IPR028487 PROSITE:PS00303 PROSITE:PS50222 InterPro:IPR011992 Prosite:PS00018 ZFIN:ZDB-GENE-030131-4483 Proteomes:UP000000…	lco:104918184 protein S100-A16-like
c15351_g1_i1	1.11982	0.174407	1.01599	0.769034	1051	ZFIN|ZDB-GENE-050411-91 - symbol:si:dkey-56e3.3 si:dkey-56e3.3 species:7955 Danio rerio [GO:0008150 biological_process evidence=ND] [GO:0003676 nucleic acid binding evidence=IEA] [GO:0046872 metal ion binding evidence=IEA] InterPro:IPR007087 InterPro:IPR013087 PROSITE:PS00028 PROSITE:PS50157 InterPro:IPR015880 ZFIN:ZDB-GENE-050411-91 Proteomes:UP000000437 GO:GO:0046872 GO:GO:0003676 SMART:SM00355…	lco:104931761 uncharacterized LOC104931761
c15380_g1_i1	-1.08235	0.612936	-1.06722	0.674615	721	ZFIN|ZDB-GENE-050419-71 - symbol:pglyrp5 peptidoglycan recognition protein 5 species:7955 Danio rerio [GO:0008745 N-acetylmuramoyl-L-alanine amidase activity evidence=IEA;IDA] [GO:0008270 zinc ion binding evidence=IEA] [GO:0009253 peptidoglycan catabolic process evidence=IEA] [GO:0042742 defense response to bacterium evidence=IDA;IMP] InterPro:IPR002502 InterPro:IPR006619 InterPro:IPR015510 Pfam:…	lco:104921122 peptidoglycan-recognition protein SC2-like
c15402_g1_i1	-1.08792	0.165235	-1.01203	0.83731	677	.	.
c15421_g1_i1	1.0621	0.705425	1.00916	0.946834	1097	ZFIN|ZDB-GENE-031002-35 - symbol:ddit4 DNA-damage-inducible transcript 4 species:7955 Danio rerio [GO:0009953 dorsal/ventral pattern formation evidence=IMP] [GO:0006915 apoptotic process evidence=IEA] [GO:0009968 negative regulation of signal transduction evidence=IEA] [GO:0005737 cytoplasm evidence=IEA;ISS] [GO:0005739 mitochondrion evidence=IEA] InterPro:IPR012918 Pfam:PF07809 ZFIN:ZDB-GENE-031…	lco:104930521 DNA damage-inducible transcript 4 protein-like
c15527_g1_i1	-1.08533	0.162732	1.01201	0.807022	938	UNIPROTKB|A6NGB7 - symbol:TMEM221 Transmembrane protein 221 species:9606 Homo sapiens [GO:0016021 integral component of membrane evidence=IEA] GO:GO:0016021 Proteomes:UP000005640 EMBL:AC010319 CCDS:CCDS54230.1 RefSeq:NP_001177773.1 UniGene:Hs.436603 ProteinModelPortal:A6NGB7 PaxDb:A6NGB7 PRIDE:A6NGB7 Ensembl:ENST00000341130 GeneID:100130519 KEGG:hsa:100130519 UCSC:uc021uqh.1 CTD:100130519 GeneCar…	lco:109141231 tmem221; transmembrane protein 221
c15542_g2_i1	1.06352	0.0933984	1.14575	0.0311027	719	.	.
c15720_g1_i1	-1.15364	0.174477	-1.28264	0.133605	535	MGI|MGI:3708485 - symbol:Zscan4f zinc finger and SCAN domain containing 4F species:10090 Mus musculus [GO:0000781 chromosome, telomeric region evidence=IEA] [GO:0003676 nucleic acid binding evidence=IEA] [GO:0003677 DNA binding evidence=IEA] [GO:0003700 sequence-specific DNA binding transcription factor activity evidence=IEA] [GO:0005634 nucleus evidence=IEA] [GO:0005694 chromosome evidence=IEA] …	mmu:665780 Zscan4b, EG665780; zinc finger and SCAN domain containing 4B
c15770_g1_i1	-1.40387	0.123598	-1.31343	0.197745	588	UNIPROTKB|E2R2R1 - symbol:COX19 Uncharacterized protein species:9615 Canis lupus familiaris [GO:0005758 mitochondrial intermembrane space evidence=IBA] [GO:0009060 aerobic respiration evidence=IBA] [GO:0033617 mitochondrial respiratory chain complex IV assembly evidence=IBA] GO:GO:0005758 Proteomes:UP000002254 GO:GO:0009060 GO:GO:0033617 InterPro:IPR010625 Pfam:PF06747 InterPro:IPR009069 SUPFAM:S…	lco:104939492 cytochrome c oxidase assembly protein COX19
c15805_g1_i1	1.03707	0.546051	1.16021	0.0273953	615	.	.
c15846_g1_i1	1.40565	0.110749	1.24453	0.311251	1302	RGD|1562434 - symbol:Zbtb47 zinc finger and BTB domain containing 47 species:10116 Rattus norvegicus [GO:0003676 nucleic acid binding evidence=IEA] [GO:0046872 metal ion binding evidence=IEA] InterPro:IPR000210 InterPro:IPR007087 InterPro:IPR013069 InterPro:IPR013087 Pfam:PF00651 PROSITE:PS00028 PROSITE:PS50097 PROSITE:PS50157 SMART:SM00225 InterPro:IPR015880 RGD:1562434 Proteomes:UP000002494 GO:…	mze:101472025 zbtb47; zinc finger and BTB domain containing 47
c15897_g1_i1	1.12858	0.345987	-1.01489	0.885378	954	ZFIN|ZDB-GENE-040407-3 - symbol:cx45.6 connexin 45.6 species:7955 Danio rerio [GO:0005243 gap junction channel activity evidence=IDA] [GO:0005921 gap junction evidence=IEA;ISS] [GO:0005922 connexon complex evidence=IEA] [GO:0007154 cell communication evidence=IEA] [GO:0030054 cell junction evidence=IEA] [GO:0016020 membrane evidence=IEA] [GO:0005886 plasma membrane evidence=IEA] [GO:0016021 integ…	ola:101173422 gja5; gap junction alpha-5 protein
c15936_g1_i2	1.23741	0.202978	1.21414	0.215931	3118	UNIPROTKB|P01876 - symbol:IGHA1 Ig alpha-1 chain C region species:9606 Homo sapiens [GO:0001895 retina homeostasis evidence=IEP] [GO:0003094 glomerular filtration evidence=IMP] [GO:0003823 antigen binding evidence=NAS] [GO:0005576 extracellular region evidence=TAS] [GO:0005615 extracellular space evidence=IDA] [GO:0006898 receptor-mediated endocytosis evidence=TAS] [GO:0006955 immune response evi…	tru:101064622 igh; uncharacterized LOC101064622
c15942_g1_i1	1.77135	0.156915	1.24486	0.540293	292	.	.
c15981_g1_i1	1.00487	0.87413	-1.004	0.902122	621	.	.
c15987_g1_i1	-1.02469	0.732161	1.08799	0.214723	982	.	.
c16230_g1_i1	-1.01509	0.882215	1.16262	0.109394	753	RGD|1307732 - symbol:Recql4 RecQ protein-like 4 species:10116 Rattus norvegicus [GO:0000405 bubble DNA binding evidence=ISO] [GO:0000733 DNA strand renaturation evidence=ISO] [GO:0001501 skeletal system development evidence=ISO] [GO:0003674 molecular_function evidence=ND] [GO:0003676 nucleic acid binding evidence=IEA] [GO:0005524 ATP binding evidence=IEA;ISO] [GO:0005575 cellular_component eviden…	.
c16268_g1_i1	1.04335	0.427509	1.07257	0.267861	1307	.	.
c16286_g1_i1	-1.48299	0.151588	-1.6637	0.117074	479	ZFIN|ZDB-GENE-040718-86 - symbol:zgc:92045 zgc:92045 species:7955 Danio rerio [GO:0008150 biological_process evidence=ND] [GO:0005575 cellular_component evidence=ND] [GO:0003674 molecular_function evidence=ND] Pfam:PF04133 ZFIN:ZDB-GENE-040718-86 HOGENOM:HOG000038515 HOVERGEN:HBG001034 InterPro:IPR007262 PANTHER:PTHR12050 EMBL:BC078370 RefSeq:NP_001002390.2 UniGene:Dr.105601 GeneID:436663 KEGG:dr…	xma:102219791 leprotl1; leptin receptor overlapping transcript-like 1
c16363_g1_i1	-1.06567	0.817653	-1.09271	0.753302	541	ZFIN|ZDB-GENE-030131-8369 - symbol:aldoaa aldolase a, fructose-bisphosphate, a species:7955 Danio rerio [GO:0043473 pigmentation evidence=IMP] [GO:0004332 fructose-bisphosphate aldolase activity evidence=IEA] [GO:0006096 glycolytic process evidence=IEA] [GO:0007420 brain development evidence=IMP] [GO:0001756 somitogenesis evidence=IMP] [GO:0001966 thigmotaxis evidence=IMP] [GO:0007409 axonogenesi…	tru:101071185 aldoa; aldolase, fructose-bisphosphate A
c16399_g1_i1	1.06702	0.0693008	1.00755	0.74009	867	.	.
c16443_g1_i1	1.06625	0.358998	1.14926	0.374045	734	.	.
c16464_g2_i1	1.05838	0.330189	1.0846	0.118573	648	.	.
c16512_g1_i1	-1.25092	0.100495	-1.1789	0.24409	570	.	.
c16711_g1_i1	-1.53228	0.251128	-1.58088	0.24409	2967	ZFIN|ZDB-GENE-050522-508 - symbol:chtf18 CTF18, chromosome transmission fidelity factor 18 homolog (S. cerevisiae) species:7955 Danio rerio [GO:0005524 ATP binding evidence=IEA] [GO:0005575 cellular_component evidence=ND] [GO:0000166 nucleotide binding evidence=IEA] InterPro:IPR003959 Pfam:PF00004 InterPro:IPR003593 ZFIN:ZDB-GENE-050522-508 Gene3D:3.40.50.300 InterPro:IPR027417 SUPFAM:SSF52540 GO…	lco:104929968 chtf18; chromosome transmission fidelity factor 18
c16713_g1_i1	1.04277	0.159735	1.07608	0.399917	723	.	.
c16773_g2_i1	1.00026	0.992417	1.02543	0.468368	962	.	.
c16787_g1_i1	1.84145	0.512387	1.02219	0.979391	202	.	sasa:100137022 trp-ia, TRY1, Trypsin-1; trypsin IA
c16818_g2_i1	-1.09374	0.705802	-1.14912	0.579022	1158	ZFIN|ZDB-GENE-040426-2564 - symbol:stx11a syntaxin 11a species:7955 Danio rerio [GO:0005794 Golgi apparatus evidence=IEA] [GO:0016020 membrane evidence=IEA] [GO:0012505 endomembrane system evidence=IBA] [GO:0000149 SNARE binding evidence=IBA] [GO:0031629 synaptic vesicle fusion to presynaptic membrane evidence=IBA] [GO:0005484 SNAP receptor activity evidence=IEA;IBA] [GO:0016192 vesicle-mediated …	mze:101468740 syntaxin-11-like
c16934_g1_i1	-1.0648	0.514164	-1.10061	0.347726	1954	.	.
c17085_g1_i1	1.08154	0.519369	1.35387	0.0660456	635	.	hir:HETIRDRAFT_315959 hypothetical protein
c17087_g1_i2	1.00513	0.938631	-1.03417	0.46915	1580	UNIPROTKB|F1SBA3 - symbol:KCTD1 Uncharacterized protein species:9823 Sus scrofa [GO:0051260 protein homooligomerization evidence=IEA] InterPro:IPR000210 InterPro:IPR003131 Pfam:PF02214 SMART:SM00225 Proteomes:UP000008227 GO:GO:0051260 InterPro:IPR011333 SUPFAM:SSF54695 GeneTree:ENSGT00760000119013 EMBL:CU929683 EMBL:CU929732 ProteinModelPortal:F1SBA3 Ensembl:ENSSSCT00000004119 Uniprot:F1SBA3	lco:104918302 kctd1; BTB/POZ domain-containing protein KCTD1
c17087_g1_i1	1.00026	0.996114	1.01855	0.796763	1547	UNIPROTKB|I3LMF8 - symbol:KCTD1 Uncharacterized protein species:9823 Sus scrofa [GO:0003714 transcription corepressor activity evidence=IEA] [GO:0005634 nucleus evidence=IEA] [GO:0008134 transcription factor binding evidence=IEA] [GO:0045892 negative regulation of transcription, DNA-templated evidence=IEA] [GO:0051260 protein homooligomerization evidence=IEA] InterPro:IPR000210 InterPro:IPR003131…	mze:101471921 kctd1; potassium channel tetramerization domain containing 1
c17114_g2_i1	1.05921	0.438801	-1.01928	0.72104	1299	UNIPROTKB|A0FK59 - symbol:SPRY3 Sprouty-like protein 3 species:9031 Gallus gallus [GO:0007275 multicellular organismal development evidence=IEA] [GO:0009966 regulation of signal transduction evidence=IEA] [GO:0016020 membrane evidence=IEA] InterPro:IPR007875 Pfam:PF05210 PROSITE:PS51227 GO:GO:0007275 GO:GO:0016020 Proteomes:UP000000539 GO:GO:0009966 HOGENOM:HOG000233079 HOVERGEN:HBG003544 GeneTre…	mze:101475340 protein sprouty homolog 3-like
c17225_g1_i1	1.10751	0.617453	-1.18685	0.197278	360	ZFIN|ZDB-GENE-070928-12 - symbol:atp5ia ATP synthase, H+ transporting, mitochondrial Fo complex, subunit Ea species:7955 Danio rerio [GO:0000276 mitochondrial proton-transporting ATP synthase complex, coupling factor F(o) evidence=IEA] [GO:0015078 hydrogen ion transmembrane transporter activity evidence=IEA] [GO:0015986 ATP synthesis coupled proton transport evidence=IEA] InterPro:IPR008386 Pfam:…	tng:GSTEN00017354G001 unnamed protein product
c17228_g1_i1	1.06979	0.54745	-1.14046	0.144677	1103	ZFIN|ZDB-GENE-110914-210 - symbol:si:ch73-263o4.4 si:ch73-263o4.4 species:7955 Danio rerio [GO:0006520 cellular amino acid metabolic process evidence=IEA] [GO:0005737 cytoplasm evidence=IBA] [GO:0003941 L-serine ammonia-lyase activity evidence=IBA] [GO:0030170 pyridoxal phosphate binding evidence=IEA;IBA] [GO:0004794 L-threonine ammonia-lyase activity evidence=IBA] [GO:0006565 L-serine catabolic …	lco:104938652 L-threonine dehydratase catabolic TdcB-like
c17230_g1_i1	-1.12685	0.222848	-1.09546	0.333787	2242	ZFIN|ZDB-GENE-091116-18 - symbol:stard13a StAR-related lipid transfer (START) domain containing 13a species:7955 Danio rerio [GO:0007165 signal transduction evidence=IEA] [GO:0008289 lipid binding evidence=IEA] InterPro:IPR000198 InterPro:IPR002913 InterPro:IPR008936 InterPro:IPR011510 Pfam:PF00620 Pfam:PF01852 Pfam:PF07647 PROSITE:PS50238 PROSITE:PS50848 SMART:SM00234 SMART:SM00324 ZFIN:ZDB-GENE…	lco:104928211 stard13; StAR related lipid transfer domain containing 13
c17231_g1_i1	1.04866	0.346253	1.0412	0.323834	1138	.	.
c17240_g2_i1	1.21485	0.289438	1.07236	0.650871	594	ZFIN|ZDB-GENE-040426-1700 - symbol:faua Finkel-Biskis-Reilly murine sarcoma virus (FBR-MuSV) ubiquitously expressed a species:7955 Danio rerio [GO:0003735 structural constituent of ribosome evidence=IEA] [GO:0006412 translation evidence=IEA] [GO:0005840 ribosome evidence=IEA] [GO:0005622 intracellular evidence=IEA] [GO:0030529 ribonucleoprotein complex evidence=IEA] InterPro:IPR000626 InterPro:IP…	xma:102219830 fau; FAU, ubiquitin like and ribosomal protein S30 fusion
c17240_g1_i1	-1.1816	0.187218	-1.25659	0.101749	4697	ZFIN|ZDB-GENE-081105-44 - symbol:mfn2 mitofusin 2 species:7955 Danio rerio [GO:0007528 neuromuscular junction development evidence=IMP] [GO:0019896 axon transport of mitochondrion evidence=IMP] [GO:0005622 intracellular evidence=IMP] [GO:0003924 GTPase activity evidence=IEA] [GO:0005739 mitochondrion evidence=IEA] [GO:0008053 mitochondrial fusion evidence=IEA] [GO:0030097 hemopoiesis evidence=IMP…	lco:104932314 mfn2; mitofusin 2
c17250_g1_i1	-1.01764	0.723694	1.02529	0.760066	764	.	.
c17266_g1_i1	-1.46397	0.685535	2.06145	0.476299	419	.	.
c17267_g1_i2	-5.25126	0.0405265	-6.25907	0.0277227	2089	ZFIN|ZDB-GENE-040426-1742 - symbol:wars tryptophanyl-tRNA synthetase species:7955 Danio rerio [GO:0000166 nucleotide binding evidence=IEA] [GO:0004812 aminoacyl-tRNA ligase activity evidence=IEA] [GO:0005524 ATP binding evidence=IEA] [GO:0005737 cytoplasm evidence=IEA] [GO:0006418 tRNA aminoacylation for protein translation evidence=IEA] [GO:0016874 ligase activity evidence=IEA] [GO:0004830 trypt…	lco:109138846 tryptophan--tRNA ligase, cytoplasmic-like
c17267_g1_i1	-5.25371	0.0593415	-6.20329	0.0387662	2345	ZFIN|ZDB-GENE-040426-1742 - symbol:wars tryptophanyl-tRNA synthetase species:7955 Danio rerio [GO:0000166 nucleotide binding evidence=IEA] [GO:0004812 aminoacyl-tRNA ligase activity evidence=IEA] [GO:0005524 ATP binding evidence=IEA] [GO:0005737 cytoplasm evidence=IEA] [GO:0006418 tRNA aminoacylation for protein translation evidence=IEA] [GO:0016874 ligase activity evidence=IEA] [GO:0004830 trypt…	lco:109138846 tryptophan--tRNA ligase, cytoplasmic-like
c17270_g1_i1	1.06041	0.587352	-1.01817	0.849222	1584	.	.
c17279_g1_i1	1.29664	0.701444	6.00077	0.00357484	295	.	.
c17282_g1_i1	1.10911	0.885663	1.37945	0.663379	2011	ZFIN|ZDB-GENE-040426-2737 - symbol:lipf lipase, gastric species:7955 Danio rerio [GO:0016787 hydrolase activity evidence=IEA] [GO:0001666 response to hypoxia evidence=IDA] [GO:0016788 hydrolase activity, acting on ester bonds evidence=IEA] [GO:0006629 lipid metabolic process evidence=IEA] [GO:0005575 cellular_component evidence=ND] [GO:0016042 lipid catabolic process evidence=IEA] InterPro:IPR006…	lco:104936544 lipa; lipase A, lysosomal acid type
c17284_g2_i1	1.18145	0.00555323	1.08724	0.0300785	940	UNIPROTKB|E1BAY6 - symbol:DYNC2H1 Uncharacterized protein species:9913 Bos taurus [GO:0003777 microtubule motor activity evidence=IEA] [GO:0007018 microtubule-based movement evidence=IEA] [GO:0008152 metabolic process evidence=IEA] InterPro:IPR026815 InterPro:IPR026983 Proteomes:UP000009136 GO:GO:0003777 GO:GO:0007018 InterPro:IPR013602 PANTHER:PTHR10676 Pfam:PF08393 InterPro:IPR013594 Pfam:PF083…	lco:104920114 dync2h1; dynein cytoplasmic 2 heavy chain 1
c17289_g1_i1	-1.76161	0.0605398	-1.92954	0.0436149	422	.	.
c17298_g1_i1	1.40299	0.0130066	1.05979	0.0885221	927	.	.
c17301_g1_i1	-1.73852	0.071405	-2.01199	0.0570246	4125	ZFIN|ZDB-GENE-050517-31 - symbol:abcf1 ATP-binding cassette, sub-family F (GCN20), member 1 species:7955 Danio rerio [GO:0005524 ATP binding evidence=IEA] [GO:0016887 ATPase activity evidence=IEA] [GO:0000166 nucleotide binding evidence=IEA] InterPro:IPR003439 InterPro:IPR017871 Pfam:PF00005 PROSITE:PS00211 PROSITE:PS50893 InterPro:IPR003593 ZFIN:ZDB-GENE-050517-31 Gene3D:3.40.50.300 InterPro:IPR…	xma:102224580 abcf1; ATP binding cassette subfamily F member 1
c17324_g1_i1	4.44684	0.00752152	5.75294	0.0181177	1257	ZFIN|ZDB-GENE-070720-5 - symbol:gch1 GTP cyclohydrolase 1 species:7955 Danio rerio [GO:0046654 tetrahydrofolate biosynthetic process evidence=IEA] [GO:0005737 cytoplasm evidence=IEA;IBA] [GO:0005525 GTP binding evidence=IBA] [GO:0003934 GTP cyclohydrolase I activity evidence=IEA;IBA] [GO:0008270 zinc ion binding evidence=IBA] [GO:0006729 tetrahydrobiopterin biosynthetic process evidence=IBA] Inte…	lco:104929624 gch1; GTP cyclohydrolase 1
c17346_g1_i1	-1.03551	0.520823	1.04299	0.640061	1404	.	.
c17350_g1_i1	-1.1024	0.545261	-1.20336	0.327849	496	.	.
c17356_g1_i1	1.04835	0.726584	-1.18031	0.348753	2351	ZFIN|ZDB-GENE-040426-1364 - symbol:slc16a9a solute carrier family 16, member 9a species:7955 Danio rerio [GO:0016021 integral component of membrane evidence=IEA;IBA] [GO:0034220 ion transmembrane transport evidence=IBA] [GO:0008028 monocarboxylic acid transmembrane transporter activity evidence=IBA] [GO:0055085 transmembrane transport evidence=IEA] InterPro:IPR011701 Pfam:PF07690 ZFIN:ZDB-GENE-04…	lco:104919537 slc16a9; solute carrier family 16 member 9
c17371_g1_i1	1.09007	0.234869	1.07429	0.32159	2011	UNIPROTKB|Q5VU97 - symbol:CACHD1 VWFA and cache domain-containing protein 1 species:9606 Homo sapiens [GO:0006816 calcium ion transport evidence=IEA] [GO:0016021 integral component of membrane evidence=IEA] GO:GO:0016021 Proteomes:UP000005640 GO:GO:0006816 Gene3D:3.40.50.410 InterPro:IPR002035 SMART:SM00327 SUPFAM:SSF53300 PROSITE:PS50234 TreeFam:TF315824 InterPro:IPR004010 InterPro:IPR013608 Pfa…	lco:104933429 cachd1; cache domain containing 1
c17377_g1_i1	-1.01772	0.659234	1.50457	0.041345	1096	RGD|1565204 - symbol:LOC317588 hypothetical protein LOC317588 species:10116 Rattus norvegicus [GO:0004812 aminoacyl-tRNA ligase activity evidence=IEA] [GO:0005524 ATP binding evidence=IEA] [GO:0006418 tRNA aminoacylation for protein translation evidence=IEA] InterPro:IPR004364 Pfam:PF00152 RGD:1565204 GO:GO:0005524 GO:GO:0006418 GO:GO:0004812 InterPro:IPR004244 Pfam:PF02994 InterPro:IPR013544 Pfa…	lcm:106707053 uncharacterized LOC106707053
c17382_g1_i1	1.03341	0.546326	-1.00591	0.907918	873	.	.
c17424_g1_i1	-1.04533	0.319742	1.78025	0.055714	767	.	.
c17429_g1_i1	-1.13408	0.000401961	-1.03609	0.439628	1250	ZFIN|ZDB-GENE-080402-9 - symbol:rap1gap RAP1 GTPase activating protein species:7955 Danio rerio [GO:0051056 regulation of small GTPase mediated signal transduction evidence=IEA] [GO:0005096 GTPase activator activity evidence=IEA] [GO:0030695 GTPase regulator activity evidence=IEA] InterPro:IPR000331 InterPro:IPR003109 Pfam:PF02145 Pfam:PF02188 PROSITE:PS50085 PROSITE:PS50877 SMART:SM00390 ZFIN:ZD…	ola:101168616 rap1 GTPase-activating protein 1-like isoform X1
c17435_g1_i2	1.00397	0.959308	1.03556	0.660066	1102	UNIPROTKB|F1P4B6 - symbol:ZP4 Uncharacterized protein species:9031 Gallus gallus [GO:0002922 positive regulation of humoral immune response evidence=IEA] [GO:0004871 signal transducer activity evidence=IEA] [GO:0010737 protein kinase A signaling evidence=IEA] [GO:0032190 acrosin binding evidence=IEA] [GO:0042102 positive regulation of T cell proliferation evidence=IEA] [GO:0045860 positive regula…	mze:101474050 uncharacterized LOC101474050
c17440_g1_i1	1.0675	0.0652607	-1.02224	0.695802	1284	ZFIN|ZDB-GENE-060503-169 - symbol:kctd3 potassium channel tetramerization domain containing 3 species:7955 Danio rerio [GO:0051260 protein homooligomerization evidence=IEA] InterPro:IPR017986 InterPro:IPR000210 InterPro:IPR001680 InterPro:IPR003131 InterPro:IPR015943 Pfam:PF02214 PROSITE:PS50097 SMART:SM00225 SMART:SM00320 ZFIN:ZDB-GENE-060503-169 Proteomes:UP000000437 Gene3D:2.130.10.10 SUPFAM:S…	lco:104940248 kctd3; potassium channel tetramerization domain containing 3
c17471_g2_i1	-1.11494	0.128986	-1.02038	0.743938	650	.	.
c17490_g1_i1	1.13551	0.419717	-1.0299	0.78343	695	.	.
c17499_g1_i1	-1.11431	0.399168	-1.15995	0.294319	1001	UNIPROTKB|F1ND22 - symbol:NEFH Uncharacterized protein species:9031 Gallus gallus [GO:0000226 microtubule cytoskeleton organization evidence=IEA] [GO:0005198 structural molecule activity evidence=IEA] [GO:0005739 mitochondrion evidence=IEA] [GO:0005883 neurofilament evidence=IEA] [GO:0019901 protein kinase binding evidence=IEA] [GO:0030424 axon evidence=IEA] [GO:0033693 neurofilament bundle assem…	mze:101470998 zinc finger protein 462-like
c17528_g1_i1	1.30804	0.299382	1.0795	0.689419	510	ZFIN|ZDB-GENE-050522-377 - symbol:ndufa2 NADH dehydrogenase (ubiquinone) 1 alpha subcomplex, 2 species:7955 Danio rerio [GO:0003674 molecular_function evidence=ND] [GO:0055114 oxidation-reduction process evidence=IEA] [GO:0005743 mitochondrial inner membrane evidence=IEA] [GO:0070469 respiratory chain evidence=IEA] [GO:0006810 transport evidence=IEA] [GO:0005739 mitochondrion evidence=IEA] [GO:00…	lco:104919446 ndufa2; NADH:ubiquinone oxidoreductase subunit A2
c17536_g1_i1	-1.15475	0.703249	-1.40991	0.401025	516	.	.
c17539_g1_i1	-1.01532	0.931498	1.0191	0.921363	1131	.	.
c17548_g1_i1	-1.00066	0.992426	-1.07488	0.322749	1217	.	.
c17549_g1_i1	1.0283	0.673019	-1.08555	0.176194	761	ZFIN|ZDB-GENE-040421-2 - symbol:dand5 DAN domain family, member 5 species:7955 Danio rerio [GO:0035050 embryonic heart tube development evidence=IMP] [GO:0001706 endoderm formation evidence=IMP] [GO:0007368 determination of left/right symmetry evidence=IMP] [GO:0001947 heart looping evidence=IMP] [GO:0061372 activin receptor signaling pathway involved in heart jogging evidence=IC] [GO:0003140 det…	mze:101487716 DAN domain family member 5-like
c17621_g1_i1	1.01553	0.822313	1.60051	0.00820185	1079	.	.
c17628_g2_i1	-1.03706	0.728315	1.27224	0.174737	436	.	.
c17640_g1_i1	1.05498	0.50154	1.05555	0.395315	722	.	.
c17645_g2_i1	1.26467	0.427665	-1.06558	0.807833	455	.	.
c17663_g1_i1	1.04088	0.337773	1.14485	0.0949581	1343	UNIPROTKB|F1PXP2 - symbol:NLRC3 Uncharacterized protein species:9615 Canis lupus familiaris [GO:0005524 ATP binding evidence=IEA] [GO:0005737 cytoplasm evidence=IEA] [GO:0007249 I-kappaB kinase/NF-kappaB signaling evidence=IEA] [GO:0031396 regulation of protein ubiquitination evidence=IEA] [GO:0032088 negative regulation of NF-kappaB transcription factor activity evidence=IEA] [GO:0032496 respons…	lco:104919688 nlrc3; NLR family CARD domain containing 3
c17674_g1_i1	1.22946	0.0924925	-1.02808	0.266524	1539	UNIPROTKB|Q5VU62 - symbol:TPM3 cDNA FLJ32435 fis, clone SKMUS2001287, highly similar to Tropomyosin alpha-3 chain species:9606 Homo sapiens [GO:0005515 protein binding evidence=IPI] GO:GO:0030863 GO:GO:0030426 GO:GO:0031941 GO:GO:0002102 GO:GO:0032154 InterPro:IPR000533 Pfam:PF00261 PRINTS:PR00194 PROSITE:PS00326 HOGENOM:HOG000231521 HOVERGEN:HBG107404 UniGene:Hs.535581 UniGene:Hs.578978 UniGene:…	tng:GSTEN00036041G001 unnamed protein product
c17675_g1_i1	-1.00608	0.946315	-1.05181	0.587138	1072	.	.
c17682_g1_i1	-1.01193	0.890439	-1.02902	0.740766	1433	.	.
c17685_g1_i1	-1.41608	0.60666	-1.33189	0.669778	1290	UNIPROTKB|F1PZP4 - symbol:CLEC17A Uncharacterized protein species:9615 Canis lupus familiaris [GO:0005537 mannose binding evidence=IEA] [GO:0009986 cell surface evidence=IEA] [GO:0042806 fucose binding evidence=IEA] InterPro:IPR001304 GO:GO:0009986 Proteomes:UP000002254 Gene3D:3.10.100.10 InterPro:IPR016186 InterPro:IPR016187 Pfam:PF00059 SMART:SM00034 SUPFAM:SSF56436 PROSITE:PS50041 GO:GO:004280…	mze:101466187 CD209 antigen-like protein E
c17690_g1_i1	-1.04025	0.454717	-1.04602	0.486474	1264	.	.
c17693_g1_i1	-1.41516	0.495526	-2.06426	0.24177	653	RGD|2300150 - symbol:Ost4 oligosaccharyltransferase 4 homolog (S. cerevisiae) species:10116 Rattus norvegicus [GO:0005789 endoplasmic reticulum membrane evidence=IEA] [GO:0016021 integral component of membrane evidence=IEA] RGD:2300150 GO:GO:0016021 Proteomes:UP000002494 GO:GO:0005789 InterPro:IPR018943 Pfam:PF10215 SUPFAM:SSF103464 eggNOG:NOG42173 CTD:100128731 GeneTree:ENSGT00390000016516 HOVER…	oaa:100078874 OST4; oligosaccharyltransferase complex subunit 4, non-catalytic
c17694_g1_i1	1.27453	0.481671	-1.42425	0.366126	347	ZFIN|ZDB-GENE-040426-2333 - symbol:zgc:85858 zgc:85858 species:7955 Danio rerio [GO:0003674 molecular_function evidence=ND] [GO:0008150 biological_process evidence=ND] [GO:0005783 endoplasmic reticulum evidence=IEA] InterPro:IPR010580 Pfam:PF06624 ZFIN:ZDB-GENE-040426-2333 GO:GO:0005783 Proteomes:UP000000437 GeneTree:ENSGT00390000012245 HOVERGEN:HBG058555 OrthoDB:EOG7RNK3C TreeFam:TF313229 PANTHE…	ola:101159800 stress-associated endoplasmic reticulum protein 2-like
c17710_g1_i1	-1.15199	0.553432	-1.24382	0.109481	398	MGI|MGI:102725 - symbol:Polr2k polymerase (RNA) II (DNA directed) polypeptide K species:10090 Mus musculus [GO:0001054 RNA polymerase I activity evidence=IBA] [GO:0001055 RNA polymerase II activity evidence=IBA] [GO:0001056 RNA polymerase III activity evidence=IBA] [GO:0003677 DNA binding evidence=IEA] [GO:0003899 DNA-directed RNA polymerase activity evidence=IEA] [GO:0005634 nucleus evidence=ISO…	sasa:106570789 RPAB4; DNA-directed RNA polymerases I, II, and III subunit RPABC4-like
c17713_g1_i1	1.03744	0.579384	1.0237	0.66666	1028	.	gja:107114522 atrial natriuretic peptide receptor 2-like
c17719_g1_i1	1.05854	0.387373	1.06588	0.187061	1976	UNIPROTKB|O00370 - symbol:O00370 LINE-1 retrotransposable element ORF2 protein species:9606 Homo sapiens [GO:0000737 DNA catabolic process, endonucleolytic evidence=IDA] [GO:0003964 RNA-directed DNA polymerase activity evidence=IDA] [GO:0006310 DNA recombination evidence=IEA] [GO:0009036 Type II site-specific deoxyribonuclease activity evidence=IDA] [GO:0032197 transposition, RNA-mediated evidenc…	rno:108353803 LRRGT00151; uncharacterized LOC108353803
c17722_g1_i1	-1.03982	0.694827	-1.01846	0.846851	2677	RGD|1308844 - symbol:Cpne4 copine IV species:10116 Rattus norvegicus [GO:0070062 extracellular exosome evidence=IEA;ISO] InterPro:IPR000008 Pfam:PF00168 PROSITE:PS50004 SMART:SM00239 RGD:1308844 GO:GO:0070062 Proteomes:UP000002494 Gene3D:2.60.40.150 SUPFAM:SSF49562 EMBL:CH473954 InterPro:IPR002035 SMART:SM00327 SUPFAM:SSF53300 InterPro:IPR010734 Pfam:PF07002 GeneTree:ENSGT00760000119085 TreeFam:T…	mze:101475233 cpne4; copine 4
c17725_g1_i1	1.22728	0.379651	1.18127	0.428256	445	ZFIN|ZDB-GENE-050208-371 - symbol:rcor3 REST corepressor 3 species:7955 Danio rerio [GO:0003677 DNA binding evidence=IEA] [GO:0005634 nucleus evidence=IEA] [GO:0003682 chromatin binding evidence=IEA] InterPro:IPR001005 InterPro:IPR009057 Pfam:PF00249 SMART:SM00717 ZFIN:ZDB-GENE-050208-371 GO:GO:0005634 Proteomes:UP000000437 GO:GO:0003677 GO:GO:0003682 Gene3D:1.10.10.60 SUPFAM:SSF46689 InterPro:IP…	lco:104936668 rcor3; REST corepressor 3
c17725_g1_i2	1.37048	0.10123	1.40624	0.00886896	855	ZFIN|ZDB-GENE-050208-371 - symbol:rcor3 REST corepressor 3 species:7955 Danio rerio [GO:0003677 DNA binding evidence=IEA] [GO:0005634 nucleus evidence=IEA] [GO:0003682 chromatin binding evidence=IEA] InterPro:IPR001005 InterPro:IPR009057 Pfam:PF00249 SMART:SM00717 ZFIN:ZDB-GENE-050208-371 GO:GO:0005634 Proteomes:UP000000437 GO:GO:0003677 GO:GO:0003682 Gene3D:1.10.10.60 SUPFAM:SSF46689 InterPro:IP…	lco:104936668 rcor3; REST corepressor 3
c17749_g1_i1	-1.00861	0.875485	-1.08459	0.208649	1090	ZFIN|ZDB-GENE-030131-3745 - symbol:epha7 eph receptor A7 species:7955 Danio rerio [GO:0004714 transmembrane receptor protein tyrosine kinase activity evidence=IEA] [GO:0016310 phosphorylation evidence=IEA] [GO:0004713 protein tyrosine kinase activity evidence=IEA] [GO:0016021 integral component of membrane evidence=IEA] [GO:0048013 ephrin receptor signaling pathway evidence=IEA] [GO:0004672 prote…	mze:101474358 epha7; EPH receptor A7
c17754_g1_i1	1.32697	0.149569	1.37013	0.0951018	1105	ZFIN|ZDB-GENE-010509-2 - symbol:twsg1a twisted gastrulation BMP signaling modulator 1a species:7955 Danio rerio [GO:0007275 multicellular organismal development evidence=IEA] [GO:0001568 blood vessel development evidence=IGI] [GO:0005576 extracellular region evidence=IEA] ZFIN:ZDB-GENE-010509-2 GO:GO:0005576 Proteomes:UP000000437 GO:GO:0001568 eggNOG:NOG70213 InterPro:IPR006761 PANTHER:PTHR12312 …	lco:104933689 twsg1; twisted gastrulation BMP signaling modulator 1
c17756_g1_i1	-1.02738	0.789455	-1.01482	0.879507	990	UNIPROTKB|O00370 - symbol:O00370 LINE-1 retrotransposable element ORF2 protein species:9606 Homo sapiens [GO:0000737 DNA catabolic process, endonucleolytic evidence=IDA] [GO:0003964 RNA-directed DNA polymerase activity evidence=IDA] [GO:0006310 DNA recombination evidence=IEA] [GO:0009036 Type II site-specific deoxyribonuclease activity evidence=IDA] [GO:0032197 transposition, RNA-mediated evidenc…	lco:109140430 RNA-directed DNA polymerase from mobile element jockey-like
c17771_g1_i1	-1.51052	0.351213	-2.00736	0.211005	937	ZFIN|ZDB-GENE-050417-274 - symbol:ndufs3 NADH dehydrogenase (ubiquinone) Fe-S protein 3, (NADH-coenzyme Q reductase) species:7955 Danio rerio [GO:0016651 oxidoreductase activity, acting on NAD(P)H evidence=IEA] [GO:0055114 oxidation-reduction process evidence=IEA] [GO:0016491 oxidoreductase activity evidence=IEA] [GO:0008137 NADH dehydrogenase (ubiquinone) activity evidence=IEA] InterPro:IPR00126…	mze:101465702 ndufs3; NADH:ubiquinone oxidoreductase core subunit S3
c17773_g1_i2	-1.00232	0.98621	1.02676	0.777195	1763	RGD|70993 - symbol:Flot2 flotillin 2 species:10116 Rattus norvegicus [GO:0002020 protease binding evidence=IPI] [GO:0002080 acrosomal membrane evidence=IEA;ISO] [GO:0005515 protein binding evidence=IPI] [GO:0005768 endosome evidence=ISO;ISS] [GO:0005901 caveola evidence=ISO;IDA] [GO:0005925 focal adhesion evidence=IEA;ISO] [GO:0007155 cell adhesion evidence=IEA] [GO:0010629 negative regulation of…	ola:101169802 flot2; flotillin-2
c17792_g1_i1	1.04258	0.762274	-1.11281	0.469922	821	ZFIN|ZDB-GENE-030131-8656 - symbol:rpl10 ribosomal protein L10 species:7955 Danio rerio [GO:0030529 ribonucleoprotein complex evidence=IEA] [GO:0003735 structural constituent of ribosome evidence=IEA] [GO:0005840 ribosome evidence=IEA] [GO:0006412 translation evidence=IEA] [GO:0005622 intracellular evidence=IEA] InterPro:IPR001197 InterPro:IPR016180 InterPro:IPR018255 Pfam:PF00252 PIRSF:PIRSF0055…	mze:101464765 rpl10; ribosomal protein L10
c17802_g1_i1	1.24232	0.511089	1.41497	0.35369	718	ZFIN|ZDB-GENE-030131-3539 - symbol:ctsh cathepsin H species:7955 Danio rerio [GO:0008233 peptidase activity evidence=IEA] [GO:0006508 proteolysis evidence=IEA] [GO:0005575 cellular_component evidence=ND] [GO:0016787 hydrolase activity evidence=IEA] [GO:0008234 cysteine-type peptidase activity evidence=IEA] InterPro:IPR000668 InterPro:IPR013128 Pfam:PF00112 PRINTS:PR00705 SMART:SM00645 InterPro:IP…	mze:101475779 pro-cathepsin H-like
c17814_g1_i1	-1.33186	0.336674	-1.48888	0.219645	755	UNIPROTKB|F1P511 - symbol:KIAA1429 Uncharacterized protein species:9031 Gallus gallus [GO:0044822 poly(A) RNA binding evidence=IEA] Proteomes:UP000000539 GO:GO:0044822 GeneTree:ENSGT00390000002833 OrthoDB:EOG7G7KN7 InterPro:IPR026736 PANTHER:PTHR23185 CTD:25962 OMA:YIEPAKR TreeFam:TF323505 EMBL:AADN03002606 RefSeq:XP_418337.3 UniGene:Gga.2266 Ensembl:ENSGALT00000025727 GeneID:420227 KEGG:gga:4202…	tng:GSTEN00034017G001 unnamed protein product
c17821_g1_i1	-1.01225	0.932898	1.20143	0.506194	648	.	.
c17831_g2_i1	1.22341	0.204485	1.20872	0.255252	266	UNIPROTKB|K7EMA7 - symbol:RPL23A 60S ribosomal protein L23a species:9606 Homo sapiens [GO:0000166 nucleotide binding evidence=IEA] [GO:0003735 structural constituent of ribosome evidence=IEA] [GO:0005840 ribosome evidence=IEA] [GO:0006412 translation evidence=IEA] InterPro:IPR012677 InterPro:IPR012678 InterPro:IPR013025 InterPro:IPR019985 Pfam:PF00276 InterPro:IPR001014 Proteomes:UP000005640 GO:G…	xma:102228378 rpl23a; ribosomal protein L23a
c17831_g1_i1	1.27851	0.358483	1.20696	0.318727	313	UNIPROTKB|E1BS06 - symbol:RPL23A Uncharacterized protein species:9031 Gallus gallus [GO:0000166 nucleotide binding evidence=IEA] [GO:0003735 structural constituent of ribosome evidence=IEA] [GO:0005634 nucleus evidence=IEA] [GO:0006412 translation evidence=IEA] [GO:0008283 cell proliferation evidence=IEA] [GO:0022625 cytosolic large ribosomal subunit evidence=IEA] [GO:0044822 poly(A) RNA binding …	mze:101486005 rpl23a; ribosomal protein L23a
c17832_g1_i1	1.13464	0.278428	-1.04889	0.516524	1306	ZFIN|ZDB-GENE-030131-168 - symbol:rpl13a ribosomal protein L13a species:7955 Danio rerio [GO:0005840 ribosome evidence=IEA] [GO:0003735 structural constituent of ribosome evidence=IEA] [GO:0006412 translation evidence=IEA] [GO:0015934 large ribosomal subunit evidence=IEA] [GO:0030529 ribonucleoprotein complex evidence=IEA] InterPro:IPR005755 InterPro:IPR005822 InterPro:IPR023563 InterPro:IPR02356…	ola:101166097 rpl13a; 60S ribosomal protein L13a
c17880_g1_i1	-1.98351	0.0575826	-2.79475	0.029861	2028	ZFIN|ZDB-GENE-040426-1444 - symbol:psmd3 proteasome (prosome, macropain) 26S subunit, non-ATPase, 3 species:7955 Danio rerio [GO:0030234 enzyme regulator activity evidence=IEA] [GO:0008541 proteasome regulatory particle, lid subcomplex evidence=IBA] [GO:0006511 ubiquitin-dependent protein catabolic process evidence=IBA] [GO:0042176 regulation of protein catabolic process evidence=IEA] [GO:0000502…	lco:104931906 psmd3; proteasome 26S subunit, non-ATPase 3
c17890_g1_i1	-1.00428	0.924003	1.00583	0.911394	741	.	.
c17896_g2_i1	1.18831	0.293697	1.13763	0.170206	451	ZFIN|ZDB-GENE-040426-1706 - symbol:rps26l ribosomal protein S26, like species:7955 Danio rerio [GO:0005622 intracellular evidence=IEA] [GO:0005840 ribosome evidence=IEA] [GO:0003735 structural constituent of ribosome evidence=IEA] [GO:0006412 translation evidence=IEA] [GO:0030529 ribonucleoprotein complex evidence=IEA] InterPro:IPR000892 Pfam:PF01283 PROSITE:PS00733 ZFIN:ZDB-GENE-040426-1706 GO:G…	lco:104938406 rps26; ribosomal protein S26
c17898_g1_i1	-1.00037	0.993561	1.06669	0.275224	1875	ZFIN|ZDB-GENE-131121-404 - symbol:rapgefl1 Rap guanine nucleotide exchange factor (GEF)-like 1 species:7955 Danio rerio [GO:0005085 guanyl-nucleotide exchange factor activity evidence=IEA] [GO:0007264 small GTPase mediated signal transduction evidence=IEA] InterPro:IPR001895 InterPro:IPR019804 Pfam:PF00617 PROSITE:PS00720 PROSITE:PS50009 SMART:SM00147 ZFIN:ZDB-GENE-131121-404 GO:GO:0007264 Proteo…	lco:104937774 rapgefl1; Rap guanine nucleotide exchange factor like 1
c17933_g1_i1	1.01209	0.77201	-1.00081	0.986349	1572	ZFIN|ZDB-GENE-030519-1 - symbol:tg thyroglobulin species:7955 Danio rerio [GO:0052689 carboxylic ester hydrolase activity evidence=IBA] [GO:0005615 extracellular space evidence=IBA] Pfam:PF00135 ZFIN:ZDB-GENE-030519-1 GO:GO:0005615 Proteomes:UP000000437 GO:GO:0008152 Gene3D:3.40.50.1820 InterPro:IPR029058 SUPFAM:SSF53474 GO:GO:0052689 InterPro:IPR002018 Gene3D:4.10.800.10 InterPro:IPR000716 Pfam:…	mze:101487445 tg; thyroglobulin
c17936_g1_i1	-1.14694	0.0821426	-1.07947	0.173064	657	UNIPROTKB|P50894 - symbol:rps7 40S ribosomal protein S7 species:31033 Takifugu rubripes [GO:0002181 cytoplasmic translation evidence=IBA] [GO:0006364 rRNA processing evidence=IBA] [GO:0022627 cytosolic small ribosomal subunit evidence=IBA] [GO:0030686 90S preribosome evidence=IBA] [GO:0032040 small-subunit processome evidence=IBA] [GO:0042274 ribosomal small subunit biogenesis evidence=IBA] Inter…	mze:101466014 rps7; ribosomal protein S7
c17940_g1_i1	-1.38719	0.590631	-2.28033	0.312346	439	.	.
c17951_g1_i1	1.05985	0.514264	1.12648	0.214042	2788	UNIPROTKB|Q58NQ5 - symbol:PLAG1 Zinc finger protein PLAG1 species:9031 Gallus gallus [GO:0000978 RNA polymerase II core promoter proximal region sequence-specific DNA binding evidence=IEA] [GO:0000981 sequence-specific DNA binding RNA polymerase II transcription factor activity evidence=IBA] [GO:0001077 RNA polymerase II core promoter proximal region sequence-specific DNA binding transcription fa…	lco:104926077 plag1; PLAG1 zinc finger
c17994_g1_i1	1.1144	0.18593	1.1155	0.223324	645	ZFIN|ZDB-GENE-091204-289 - symbol:mlnl motilin-like species:7955 Danio rerio [GO:0031788 motilin receptor binding evidence=IDA] ZFIN:ZDB-GENE-091204-289 Proteomes:UP000000437 EMBL:CT027620 RefSeq:XP_002665930.1 RefSeq:XP_002665931.1 UniGene:Dr.73876 Ensembl:ENSDART00000140652 Ensembl:ENSDART00000142247 GeneID:100333520 KEGG:dre:100333520 CTD:100333520 OrthoDB:EOG7FJH7H GO:GO:0031788 Uniprot:E9QFU1	dre:100333520 mlnl; uncharacterized protein mlnl
c18024_g1_i1	-1.38648	0.217177	-2.02989	0.0562877	921	ZFIN|ZDB-GENE-041010-184 - symbol:gins1 GINS complex subunit 1 (Psf1 homolog) species:7955 Danio rerio [GO:0003674 molecular_function evidence=ND] [GO:0005634 nucleus evidence=IEA] [GO:0006260 DNA replication evidence=IEA] ZFIN:ZDB-GENE-041010-184 GO:GO:0005634 GO:GO:0006260 eggNOG:COG5230 HOGENOM:HOG000192102 HOVERGEN:HBG053743 KO:K10732 InterPro:IPR005339 PANTHER:PTHR12914 InterPro:IPR021151 Pf…	mze:101469084 gins1; GINS complex subunit 1
c18032_g1_i1	1.95237	0.015934	2.4459	0.0260036	846	.	.
c18051_g2_i1	1.10547	0.427302	1.04317	0.540643	986	ZFIN|ZDB-GENE-080512-2 - symbol:znf142 zinc finger protein 142 species:7955 Danio rerio [GO:0003676 nucleic acid binding evidence=IEA] [GO:0046872 metal ion binding evidence=IEA] Pfam:PF00096 InterPro:IPR007087 InterPro:IPR013087 PROSITE:PS00028 PROSITE:PS50157 InterPro:IPR015880 ZFIN:ZDB-GENE-080512-2 Proteomes:UP000000437 GO:GO:0046872 GO:GO:0003676 SMART:SM00355 Gene3D:3.30.160.60 GeneTree:ENS…	lco:104936017 znf142; zinc finger protein 142
c18088_g1_i1	1.27789	0.00424532	1.36851	0.114167	880	.	.
c18112_g1_i1	1.02575	0.929948	1.39452	0.296537	648	.	.
c18175_g1_i1	1.01651	0.812861	1.00855	0.899769	765	ZFIN|ZDB-GENE-091204-308 - symbol:zbtb38 zinc finger and BTB domain containing 38 species:7955 Danio rerio [GO:0003676 nucleic acid binding evidence=IEA] [GO:0046872 metal ion binding evidence=IEA] [GO:0005634 nucleus evidence=IEA] Pfam:PF00096 InterPro:IPR000210 InterPro:IPR007087 InterPro:IPR013069 InterPro:IPR013087 Pfam:PF00651 PROSITE:PS00028 PROSITE:PS50097 PROSITE:PS50157 SMART:SM00225 Int…	mze:101474782 zbtb38; zinc finger and BTB domain containing 38
c18228_g1_i1	-1.3358	0.073598	-1.61432	0.0391951	1038	ZFIN|ZDB-GENE-050320-131 - symbol:znrd1 zinc ribbon domain containing 1 species:7955 Danio rerio [GO:0006351 transcription, DNA-templated evidence=IEA] [GO:0008270 zinc ion binding evidence=IEA] [GO:0005634 nucleus evidence=IEA] [GO:0001054 RNA polymerase I activity evidence=IBA] [GO:0003676 nucleic acid binding evidence=IEA] [GO:0005736 DNA-directed RNA polymerase I complex evidence=IBA] [GO:000…	lco:104931080 znrd1; zinc ribbon domain containing 1
c18250_g1_i1	1.13404	0.732469	-1.10203	0.794174	365	ZFIN|ZDB-GENE-030131-185 - symbol:hnrnpaba heterogeneous nuclear ribonucleoprotein A/Ba species:7955 Danio rerio [GO:0030529 ribonucleoprotein complex evidence=IEA] [GO:0003676 nucleic acid binding evidence=IEA] [GO:0019012 virion evidence=IEA] [GO:0019013 viral nucleocapsid evidence=IEA] [GO:0000166 nucleotide binding evidence=IEA] InterPro:IPR000504 InterPro:IPR012677 Pfam:PF00076 PROSITE:PS501…	lco:104924193 heterogeneous nuclear ribonucleoprotein A/B
c18290_g1_i1	1.02941	0.775878	-1.05957	0.50046	1156	UNIPROTKB|A7MCY6 - symbol:TBKBP1 TANK-binding kinase 1-binding protein 1 species:9606 Homo sapiens [GO:0005515 protein binding evidence=IPI] [GO:0045087 innate immune response evidence=IEA] Proteomes:UP000005640 GO:GO:0045087 TreeFam:TF331289 InterPro:IPR024581 Pfam:PF12845 EMBL:AB018318 EMBL:BC111418 EMBL:BC152407 EMBL:BC167150 CCDS:CCDS45722.1 RefSeq:NP_055541.1 RefSeq:XP_005257916.1 RefSeq:XP_…	lco:104927161 TANK-binding kinase 1-binding protein 1-like
c18379_g1_i1	1.03777	0.674033	1.04463	0.577489	657	.	.
c18399_g1_i1	-1.01342	0.806105	1.0853	0.166853	1022	.	.
c18401_g1_i1	1.09593	0.405194	1.15697	0.188393	1228	.	.
c18462_g2_i1	1.08611	0.343975	1.08348	0.328461	761	ZFIN|ZDB-GENE-090313-183 - symbol:slc4a11 solute carrier family 4, sodium borate transporter, member 11 species:7955 Danio rerio [GO:0005452 inorganic anion exchanger activity evidence=IEA] [GO:0006820 anion transport evidence=IEA] [GO:0035445 borate transmembrane transport evidence=IBA] [GO:0005887 integral component of plasma membrane evidence=IBA] [GO:0035725 sodium ion transmembrane transport…	lco:104931195 slc4a11; sodium bicarbonate transporter-like protein 11
c18467_g1_i1	-1.00679	0.868509	1.10279	0.219507	1259	.	.
c18474_g1_i1	1.01299	0.864038	1.20623	0.235907	490	.	.
c18518_g1_i1	-1.00221	0.990695	1.00667	0.973144	488	.	.
c18532_g1_i1	-1.03068	0.912769	-1.16785	0.603362	1279	ZFIN|ZDB-GENE-030616-621 - symbol:znf511 zinc finger protein 511 species:7955 Danio rerio [GO:0005634 nucleus evidence=IEA] [GO:0003677 DNA binding evidence=IEA] [GO:0006355 regulation of transcription, DNA-templated evidence=IEA] [GO:0046872 metal ion binding evidence=IEA] [GO:0006351 transcription, DNA-templated evidence=IEA] Pfam:PF00096 InterPro:IPR007087 PROSITE:PS00028 InterPro:IPR015880 ZF…	lco:104924283 znf511; zinc finger protein 511
c18534_g1_i1	1.00762	0.839009	-1.00453	0.887546	1122	ZFIN|ZDB-GENE-030916-3 - symbol:erbb3a erb-b2 receptor tyrosine kinase 3a species:7955 Danio rerio [GO:0016310 phosphorylation evidence=IEA] [GO:0004713 protein tyrosine kinase activity evidence=IEA] [GO:0004672 protein kinase activity evidence=IEA] [GO:0004714 transmembrane receptor protein tyrosine kinase activity evidence=IEA] [GO:0005524 ATP binding evidence=IEA] [GO:0006468 protein phosphory…	mze:106675270 receptor tyrosine-protein kinase erbB-3-like
c18545_g1_i1	-1.03353	0.656102	1.07978	0.195505	1461	.	.
c18549_g1_i1	-3.44851	0.451487	-3.1685	0.475184	427	.	.
c18550_g1_i2	1.02708	0.657768	1.08525	0.322399	953	UNIPROTKB|Q28110 - symbol:FCGR2 Low affinity immunoglobulin gamma Fc region receptor II species:9913 Bos taurus [GO:0005886 plasma membrane evidence=IEA] [GO:0016021 integral component of membrane evidence=IEA] [GO:0019864 IgG binding evidence=IEA] InterPro:IPR007110 PROSITE:PS50835 GO:GO:0016021 GO:GO:0005886 Proteomes:UP000009136 Gene3D:2.60.40.10 InterPro:IPR013783 InterPro:IPR003599 SMART:SM0…	ola:105353763 low affinity immunoglobulin gamma Fc region receptor II-a-like isoform X1
c18550_g1_i1	1.08956	0.220426	1.04098	0.417004	1046	UNIPROTKB|Q28110 - symbol:FCGR2 Low affinity immunoglobulin gamma Fc region receptor II species:9913 Bos taurus [GO:0005886 plasma membrane evidence=IEA] [GO:0016021 integral component of membrane evidence=IEA] [GO:0019864 IgG binding evidence=IEA] InterPro:IPR007110 PROSITE:PS50835 GO:GO:0016021 GO:GO:0005886 Proteomes:UP000009136 Gene3D:2.60.40.10 InterPro:IPR013783 InterPro:IPR003599 SMART:SM0…	ola:105353763 low affinity immunoglobulin gamma Fc region receptor II-a-like isoform X1
c18567_g1_i1	1.09038	0.572715	-1.15103	0.191534	1607	ZFIN|ZDB-GENE-040912-78 - symbol:tgm2a transglutaminase 2, C polypeptide A species:7955 Danio rerio [GO:0005575 cellular_component evidence=ND] [GO:0018149 peptide cross-linking evidence=IEA] [GO:0003810 protein-glutamine gamma-glutamyltransferase activity evidence=IEA] [GO:0046872 metal ion binding evidence=IEA] InterPro:IPR001102 InterPro:IPR008958 InterPro:IPR013808 Pfam:PF00868 Pfam:PF00927 P…	tru:101067089 protein-glutamine gamma-glutamyltransferase 2-like
c18628_g1_i1	-1.01287	0.915787	-1.03169	0.67904	1274	ZFIN|ZDB-GENE-081119-1 - symbol:frem1a Fras1 related extracellular matrix 1a species:7955 Danio rerio [GO:0033334 fin morphogenesis evidence=IMP] [GO:0005509 calcium ion binding evidence=IEA] [GO:0016020 membrane evidence=IEA] [GO:0033333 fin development evidence=IMP] [GO:0007154 cell communication evidence=IEA] [GO:0016021 integral component of membrane evidence=IEA] [GO:0007156 homophilic cell …	lco:104932820 frem1; FRAS1 related extracellular matrix 1
c18646_g1_i1	1.07082	0.146593	1.01642	0.692502	1180	UNIPROTKB|F1PHV9 - symbol:TTC28 Uncharacterized protein species:9615 Canis lupus familiaris [GO:0005813 centrosome evidence=IEA] [GO:0007346 regulation of mitotic cell cycle evidence=IEA] [GO:0030496 midbody evidence=IEA] InterPro:IPR001440 InterPro:IPR011990 InterPro:IPR013026 InterPro:IPR019734 InterPro:IPR028833 Pfam:PF00515 Pfam:PF13176 PROSITE:PS50005 PROSITE:PS50293 SMART:SM00028 GO:GO:0007…	mze:105941276 tetratricopeptide repeat protein 28-like
c18649_g1_i1	1.07144	0.143421	1.09657	0.354109	623	.	.
c18665_g1_i1	1.06611	0.822939	1.08105	0.79722	787	.	.
c18667_g1_i1	-1.09971	0.00372561	-1.06092	0.0885215	1343	.	.
c18674_g1_i1	-1.09424	0.583539	1.00074	0.996934	990	.	.
c18693_g1_i1	1.20051	0.0749259	1.02179	0.261414	820	.	.
c18693_g2_i1	1.21952	0.245499	-1.05453	0.778304	662	.	.
c18720_g1_i1	-1.00497	0.968495	1.03802	0.783066	829	.	.
c18740_g1_i1	-1.1278	0.105332	1.08056	0.625633	597	.	.
c18744_g1_i1	-1.04234	0.886089	1.13801	0.660215	592	.	lco:104937308 GON-4-like protein
c18748_g1_i1	1.04809	0.712027	-1.02914	0.816033	1029	.	.
c18771_g1_i1	1.15446	0.902029	1.72145	0.65659	229	.	.
c18779_g1_i1	-1.0027	0.985029	-1.05963	0.676623	961	ZFIN|ZDB-GENE-040426-1263 - symbol:capn1a calpain 1, (mu/I) large subunit a species:7955 Danio rerio [GO:0006508 proteolysis evidence=IEA;IBA] [GO:0005737 cytoplasm evidence=IBA] [GO:0005509 calcium ion binding evidence=IEA] [GO:0004198 calcium-dependent cysteine-type endopeptidase activity evidence=IEA;IBA] [GO:0008233 peptidase activity evidence=IEA] [GO:0005622 intracellular evidence=IEA] [GO:…	xma:102232073 calpain-1 catalytic subunit-like
c18798_g1_i1	1.01458	0.772386	-1.05713	0.356099	2118	ZFIN|ZDB-GENE-040527-1 - symbol:rgma repulsive guidance molecule family member a species:7955 Danio rerio [GO:0015026 coreceptor activity evidence=IBA] [GO:0046658 anchored component of plasma membrane evidence=ISS] [GO:0005886 plasma membrane evidence=IBA] [GO:0030509 BMP signaling pathway evidence=IBA] ZFIN:ZDB-GENE-040527-1 GO:GO:0005886 Proteomes:UP000000437 GO:GO:0030509 GO:GO:0015026 GO:GO:…	lco:104921693 rgma; repulsive guidance molecule family member a
c18805_g1_i1	1.01452	0.686237	1.09827	0.29001	2596	.	.
c18813_g1_i1	-1.35676	0.406458	-1.92851	0.204184	1295	ZFIN|ZDB-GENE-070112-272 - symbol:ptpmt1 protein tyrosine phosphatase, mitochondrial 1 species:7955 Danio rerio [GO:0008138 protein tyrosine/serine/threonine phosphatase activity evidence=IEA;IBA] [GO:0016791 phosphatase activity evidence=IEA] [GO:0006470 protein dephosphorylation evidence=IEA;IBA] [GO:0005739 mitochondrion evidence=IBA] [GO:0004439 phosphatidylinositol-4,5-bisphosphate 5-phospha…	mze:101466005 ptpmt1; protein tyrosine phosphatase, mitochondrial 1
c18833_g1_i1	-1.4124	0.271086	-1.34893	0.28734	1151	UNIPROTKB|Q148M9 - symbol:CD2 Uncharacterized protein species:9913 Bos taurus [GO:0004872 receptor activity evidence=IEA] [GO:0005102 receptor binding evidence=IEA] [GO:0005576 extracellular region evidence=IEA] [GO:0005911 cell-cell junction evidence=IEA] [GO:0009897 external side of plasma membrane evidence=IEA] [GO:0009898 cytoplasmic side of plasma membrane evidence=IEA] [GO:0016021 integral …	mze:101484203 uncharacterized LOC101484203
c18869_g2_i1	1.02397	0.887815	-1.04833	0.782821	1163	.	.
c18870_g1_i1	-1.03447	0.865106	-1.30284	0.298111	1000	ZFIN|ZDB-GENE-991019-6 - symbol:aanat2 arylalkylamine N-acetyltransferase 2 species:7955 Danio rerio [GO:0007623 circadian rhythm evidence=IGI;IDA] [GO:0004059 aralkylamine N-acetyltransferase activity evidence=IEA] [GO:0016740 transferase activity evidence=IEA] [GO:0009648 photoperiodism evidence=IEP] [GO:0016407 acetyltransferase activity evidence=IDA] [GO:0009416 response to light stimulus evi…	lco:104918698 serotonin N-acetyltransferase
c18874_g1_i1	-1.01515	0.786606	1.01063	0.888367	1379	.	.
c18885_g1_i1	1.03665	0.657337	-1.0082	0.8965	1646	ZFIN|ZDB-GENE-081022-39 - symbol:phc1 polyhomeotic homolog 1 species:7955 Danio rerio [GO:0008150 biological_process evidence=ND] [GO:0005634 nucleus evidence=IEA] [GO:0008270 zinc ion binding evidence=IEA] InterPro:IPR001660 InterPro:IPR012313 PROSITE:PS50105 PROSITE:PS51024 SMART:SM00454 ZFIN:ZDB-GENE-081022-39 GO:GO:0005634 Proteomes:UP000000437 GO:GO:0008270 Gene3D:1.10.150.50 InterPro:IPR013…	lco:104939427 polyhomeotic-like protein 1
c18927_g1_i1	-1.81364	0.505473	-1.76867	0.504618	269	.	.
c18937_g1_i1	1.00261	0.972516	1.07049	0.370973	1341	.	.
c18955_g1_i1	-1.04667	0.513847	-1.1776	0.0352923	1343	ZFIN|ZDB-GENE-050417-9 - symbol:tor4aa torsin family 4, member Aa species:7955 Danio rerio [GO:0005524 ATP binding evidence=IEA] [GO:0000166 nucleotide binding evidence=IEA] [GO:0016021 integral component of membrane evidence=IEA] [GO:0016020 membrane evidence=IEA] InterPro:IPR001270 InterPro:IPR010448 Pfam:PF06309 PRINTS:PR00300 InterPro:IPR003593 ZFIN:ZDB-GENE-050417-9 Gene3D:3.40.50.300 InterP…	lco:104934936 tor4a; torsin family 4 member A
c18972_g1_i1	1.03141	0.525523	1.01445	0.865428	622	.	.
c18977_g1_i1	-1.09311	0.700436	-1.08757	0.733051	541	.	.
c18981_g1_i1	-1.02739	0.846957	-1.00827	0.951763	792	.	.
c19025_g1_i1	1.07354	0.144964	1.04356	0.469496	1394	UNIPROTKB|F1Q2Z4 - symbol:SRRM2 Uncharacterized protein species:9615 Canis lupus familiaris [GO:0015030 Cajal body evidence=IEA] [GO:0016607 nuclear speck evidence=IEA] [GO:0044822 poly(A) RNA binding evidence=IEA] [GO:0047485 protein N-terminus binding evidence=IEA] [GO:0070742 C2H2 zinc finger domain binding evidence=IEA] [GO:0071013 catalytic step 2 spliceosome evidence=IEA] InterPro:IPR024945…	.
c19026_g1_i1	-1.40261	0.648576	-1.44706	0.625073	1268	UNIPROTKB|Q6UNA4 - symbol:c5ar1 C5a anaphylatoxin chemotactic receptor 1 species:8022 Oncorhynchus mykiss [GO:0001856 complement component C5a binding evidence=IPI] [GO:0002690 positive regulation of leukocyte chemotaxis evidence=IMP] [GO:0004878 complement component C5a receptor activity evidence=ISS] [GO:0004944 C5a anaphylatoxin receptor activity evidence=ISS] [GO:0016323 basolateral plasma me…	lco:109141185 C5a anaphylatoxin chemotactic receptor 1-like
c19032_g1_i1	-1.03783	0.561503	1.0897	0.454852	1284	.	.
c19032_g1_i2	1.00342	0.888238	1.04874	0.518426	1305	.	.
c19092_g1_i1	1.18088	0.104603	1.13893	0.144722	1269	ZFIN|ZDB-GENE-030131-6710 - symbol:mfap2 microfibrillar-associated protein 2 species:7955 Danio rerio [GO:0001568 blood vessel development evidence=IMP] [GO:0001527 microfibril evidence=IEA] [GO:0048048 embryonic eye morphogenesis evidence=IMP] InterPro:IPR008673 Pfam:PF05507 ZFIN:ZDB-GENE-030131-6710 GO:GO:0001568 GO:GO:0048048 GO:GO:0001527 InterPro:IPR003582 PROSITE:PS51670 CTD:4237 HOVERGEN:H…	lco:109141639 microfibrillar-associated protein 2-like
c19123_g1_i1	2.12518	0.263294	1.77983	0.355333	2865	ZFIN|ZDB-GENE-030410-2 - symbol:gpx4a glutathione peroxidase 4a species:7955 Danio rerio [GO:0004601 peroxidase activity evidence=IEA] [GO:0004602 glutathione peroxidase activity evidence=IEA] [GO:0016491 oxidoreductase activity evidence=IEA] [GO:0006979 response to oxidative stress evidence=IEA] [GO:0055114 oxidation-reduction process evidence=IEA] InterPro:IPR000889 Pfam:PF00255 PIRSF:PIRSF0003…	lco:104930512 gpx4; phospholipid hydroperoxide glutathione peroxidase, mitochondrial
c19146_g1_i1	1.12913	0.411313	-1.21343	0.258655	1586	UNIPROTKB|E2R574 - symbol:EEF1G Uncharacterized protein species:9615 Canis lupus familiaris [GO:0003746 translation elongation factor activity evidence=IEA] [GO:0006414 translational elongation evidence=IEA] InterPro:IPR001662 InterPro:IPR004045 Pfam:PF00647 Pfam:PF02798 PROSITE:PS50040 PROSITE:PS50404 Pfam:PF00043 InterPro:IPR004046 Proteomes:UP000002254 Gene3D:3.40.30.10 InterPro:IPR012336 SUPF…	xma:102236099 eef1g; eukaryotic translation elongation factor 1 gamma
c19158_g1_i1	-1.68502	0.268313	-2.43312	0.132063	2016	ZFIN|ZDB-GENE-040426-2477 - symbol:lta4h leukotriene A4 hydrolase species:7955 Danio rerio [GO:0005737 cytoplasm evidence=IEA] [GO:0006508 proteolysis evidence=IEA] [GO:0008270 zinc ion binding evidence=IEA] [GO:0004463 leukotriene-A4 hydrolase activity evidence=IEA] [GO:0046872 metal ion binding evidence=IEA] [GO:0008233 peptidase activity evidence=IEA] [GO:0006954 inflammatory response evidence…	lco:104934552 lta4h; leukotriene A4 hydrolase
c19163_g1_i1	-1.11128	0.613657	-1.16968	0.488276	2546	ZFIN|ZDB-GENE-111020-10 - symbol:rps6kl1 ribosomal protein S6 kinase-like 1 species:7955 Danio rerio [GO:0005524 ATP binding evidence=IEA] [GO:0043231 intracellular membrane-bounded organelle evidence=IBA] [GO:0004674 protein serine/threonine kinase activity evidence=IBA] [GO:0016772 transferase activity, transferring phosphorus-containing groups evidence=IEA] [GO:0006468 protein phosphorylation …	lco:104921410 rps6kl1; ribosomal protein S6 kinase like 1
c19170_g1_i1	1.09179	0.466087	1.04053	0.53885	1284	.	mze:101475599 uncharacterized LOC101475599
c19178_g1_i1	-1.04876	0.529809	1.04037	0.538504	1489	.	.
c19194_g1_i1	1.24494	0.123842	1.23284	0.282796	1137	.	.
c19231_g1_i1	-3.29991	0.0524593	-1.73417	0.153503	5245	UNIPROTKB|B2RB02 - symbol:EPB41L3 cDNA, FLJ95236, highly similar to Homo sapiens differentially expressed in adenocarcinoma of the lung, mRNA species:9606 Homo sapiens [GO:0005737 cytoplasm evidence=IEA] [GO:0005856 cytoskeleton evidence=IEA] [GO:0008092 cytoskeletal protein binding evidence=IEA] [GO:0019898 extrinsic component of membrane evidence=IEA] [GO:0030866 cortical actin cytoskeleton org…	tru:101064583 epb41l3; erythrocyte membrane protein band 4.1 like 3
c19235_g1_i1	-1.27769	0.257	-1.36002	0.130852	638	ZFIN|ZDB-GENE-041001-144 - symbol:gtf2h5 general transcription factor IIH, polypeptide 5 species:7955 Danio rerio [GO:0006289 nucleotide-excision repair evidence=IEA] [GO:0006355 regulation of transcription, DNA-templated evidence=IEA] [GO:0000439 core TFIIH complex evidence=IEA] InterPro:IPR009400 Pfam:PF06331 ZFIN:ZDB-GENE-041001-144 Proteomes:UP000000437 GO:GO:0006355 GO:GO:0006289 GO:GO:00004…	xma:102236752 gtf2h5; general transcription factor IIH subunit 5
c19388_g1_i1	1.03952	0.734956	-1.06777	0.365913	817	.	dre:108181192 uncharacterized protein LOC108181192
c19444_g1_i1	-1.7255	0.0610301	-1.76485	0.0988264	325	ZFIN|ZDB-GENE-001212-1 - symbol:atp1a1a.1 ATPase, Na+/K+ transporting, alpha 1a polypeptide, tandem duplicate 1 species:7955 Danio rerio [GO:0010172 embryonic body morphogenesis evidence=IMP] [GO:0005887 integral component of plasma membrane evidence=NAS] [GO:0007420 brain development evidence=IMP] [GO:0030917 midbrain-hindbrain boundary development evidence=IMP] [GO:0048840 otolith development e…	xma:102218145 sodium/potassium-transporting ATPase subunit alpha-1
c19455_g1_i1	1.11411	0.254025	1.08363	0.397171	1455	ZFIN|ZDB-GENE-051213-1 - symbol:rhd Rh blood group, D antigen species:7955 Danio rerio [GO:0008519 ammonium transmembrane transporter activity evidence=IEA] [GO:0016020 membrane evidence=IEA] [GO:0015696 ammonium transport evidence=IEA] [GO:0016021 integral component of membrane evidence=IEA] InterPro:IPR002229 InterPro:IPR024041 Pfam:PF00909 PRINTS:PR00342 ZFIN:ZDB-GENE-051213-1 GO:GO:0016021 Pr…	lco:104919321 ammonium transporter Rh type A-like
c19516_g1_i1	1.01081	0.67707	1.04501	0.35989	1107	ZFIN|ZDB-GENE-080804-1 - symbol:pcdh18b protocadherin 18b species:7955 Danio rerio [GO:0048812 neuron projection morphogenesis evidence=IMP] [GO:0005509 calcium ion binding evidence=IEA] [GO:0007155 cell adhesion evidence=IEA] [GO:0016020 membrane evidence=IEA] [GO:0016021 integral component of membrane evidence=IEA] [GO:0005515 protein binding evidence=IPI] [GO:0007156 homophilic cell adhesion v…	lco:104933971 protocadherin-18-like
c19543_g1_i1	1.19739	0.603844	1.41341	0.384881	411	ZFIN|ZDB-GENE-110411-22 - symbol:atp5e ATP synthase, H+ transporting, mitochondrial F1 complex, epsilon subunit species:7955 Danio rerio [GO:0046933 proton-transporting ATP synthase activity, rotational mechanism evidence=IEA] [GO:0015986 ATP synthesis coupled proton transport evidence=IEA] [GO:0016887 ATPase activity evidence=IBA] [GO:0046961 proton-transporting ATPase activity, rotational mecha…	xma:102219810 atp5e; ATP synthase, H+ transporting, mitochondrial F1 complex, epsilon subunit
c19559_g1_i1	-1.04194	0.972026	-1.33119	0.598206	418	.	.
c19567_g1_i1	-1.09252	0.578428	1.09964	0.507703	673	.	.
c19584_g1_i1	1.23049	0.161642	1.08312	0.435001	922	.	.
c19602_g1_i1	-1.0412	0.783028	-1.06883	0.653852	1658	ZFIN|ZDB-GENE-100405-2 - symbol:kcnk18 potassium channel, subfamily K, member 18 species:7955 Danio rerio [GO:0005267 potassium channel activity evidence=IEA] [GO:0016020 membrane evidence=IEA] [GO:0006810 transport evidence=IEA] [GO:0016021 integral component of membrane evidence=IEA] [GO:0071805 potassium ion transmembrane transport evidence=IEA] [GO:0006811 ion transport evidence=IEA] InterPro…	lco:104929395 kcnk18; potassium two pore domain channel subfamily K member 18
c19653_g1_i1	-1.17358	0.322124	-1.0043	0.97508	672	.	.
c19668_g1_i1	-1.09732	0.525007	-1.00587	0.964471	979	.	.
c19672_g1_i1	1.17514	0.346017	1.93157	0.0288563	628	.	.
c19702_g1_i1	-1.09266	0.610901	-1.0827	0.643658	1060	MGI|MGI:2444746 - symbol:Fam160a1 family with sequence similarity 160, member A1 species:10090 Mus musculus [GO:0003674 molecular_function evidence=ND] [GO:0005575 cellular_component evidence=ND] [GO:0008150 biological_process evidence=ND] MGI:MGI:2444746 Proteomes:UP000000589 EMBL:AC102338 EMBL:BC094511 EMBL:AK036881 CCDS:CCDS17442.2 RefSeq:NP_766270.2 RefSeq:XP_006501396.1 RefSeq:XP_006501397.1…	lco:104917977 fam160a1; family with sequence similarity 160 member A1
c19723_g1_i1	-1.07824	0.233786	-1.11842	0.0654778	1363	.	.
c19768_g1_i1	1.42434	0.0344858	1.21877	0.169877	1717	ZFIN|ZDB-GENE-050107-6 - symbol:eda ectodysplasin A species:7955 Danio rerio [GO:0016020 membrane evidence=IEA] [GO:0005125 cytokine activity evidence=IEA] [GO:0060348 bone development evidence=IMP] [GO:0005164 tumor necrosis factor receptor binding evidence=IEA] [GO:0005615 extracellular space evidence=IEA] [GO:0006955 immune response evidence=IEA] [GO:0042476 odontogenesis evidence=IMP] InterPr…	mze:101484361 eda; ectodysplasin A
c19776_g1_i1	1.04975	0.749803	-1.11306	0.524355	1682	ZFIN|ZDB-GENE-070912-21 - symbol:adap2 ArfGAP with dual PH domains 2 species:7955 Danio rerio [GO:0003171 atrioventricular valve development evidence=IMP] [GO:0001947 heart looping evidence=IMP] [GO:0046872 metal ion binding evidence=IEA] [GO:0007507 heart development evidence=IMP] [GO:0003146 heart jogging evidence=IMP] [GO:0005096 GTPase activator activity evidence=IEA] InterPro:IPR001164 Pfam:…	lco:104929843 adap2; arf-GAP with dual PH domain-containing protein 2
c19797_g1_i1	-1.04665	0.356731	1.13678	0.167658	542	.	.
c19801_g1_i1	-1.05916	0.467783	1.04503	0.760411	1010	.	.
c19857_g1_i1	-1.61849	0.132284	1.05318	0.730577	697	.	.
c19955_g1_i1	-1.22851	0.535095	-2.01089	0.143338	816	ZFIN|ZDB-GENE-050522-393 - symbol:mrps24 mitochondrial ribosomal protein S24 species:7955 Danio rerio [GO:0006412 translation evidence=ISS] [GO:0005739 mitochondrion evidence=IEA] [GO:0030529 ribonucleoprotein complex evidence=IEA] [GO:0003735 structural constituent of ribosome evidence=ISS] [GO:0005762 mitochondrial large ribosomal subunit evidence=ISS] [GO:0005840 ribosome evidence=IEA] InterPr…	xma:102219151 mrps24; mitochondrial ribosomal protein S24
c20041_g1_i1	1.02629	0.582728	-1.08256	0.209947	1485	UNIPROTKB|Q6PJ72 - symbol:LRP1 Prolow-density lipoprotein receptor-related protein 1 species:9606 Homo sapiens [GO:0005509 calcium ion binding evidence=IEA] [GO:0005730 nucleolus evidence=IDA] [GO:0005737 cytoplasm evidence=IDA] [GO:0016021 integral component of membrane evidence=IEA] InterPro:IPR000742 InterPro:IPR001881 InterPro:IPR002172 InterPro:IPR018097 Pfam:PF00057 PRINTS:PR00261 PROSITE:P…	sasa:106583305 low-density lipoprotein receptor-related protein 1-like
c20049_g1_i1	-1.23078	0.330061	-1.51148	0.0834238	1531	ZFIN|ZDB-GENE-050417-227 - symbol:zgc:112163 zgc:112163 species:7955 Danio rerio [GO:0008150 biological_process evidence=ND] [GO:0003674 molecular_function evidence=ND] [GO:0005575 cellular_component evidence=ND] ZFIN:ZDB-GENE-050417-227 Proteomes:UP000000437 EMBL:BC093235 RefSeq:NP_001017723.1 UniGene:Dr.87830 Ensembl:ENSDART00000004295 GeneID:550418 KEGG:dre:550418 eggNOG:NOG39467 GeneTree:ENSG…	lco:104931332 cunh1orf74; chromosome unknown C1orf74 homolog
c20059_g1_i1	1.06571	0.756242	-1.16826	0.124516	658	.	.
c20061_g1_i1	-1.1319	0.521684	1.01646	0.9248	797	.	.
c20065_g1_i1	-1.03194	0.688788	-1.07355	0.102423	1271	MGI|MGI:1922974 - symbol:Ccdc18 coiled-coil domain containing 18 species:10090 Mus musculus [GO:0003674 molecular_function evidence=ND] [GO:0005575 cellular_component evidence=ND] [GO:0008150 biological_process evidence=ND] MGI:MGI:1922974 Proteomes:UP000000589 EMBL:AK040158 EMBL:AK040607 EMBL:AK006197 EMBL:BC082598 CCDS:CCDS39202.1 RefSeq:NP_082757.1 UniGene:Mm.441231 ProteinModelPortal:Q640L5 B…	mze:101469625 ccdc18; coiled-coil domain containing 18
c20068_g1_i1	1.01078	0.778277	-1.03016	0.460085	449	.	.
c20173_g1_i1	1.00546	0.943511	-1.00349	0.918552	1349	.	.
c20184_g1_i1	-3.10805	0.283022	-1.92541	0.453235	255	.	.
c20296_g1_i2	-1.11414	0.350387	-1.06571	0.523171	1132	.	.
c20321_g1_i1	1.21447	0.730863	1.33055	0.623196	996	UNIPROTKB|Q90WJ7 - symbol:psbp1 Saxitoxin and tetrodotoxin-binding protein 1 species:98921 Takifugu pardalis [GO:0005575 cellular_component evidence=ND] [GO:0009636 response to toxic substance evidence=NAS] [GO:0019534 toxin transporter activity evidence=NAS] [GO:1901998 toxin transport evidence=NAS] GO:GO:0005576 GO:GO:0009636 InterPro:IPR011038 SUPFAM:SSF50814 GO:GO:0019534 GO:GO:1901998 EMBL:A…	xma:102229248 saxitoxin and tetrodotoxin-binding protein 1-like
c20431_g1_i1	-1.06877	0.792471	-1.06559	0.809444	838	UNIPROTKB|R4GMA8 - symbol:NANOS1 Uncharacterized protein species:9031 Gallus gallus [GO:0003723 RNA binding evidence=IEA] [GO:0008270 zinc ion binding evidence=IEA] [GO:0010631 epithelial cell migration evidence=IEA] [GO:0048471 perinuclear region of cytoplasm evidence=IEA] InterPro:IPR008705 GO:GO:0048471 Proteomes:UP000000539 GO:GO:0008270 GO:GO:0003723 GO:GO:0010631 GeneTree:ENSGT0064000009138…	mze:101487376 nanos homolog 1-like
c20662_g1_i1	1.01062	0.799	1.0112	0.857856	438	ZFIN|ZDB-GENE-050823-4 - symbol:celsr1b cadherin EGF LAG seven-pass G-type receptor 1b species:7955 Danio rerio [GO:0042074 cell migration involved in gastrulation evidence=IGI;IMP] [GO:0004930 G-protein coupled receptor activity evidence=IEA] [GO:0005509 calcium ion binding evidence=IEA] [GO:0007156 homophilic cell adhesion via plasma membrane adhesion molecules evidence=IEA] [GO:0016020 membran…	lco:109142896 cadherin EGF LAG seven-pass G-type receptor 1-like
c20730_g1_i1	-1.08914	0.546351	1.11871	0.450714	627	ZFIN|ZDB-GENE-081104-207 - symbol:si:ch211-263k4.2 si:ch211-263k4.2 species:7955 Danio rerio [GO:0003676 nucleic acid binding evidence=IEA] [GO:0006355 regulation of transcription, DNA-templated evidence=IEA] [GO:0046872 metal ion binding evidence=IEA] Pfam:PF00096 InterPro:IPR001214 InterPro:IPR007087 InterPro:IPR013087 InterPro:IPR030413 PROSITE:PS00028 PROSITE:PS50157 PROSITE:PS50280 SMART:SM0…	mze:101479304 zbtb46; zinc finger and BTB domain containing 46
c20740_g1_i1	-1.02742	0.285172	-1.09203	0.0856426	1282	UNIPROTKB|E1C530 - symbol:CEP78 Uncharacterized protein species:9031 Gallus gallus [GO:0005813 centrosome evidence=IEA] Proteomes:UP000000539 Reactome:REACT_197901 Reactome:REACT_245220 Reactome:REACT_262766 Reactome:REACT_263458 GO:GO:0005813 GeneTree:ENSGT00390000013287 KO:K16765 OrthoDB:EOG7R831R InterPro:IPR026212 PRINTS:PR02062 CTD:84131 OMA:FPLIKTR TreeFam:TF328928 EMBL:AC186343 EMBL:AC1863…	lco:104920836 cep78; centrosomal protein 78
c20740_g1_i2	1.0236	0.802614	-1.05647	0.557388	1271	UNIPROTKB|E1C530 - symbol:CEP78 Uncharacterized protein species:9031 Gallus gallus [GO:0005813 centrosome evidence=IEA] Proteomes:UP000000539 Reactome:REACT_197901 Reactome:REACT_245220 Reactome:REACT_262766 Reactome:REACT_263458 GO:GO:0005813 GeneTree:ENSGT00390000013287 KO:K16765 OrthoDB:EOG7R831R InterPro:IPR026212 PRINTS:PR02062 CTD:84131 OMA:FPLIKTR TreeFam:TF328928 EMBL:AC186343 EMBL:AC1863…	lco:104920836 cep78; centrosomal protein 78
c20789_g1_i1	-1.15036	0.0987181	-1.05707	0.263049	2433	.	.
c20864_g1_i1	-1.02869	0.683987	-1.07349	0.384514	802	.	.
c21008_g1_i1	1.09845	0.486077	1.13425	0.206343	487	UNIPROTKB|Q29361 - symbol:RPL35 60S ribosomal protein L35 species:9823 Sus scrofa [GO:0003735 structural constituent of ribosome evidence=IEA] [GO:0006412 translation evidence=IEA] [GO:0016020 membrane evidence=IEA] [GO:0022625 cytosolic large ribosomal subunit evidence=IEA] [GO:0044822 poly(A) RNA binding evidence=IEA] InterPro:IPR001854 InterPro:IPR018254 Pfam:PF00831 PROSITE:PS00579 HAMAP:MF_0…	lco:104937054 rpl35; ribosomal protein L35
c21130_g1_i1	1.04537	0.853223	-1.15451	0.540256	796	.	.
c21138_g2_i1	-1.00905	0.846935	1.02561	0.834817	759	.	.
c21151_g1_i1	-1.87148	0.499781	-2.08396	0.450321	1853	ZFIN|ZDB-GENE-120221-5 - symbol:adma adrenomedullin a species:7955 Danio rerio [GO:0005179 hormone activity evidence=IEA] [GO:0005576 extracellular region evidence=IEA] InterPro:IPR021116 InterPro:IPR001710 Pfam:PF00214 PRINTS:PR00801 ZFIN:ZDB-GENE-120221-5 GO:GO:0005576 Proteomes:UP000000437 GeneTree:ENSGT00390000000451 KO:K12333 OrthoDB:EOG7DC266 TreeFam:TF333447 Reactome:REACT_245767 Reactome:…	lco:104925107 ADM-like
c21208_g1_i1	-1.01983	0.882752	-1.0194	0.871981	674	.	.
c21228_g1_i1	1.21779	0.194091	1.4162	0.0638671	1024	ZFIN|ZDB-GENE-030131-3197 - symbol:zmat2 zinc finger, matrin-type 2 species:7955 Danio rerio [GO:0003676 nucleic acid binding evidence=IEA] [GO:0008270 zinc ion binding evidence=IEA] InterPro:IPR003604 SMART:SM00451 InterPro:IPR015880 ZFIN:ZDB-GENE-030131-3197 Proteomes:UP000000437 GO:GO:0008270 GO:GO:0003676 SMART:SM00355 InterPro:IPR022755 Pfam:PF12171 KO:K12848 OrthoDB:EOG7CRTRP CTD:153527 Gen…	lco:104936854 zmat2; zinc finger matrin-type 2
c21296_g1_i1	1.20738	0.333757	1.04209	0.678972	906	.	.
c21326_g1_i1	-1.05882	0.534844	-1.07233	0.0820578	532	ZFIN|ZDB-GENE-080220-50 - symbol:rps23 ribosomal protein S23 species:7955 Danio rerio [GO:0005622 intracellular evidence=IEA] [GO:0006412 translation evidence=IEA] [GO:0003735 structural constituent of ribosome evidence=IEA] [GO:0005840 ribosome evidence=IEA] [GO:0015935 small ribosomal subunit evidence=IEA] [GO:0030529 ribonucleoprotein complex evidence=IEA] InterPro:IPR005680 InterPro:IPR006032…	xma:102220978 rps23; ribosomal protein S23
c21342_g1_i1	1.64509	0.0466918	2.05107	0.00890302	588	MGI|MGI:1913844 - symbol:Uqcr11 ubiquinol-cytochrome c reductase, complex III subunit XI species:10090 Mus musculus [GO:0005739 mitochondrion evidence=IDA] [GO:0005743 mitochondrial inner membrane evidence=IDA] [GO:0006810 transport evidence=IEA] [GO:0008121 ubiquinol-cytochrome-c reductase activity evidence=IDA] [GO:0009055 electron carrier activity evidence=IEA] [GO:0016020 membrane evidence=IE…	tru:101070839 cytochrome b-c1 complex subunit 10
c21343_g1_i1	-2.21142	0.233583	-4.16856	0.0892116	1500	ZFIN|ZDB-GENE-030131-1957 - symbol:chac1 ChaC, cation transport regulator homolog 1 (E. coli) species:7955 Danio rerio [GO:0005802 trans-Golgi network evidence=ISS] [GO:0022008 neurogenesis evidence=ISS] [GO:0005829 cytosol evidence=IEA] [GO:0005737 cytoplasm evidence=IEA] [GO:0006986 response to unfolded protein evidence=IEA] [GO:0010955 negative regulation of protein processing evidence=ISS] [G…	mze:101470863 chac1; ChaC glutathione specific gamma-glutamylcyclotransferase 1
c21398_g1_i1	-1.01266	0.67526	1.0162	0.40807	2243	ZFIN|ZDB-GENE-030131-7489 - symbol:tmc4 transmembrane channel-like 4 species:7955 Danio rerio [GO:0016020 membrane evidence=IEA] [GO:0016021 integral component of membrane evidence=IEA] InterPro:IPR012496 Pfam:PF07810 ZFIN:ZDB-GENE-030131-7489 GO:GO:0016021 Proteomes:UP000000437 GeneTree:ENSGT00760000119171 TreeFam:TF313462 CTD:147798 OrthoDB:EOG73FQM9 EMBL:CR854927 RefSeq:XP_002664983.1 UniGene:…	lco:104929731 tmc4; transmembrane channel like 4
c21587_g1_i1	1.1763	0.562079	1.32244	0.364759	1387	ZFIN|ZDB-GENE-030722-9 - symbol:glo1 glyoxalase 1 species:7955 Danio rerio [GO:0046872 metal ion binding evidence=IEA] [GO:0004462 lactoylglutathione lyase activity evidence=IEA] [GO:0016829 lyase activity evidence=IEA] InterPro:IPR004361 InterPro:IPR018146 PROSITE:PS00934 PROSITE:PS00935 Pfam:PF00903 ZFIN:ZDB-GENE-030722-9 Proteomes:UP000000437 GO:GO:0046872 EMBL:CR786566 Gene3D:3.10.180.10 Inte…	lco:104919745 lactoylglutathione lyase
c21601_g1_i1	-1.05168	0.435686	-1.04769	0.470197	1785	UNIPROTKB|F1P3K3 - symbol:DLC1 Uncharacterized protein species:9031 Gallus gallus [GO:0001843 neural tube closure evidence=IEA] [GO:0003007 heart morphogenesis evidence=IEA] [GO:0005634 nucleus evidence=IEA] [GO:0005737 cytoplasm evidence=IEA] [GO:0005901 caveola evidence=IEA] [GO:0005925 focal adhesion evidence=IEA] [GO:0006919 activation of cysteine-type endopeptidase activity involved in apopt…	tru:101064736 dlc1; DLC1 Rho GTPase activating protein
c21682_g1_i1	2.2849	0.0929008	2.40325	0.0685491	277	.	.
c21710_g1_i1	1.033	0.592719	1.03583	0.596178	1665	.	.
c21714_g1_i1	1.0694	0.242557	1.12802	0.039242	1456	UNIPROTKB|E1BTK2 - symbol:ARAP2 Uncharacterized protein species:9031 Gallus gallus [GO:0005096 GTPase activator activity evidence=IEA] [GO:0005547 phosphatidylinositol-3,4,5-trisphosphate binding evidence=IEA] [GO:0005622 intracellular evidence=IEA] [GO:0007165 signal transduction evidence=IEA] [GO:0008270 zinc ion binding evidence=IEA] [GO:0043547 positive regulation of GTPase activity evidence=…	lco:104934261 arap2; arf-GAP with Rho-GAP domain, ANK repeat and PH domain-containing protein 2
c21737_g1_i1	1.0045	0.960411	-1.09911	0.350716	1231	ZFIN|ZDB-GENE-080220-25 - symbol:fam78ab family with sequence similarity 78, member Ab species:7955 Danio rerio [GO:0003674 molecular_function evidence=ND] [GO:0008150 biological_process evidence=ND] [GO:0005575 cellular_component evidence=ND] ZFIN:ZDB-GENE-080220-25 Proteomes:UP000000437 GeneTree:ENSGT00390000018059 HOGENOM:HOG000231929 HOVERGEN:HBG054717 OMA:CKSKVFR OrthoDB:EOG7PCJHD TreeFam:TF…	lco:104936213 fam78a; family with sequence similarity 78 member A
c21794_g1_i1	-1.83191	0.0719769	-1.65414	0.0953713	811	.	.
c21795_g1_i1	-1.28578	0.314193	-1.68268	0.0981587	405	.	.
c21838_g1_i1	-2.57414	0.490869	-2.59133	0.489164	1225	UNIPROTKB|O95407 - symbol:TNFRSF6B Tumor necrosis factor receptor superfamily member 6B species:9606 Homo sapiens [GO:0004872 receptor activity evidence=TAS] [GO:0005515 protein binding evidence=IPI] [GO:0005615 extracellular space evidence=NAS] [GO:0006915 apoptotic process evidence=IEA] [GO:0043066 negative regulation of apoptotic process evidence=TAS] InterPro:IPR001368 Pfam:PF00020 PROSITE:PS…	mze:101474130 tumor necrosis factor receptor superfamily member 6B
c21918_g1_i1	-1.34546	0.0363018	-1.15242	0.150361	1483	.	.
c21922_g1_i1	-1.78778	0.112608	-2.08345	0.119405	873	ZFIN|ZDB-GENE-040426-1566 - symbol:cox6b2 cytochrome c oxidase subunit VIb polypeptide 2 species:7955 Danio rerio [GO:0004129 cytochrome-c oxidase activity evidence=IEA] [GO:0005739 mitochondrion evidence=IEA] InterPro:IPR003213 Pfam:PF02297 PIRSF:PIRSF000278 ZFIN:ZDB-GENE-040426-1566 GO:GO:0005739 Proteomes:UP000000437 GO:GO:0004129 Reactome:REACT_270785 Gene3D:1.10.10.140 SUPFAM:SSF47694 eggNOG…	xma:102219987 cytochrome c oxidase subunit 6B1
c21949_g1_i1	-1.35478	0.396083	-1.51882	0.317869	838	.	.
c21976_g1_i1	-1.30518	0.0544309	-1.28571	0.0878618	758	.	.
c22008_g1_i1	-1.24273	0.00205192	-1.18276	0.0472817	517	.	.
c22091_g1_i1	-1.04214	0.45902	1.04474	0.424051	990	MGI|MGI:1919574 - symbol:Plxdc1 plexin domain containing 1 species:10090 Mus musculus [GO:0005515 protein binding evidence=IPI] [GO:0005737 cytoplasm evidence=IDA] [GO:0005886 plasma membrane evidence=ISO;IDA] [GO:0005923 tight junction evidence=IEA] [GO:0016020 membrane evidence=IEA] [GO:0016021 integral component of membrane evidence=IEA] [GO:0030054 cell junction evidence=IEA] [GO:0030425 dend…	lco:104926558 plxdc1; plexin domain containing 1
c22109_g1_i1	1.0214	0.851295	1.03141	0.708592	1110	.	.
c22128_g1_i2	-1.10254	0.341456	-1.16696	0.0643661	1085	UNIPROTKB|F1NGJ4 - symbol:PCNT Uncharacterized protein species:9031 Gallus gallus [GO:0000242 pericentriolar material evidence=IEA] [GO:0001764 neuron migration evidence=IEA] [GO:0005814 centriole evidence=IEA] [GO:0007051 spindle organization evidence=IEA] [GO:0016020 membrane evidence=IEA] [GO:0021696 cerebellar cortex morphogenesis evidence=IEA] [GO:0021772 olfactory bulb development evidence=…	lco:104935283 pericentrin-like
c22179_g1_i1	-1.08824	0.0175132	1.00284	0.850178	696	.	obi:106876991 leucine-rich repeats and immunoglobulin-like domains protein 3
c22197_g1_i1	1.14213	0.00324134	1.07146	0.0794497	1519	UNIPROTKB|G3MXG3 - symbol:CCDC88A Uncharacterized protein species:9913 Bos taurus [GO:0003779 actin binding evidence=IEA] [GO:0016477 cell migration evidence=IEA] [GO:0032956 regulation of actin cytoskeleton organization evidence=IEA] InterPro:IPR027717 InterPro:IPR008636 Proteomes:UP000009136 GO:GO:0016477 GO:GO:0032956 GeneTree:ENSGT00690000101702 PANTHER:PTHR18947 Pfam:PF05622 PANTHER:PTHR1894…	lco:104936112 ccdc88a, Girdin; coiled-coil domain containing 88A
c22212_g1_i1	1.01585	0.862925	-1.0051	0.892151	2104	ZFIN|ZDB-GENE-040718-250 - symbol:rab30 RAB30, member RAS oncogene family species:7955 Danio rerio [GO:0005525 GTP binding evidence=IEA] [GO:0007264 small GTPase mediated signal transduction evidence=IEA] [GO:0034389 lipid particle organization evidence=IBA] [GO:0032482 Rab protein signal transduction evidence=IBA] [GO:0000166 nucleotide binding evidence=IEA] [GO:0015031 protein transport evidenc…	lco:104928950 rab30; RAB30, member RAS oncogene family
c22308_g1_i1	-1.45488	0.361503	-1.86749	0.114804	493	ZFIN|ZDB-GENE-030131-6602 - symbol:cox7b cytochrome c oxidase subunit VIIb species:7955 Danio rerio [GO:0004129 cytochrome-c oxidase activity evidence=IEA] [GO:0005746 mitochondrial respiratory chain evidence=IEA] InterPro:IPR008433 Pfam:PF05392 ZFIN:ZDB-GENE-030131-6602 GO:GO:0004129 GO:GO:0005746 CTD:1349 eggNOG:NOG46061 HOVERGEN:HBG051092 KO:K02271 Gene3D:4.10.51.10 InterPro:IPR023272 PANTHER:…	tng:GSTEN00014630G001 unnamed protein product
c22311_g1_i1	-1.22507	0.69126	-1.01253	0.981252	340	.	.
c22352_g1_i1	1.05706	0.532536	-1.0236	0.735212	1393	ZFIN|ZDB-GENE-071009-2 - symbol:cgnl1 cingulin-like 1 species:7955 Danio rerio [GO:0016459 myosin complex evidence=IEA] [GO:0003774 motor activity evidence=IEA] InterPro:IPR002928 Pfam:PF01576 ZFIN:ZDB-GENE-071009-2 Proteomes:UP000000437 GO:GO:0003774 GO:GO:0016459 CTD:84952 GeneTree:ENSGT00730000110843 OrthoDB:EOG7BP81S TreeFam:TF332247 OMA:HVLNFQR EMBL:BX324153 EMBL:BX323544 RefSeq:XP_003199047…	lco:104931418 cingulin-like protein 1
c22388_g1_i1	-1.11432	0.572882	-1.02476	0.895024	717	RGD|1564689 - symbol:Gpr174 G protein-coupled receptor 174 species:10116 Rattus norvegicus [GO:0004930 G-protein coupled receptor activity evidence=IEA] [GO:0007186 G-protein coupled receptor signaling pathway evidence=IEA] [GO:0016021 integral component of membrane evidence=IEA] InterPro:IPR000276 InterPro:IPR017452 Pfam:PF00001 PRINTS:PR00237 PROSITE:PS50262 RGD:1564689 GO:GO:0016021 Proteomes:…	lco:104920596 gpr174; G protein-coupled receptor 174
c22464_g1_i1	-1.02927	0.906085	-1.14727	0.238381	664	ZFIN|ZDB-GENE-040426-1858 - symbol:ndufb8 NADH dehydrogenase (ubiquinone) 1 beta subcomplex, 8 species:7955 Danio rerio [GO:0005739 mitochondrion evidence=IEA] [GO:0008137 NADH dehydrogenase (ubiquinone) activity evidence=IEA] [GO:0005747 mitochondrial respiratory chain complex I evidence=IEA] [GO:0003954 NADH dehydrogenase activity evidence=IEA] [GO:0006120 mitochondrial electron transport, NADH…	mze:101478331 ndufb8; NADH:ubiquinone oxidoreductase subunit B8
c22478_g1_i1	-1.03903	0.666057	1.03147	0.777091	926	.	.
c22566_g1_i1	-1.10967	0.390734	1.00473	0.964988	730	UNIPROTKB|F1MWY5 - symbol:ARHGAP30 Uncharacterized protein species:9913 Bos taurus [GO:0007165 signal transduction evidence=IEA] [GO:0043231 intracellular membrane-bounded organelle evidence=IEA] InterPro:IPR000198 InterPro:IPR008936 Pfam:PF00620 PROSITE:PS50238 SMART:SM00324 GO:GO:0043231 Proteomes:UP000009136 GO:GO:0007165 Gene3D:1.10.555.10 SUPFAM:SSF48350 Reactome:REACT_211150 GeneTree:ENSGT0…	mze:101487377 arhgap30; rho GTPase-activating protein 30
c22621_g1_i1	-1.13666	0.495759	-1.17534	0.413314	658	UNIPROTKB|A0A0A6YYJ1 - symbol:RAPGEF6 Rap guanine nucleotide exchange factor 6 species:9606 Homo sapiens [GO:0005085 guanyl-nucleotide exchange factor activity evidence=IEA] [GO:0005622 intracellular evidence=IEA] [GO:0007165 signal transduction evidence=IEA] [GO:0043547 positive regulation of GTPase activity evidence=IEA] Proteomes:UP000005640 EMBL:AC004227 EMBL:AC004622 EMBL:AC008695 EMBL:AC008…	lco:104921050 rapgef6; Rap guanine nucleotide exchange factor 6
c22647_g1_i1	1.05692	0.344012	1.06121	0.00686544	1172	.	.
c22663_g1_i1	-1.01662	0.870037	-1.02162	0.789337	882	.	.
c22687_g1_i1	1.31956	0.27318	-1.0817	0.616487	718	.	lco:104927250 zinc finger protein 408-like
c22695_g1_i1	1.3042	0.469156	-1.02033	0.945809	443	.	ola:110015508 uncharacterized protein LOC110015508
c22728_g1_i1	1.01895	0.906218	-1.12812	0.485965	535	UNIPROTKB|E1BGK6 - symbol:ANO1 Anoctamin species:9913 Bos taurus [GO:0005227 calcium activated cation channel activity evidence=IEA] [GO:0005229 intracellular calcium activated chloride channel activity evidence=IEA] [GO:0009897 external side of plasma membrane evidence=IEA] [GO:0016021 integral component of membrane evidence=IEA] [GO:0016324 apical plasma membrane evidence=IEA] [GO:0042391 regul…	lco:104935161 anoctamin-1-like
c22735_g1_i1	1.00599	0.942084	-1.07272	0.450251	2098	RGD|1562449 - symbol:Faxc failed axon connections homolog (Drosophila) species:10116 Rattus norvegicus [GO:0016021 integral component of membrane evidence=IEA] InterPro:IPR004046 RGD:1562449 GO:GO:0016021 Proteomes:UP000002494 InterPro:IPR012336 SUPFAM:SSF52833 InterPro:IPR010987 Pfam:PF14497 SUPFAM:SSF47616 GeneTree:ENSGT00390000000753 OrthoDB:EOG793B7J CTD:84553 OMA:YTGHSLF EMBL:AABR03041905 EM…	lco:104925628 failed axon connections homolog
c22744_g1_i1	1.36016	0.271754	1.17105	0.504558	393	.	.
c22754_g1_i1	-1.08865	0.537028	-1.05706	0.667685	886	.	.
c22763_g1_i1	-1.4001	0.278483	-1.78799	0.121615	437	ZFIN|ZDB-GENE-080723-52 - symbol:apitd1 apoptosis-inducing, TAF9-like domain 1 species:7955 Danio rerio [GO:0008150 biological_process evidence=ND] [GO:0005575 cellular_component evidence=ND] [GO:0046982 protein heterodimerization activity evidence=IEA] InterPro:IPR009072 ZFIN:ZDB-GENE-080723-52 Proteomes:UP000000437 Gene3D:1.10.20.10 SUPFAM:SSF47113 Reactome:REACT_175313 Reactome:REACT_210283 CT…	lco:104920525 centromere protein S-like
c22768_g1_i1	1.481	0.174663	1.18652	0.144422	991	.	.
c22801_g1_i1	-1.62408	0.0480444	-1.57031	0.0674316	821	ZFIN|ZDB-GENE-060825-75 - symbol:mrps14 mitochondrial ribosomal protein S14 species:7955 Danio rerio [GO:0003735 structural constituent of ribosome evidence=IEA;IBA] [GO:0006412 translation evidence=IEA;IBA] [GO:0005763 mitochondrial small ribosomal subunit evidence=IBA] [GO:0005622 intracellular evidence=IEA] [GO:0030529 ribonucleoprotein complex evidence=IEA] [GO:0005840 ribosome evidence=IEA] …	lco:104936736 mrps14; mitochondrial ribosomal protein S14
c22812_g1_i1	-1.03263	0.272823	-1.03871	0.262418	502	.	.
c22813_g1_i1	-1.02092	0.68411	-1.01379	0.767896	726	ZFIN|ZDB-GENE-061013-95 - symbol:hdac4 histone deacetylase 4 species:7955 Danio rerio [GO:0090299 regulation of neural crest formation evidence=IMP] [GO:0048701 embryonic cranial skeleton morphogenesis evidence=IMP] [GO:0001755 neural crest cell migration evidence=IMP] [GO:0016568 chromatin modification evidence=IEA] [GO:0032041 NAD-dependent histone deacetylase activity (H3-K14 specific) evidenc…	ola:101173201 histone deacetylase 4-like
c22839_g1_i1	-1.21124	0.170328	-1.2763	0.114424	778	MGI|MGI:90676 - symbol:Lsm2 LSM2 homolog, U6 small nuclear RNA associated (S. cerevisiae) species:10090 Mus musculus [GO:0000244 spliceosomal tri-snRNP complex assembly evidence=ISO] [GO:0003723 RNA binding evidence=IEA] [GO:0005515 protein binding evidence=IPI] [GO:0005634 nucleus evidence=IEA] [GO:0005654 nucleoplasm evidence=ISO] [GO:0005681 spliceosomal complex evidence=IEA] [GO:0005737 cytop…	lcm:102352591 LSM2; LSM2 homolog, U6 small nuclear RNA and mRNA degradation associated
c22862_g1_i1	-1.06408	0.69121	1.02083	0.893647	1837	.	.
c22870_g1_i1	1.05504	0.525217	1.08116	0.351592	1334	ZFIN|ZDB-GENE-090312-78 - symbol:kcnk1b potassium channel, subfamily K, member 1b species:7955 Danio rerio [GO:0005267 potassium channel activity evidence=IEA] [GO:0016020 membrane evidence=IEA] [GO:0071805 potassium ion transmembrane transport evidence=IEA] [GO:0006810 transport evidence=IEA] [GO:0016021 integral component of membrane evidence=IEA] [GO:0006811 ion transport evidence=IEA] [GO:000…	lco:104940026 kcnk1; potassium two pore domain channel subfamily K member 1
c22880_g1_i1	1.11551	0.338333	1.18401	0.147507	856	.	.
c22882_g1_i1	1.00887	0.835486	1.14993	0.501532	414	.	.
c22890_g1_i1	1.15343	0.44236	1.17436	0.313134	362	.	.
c22892_g1_i1	-1.81029	0.302232	-1.86298	0.292403	1224	UNIPROTKB|O14519 - symbol:CDK2AP1 Cyclin-dependent kinase 2-associated protein 1 species:9606 Homo sapiens [GO:0001934 positive regulation of protein phosphorylation evidence=IDA] [GO:0005515 protein binding evidence=IPI] [GO:0005634 nucleus evidence=IDA] [GO:0006261 DNA-dependent DNA replication evidence=NAS] [GO:0007049 cell cycle evidence=IEA] [GO:0048471 perinuclear region of cytoplasm eviden…	mze:101469698 cdk2ap1; cyclin dependent kinase 2 associated protein 1
c22896_g1_i1	1.19729	0.184033	1.78996	0.0474143	566	.	.
c22899_g1_i1	-1.47457	0.0758796	-1.35321	0.0846282	967	ZFIN|ZDB-GENE-060503-602 - symbol:fam206a family with sequence similarity 206, member A species:7955 Danio rerio [GO:0016607 nuclear speck evidence=IEA] [GO:0005634 nucleus evidence=IEA] [GO:0003674 molecular_function evidence=ND] InterPro:IPR002930 Pfam:PF01597 ZFIN:ZDB-GENE-060503-602 Proteomes:UP000000437 GO:GO:0016607 InterPro:IPR011053 SUPFAM:SSF51230 CTD:54942 eggNOG:NOG268557 GeneTree:ENSG…	mze:101478187 fam206a; family with sequence similarity 206 member A
c22905_g2_i1	-1.00776	0.971215	-1.14601	0.568513	770	MGI|MGI:2142077 - symbol:Trim68 tripartite motif-containing 68 species:10090 Mus musculus [GO:0004842 ubiquitin-protein transferase activity evidence=ISO] [GO:0005622 intracellular evidence=IEA] [GO:0005634 nucleus evidence=ISO] [GO:0005654 nucleoplasm evidence=ISO] [GO:0005730 nucleolus evidence=ISO] [GO:0005737 cytoplasm evidence=ISO] [GO:0005794 Golgi apparatus evidence=ISO] [GO:0008270 zinc i…	lco:104922623 zinc-binding protein A33-like
c22913_g1_i1	-1.31881	0.131152	-1.07686	0.643933	659	.	tng:GSTEN00001663G001 unnamed protein product
c22920_g2_i1	1.41582	0.277857	-1.11902	0.0317025	780	.	lco:104932555 atn1; atrophin 1
c22937_g1_i1	1.08714	0.800929	-1.21849	0.524208	391	ZFIN|ZDB-GENE-040801-18 - symbol:ndufa3 NADH dehydrogenase (ubiquinone) 1 alpha subcomplex, 3 species:7955 Danio rerio [GO:0005743 mitochondrial inner membrane evidence=IEA] [GO:0008150 biological_process evidence=ND] [GO:0003674 molecular_function evidence=ND] [GO:0005747 mitochondrial respiratory chain complex I evidence=IEA] InterPro:IPR026626 ZFIN:ZDB-GENE-040801-18 Proteomes:UP000000437 GO:G…	lco:104938152 NADH dehydrogenase [ubiquinone] 1 alpha subcomplex subunit 3
c22939_g1_i1	1.02794	0.781142	-1.08992	0.45001	631	.	.
c22949_g1_i1	1.0155	0.850864	-1.05852	0.519996	2377	ZFIN|ZDB-GENE-100422-1 - symbol:peak1 pseudopodium-enriched atypical kinase 1 species:7955 Danio rerio [GO:0004672 protein kinase activity evidence=IEA;IBA] [GO:0006468 protein phosphorylation evidence=IEA] [GO:0005925 focal adhesion evidence=IBA] [GO:0015629 actin cytoskeleton evidence=IBA] [GO:0016772 transferase activity, transferring phosphorus-containing groups evidence=IEA] [GO:0005524 ATP …	lco:104922377 peak1; pseudopodium enriched atypical kinase 1
c22958_g2_i1	1.24087	0.432515	-1.06919	0.754631	294	.	.
c22958_g1_i1	1.05404	0.816137	-1.05921	0.810951	1013	.	.
c22961_g1_i1	-1.13123	0.911715	1.65067	0.174012	1391	UNIPROTKB|F1RMV4 - symbol:PLAUR Uncharacterized protein species:9823 Sus scrofa [GO:0005887 integral component of plasma membrane evidence=IEA] [GO:0005925 focal adhesion evidence=IEA] [GO:0019899 enzyme binding evidence=IEA] [GO:0070062 extracellular exosome evidence=IEA] GO:GO:0070062 GO:GO:0005925 GO:GO:0005887 Proteomes:UP000008227 InterPro:IPR001526 Pfam:PF00021 InterPro:IPR016054 SMART:SM00…	mze:106674505 urokinase plasminogen activator surface receptor-like
c22972_g1_i1	-1.02538	0.404913	1.00746	0.8684	953	ZFIN|ZDB-GENE-030131-7228 - symbol:gpr34a G protein-coupled receptor 34a species:7955 Danio rerio [GO:0005887 integral component of plasma membrane evidence=ISS] [GO:0007186 G-protein coupled receptor signaling pathway evidence=IEA;ISS] [GO:0004930 G-protein coupled receptor activity evidence=IEA;IDA] [GO:0016020 membrane evidence=IEA] [GO:0007165 signal transduction evidence=IEA] [GO:0016021 int…	lco:104939944 probable G-protein coupled receptor 34
c22975_g1_i1	1.13572	0.180245	1.00396	0.949549	2683	ZFIN|ZDB-GENE-100716-6 - symbol:kif26ab kinesin family member 26Ab species:7955 Danio rerio [GO:0003777 microtubule motor activity evidence=IEA;IBA] [GO:0005871 kinesin complex evidence=IEA;IBA] [GO:0008017 microtubule binding evidence=IEA] [GO:0005874 microtubule evidence=IEA] [GO:0007018 microtubule-based movement evidence=IEA] [GO:0000166 nucleotide binding evidence=IEA] [GO:0005524 ATP bindin…	lco:104921425 kif26a; kinesin-like protein KIF26A
c22975_g1_i2	1.15049	0.130863	1.0259	0.658009	3815	ZFIN|ZDB-GENE-100716-6 - symbol:kif26ab kinesin family member 26Ab species:7955 Danio rerio [GO:0003777 microtubule motor activity evidence=IEA;IBA] [GO:0005871 kinesin complex evidence=IEA;IBA] [GO:0008017 microtubule binding evidence=IEA] [GO:0005874 microtubule evidence=IEA] [GO:0007018 microtubule-based movement evidence=IEA] [GO:0000166 nucleotide binding evidence=IEA] [GO:0005524 ATP bindin…	lco:104921425 kif26a; kinesin-like protein KIF26A
c22978_g1_i2	-1.12905	0.400261	-1.08166	0.555934	821	ZFIN|ZDB-GENE-090313-248 - symbol:ccm2l cerebral cavernous malformation 2-like species:7955 Danio rerio [GO:0003007 heart morphogenesis evidence=IGI;IMP] ZFIN:ZDB-GENE-090313-248 Proteomes:UP000000437 GO:GO:0003007 CTD:140706 GeneTree:ENSGT00390000016168 OMA:PCPDAYC OrthoDB:EOG7SFHXM TreeFam:TF328517 InterPro:IPR026159 PANTHER:PTHR21642 EMBL:CR847525 RefSeq:XP_697096.5 UniGene:Dr.160206 UniGene:D…	mze:101470277 ccm2l; CCM2 like scaffolding protein
c22981_g1_i1	-1.67981	0.0695912	-1.26134	0.561415	391	.	.
c23003_g1_i1	-1.04754	0.132425	-1.03785	0.190173	1622	.	.
c23003_g1_i2	-1.03428	0.174468	-1.01087	0.734005	2271	.	.
c23009_g1_i1	1.05495	0.832808	-1.02917	0.905229	3028	ZFIN|ZDB-GENE-030131-6305 - symbol:fbxw11a F-box and WD repeat domain containing 11a species:7955 Danio rerio [GO:0002040 sprouting angiogenesis evidence=IGI] [GO:0031146 SCF-dependent proteasomal ubiquitin-dependent protein catabolic process evidence=IBA] [GO:0046983 protein dimerization activity evidence=IEA] InterPro:IPR017986 InterPro:IPR001810 InterPro:IPR001680 InterPro:IPR015943 InterPro:I…	lco:104934047 fbxw11; F-box and WD repeat domain containing 11
c23011_g1_i1	-1.10159	0.124581	-1.09635	0.170461	1310	UNIPROTKB|F1N0H5 - symbol:ZC3H13 Uncharacterized protein species:9913 Bos taurus [GO:0044822 poly(A) RNA binding evidence=IEA] [GO:0046872 metal ion binding evidence=IEA] InterPro:IPR000571 Pfam:PF00642 PROSITE:PS50103 SMART:SM00356 Proteomes:UP000009136 GO:GO:0044822 GO:GO:0046872 Gene3D:4.10.1000.10 CTD:23091 GeneTree:ENSGT00730000111163 OMA:ADNLFEH OrthoDB:EOG7DC23Q TreeFam:TF332670 EMBL:DAAA0…	lbc:LACBIDRAFT_322137 hypothetical protein
c23013_g1_i1	-1.22843	0.375884	-1.52982	0.0713742	505	UNIPROTKB|F1NC51 - symbol:UQCR10 Uncharacterized protein species:9031 Gallus gallus [GO:0005750 mitochondrial respiratory chain complex III evidence=IEA] [GO:0006122 mitochondrial electron transport, ubiquinol to cytochrome c evidence=IEA] [GO:0070062 extracellular exosome evidence=IEA] InterPro:IPR008027 Pfam:PF05365 GO:GO:0070062 Proteomes:UP000000539 GO:GO:0005750 Reactome:REACT_259996 GO:GO:0…	mze:101487398 cytochrome b-c1 complex subunit 9
c23017_g1_i1	1.18415	0.407816	1.61337	0.00594358	870	ZFIN|ZDB-GENE-060825-230 - symbol:morn2 MORN repeat containing 2 species:7955 Danio rerio [GO:0005575 cellular_component evidence=ND] [GO:0003674 molecular_function evidence=ND] [GO:0008150 biological_process evidence=ND] ZFIN:ZDB-GENE-060825-230 Proteomes:UP000000437 InterPro:IPR003409 Pfam:PF02493 SMART:SM00698 CTD:729967 GeneTree:ENSGT00390000006619 OrthoDB:EOG7PK91T TreeFam:TF352715 EMBL:CR62…	lco:104933797 morn2; MORN repeat containing 2
c23030_g1_i1	-1.02675	0.786885	-1.05673	0.645532	1453	ZFIN|ZDB-GENE-070410-3 - symbol:zgc:136564 zgc:136564 species:7955 Danio rerio [GO:0005575 cellular_component evidence=ND] [GO:0003674 molecular_function evidence=ND] [GO:0008150 biological_process evidence=ND] ZFIN:ZDB-GENE-070410-3 Proteomes:UP000000437 eggNOG:NOG241762 GeneTree:ENSGT00390000002374 HOGENOM:HOG000010664 HOVERGEN:HBG054936 OMA:RACSIWC OrthoDB:EOG7CK379 TreeFam:TF105811 InterPro:I…	lco:104920261 cunh9orf64; chromosome unknown C9orf64 homolog
c23046_g1_i1	1.02416	0.792312	-1.0159	0.851668	1337	.	mze:101484835 erich1; glutamate rich 1
c23054_g1_i1	1.80003	0.408357	-1.06312	0.922985	1190	ZFIN|ZDB-GENE-041210-336 - symbol:stab2 stabilin 2 species:7955 Danio rerio [GO:1901492 positive regulation of lymphangiogenesis evidence=IMP] [GO:0007155 cell adhesion evidence=IEA] [GO:0001568 blood vessel development evidence=IGI;IMP] [GO:0060837 blood vessel endothelial cell differentiation evidence=IMP] [GO:0005540 hyaluronic acid binding evidence=IEA] InterPro:IPR000538 InterPro:IPR000742 P…	mze:101465808 stab2; stabilin 2
c23076_g1_i1	-2.41399	0.221509	-2.84569	0.179336	1223	.	.
c23094_g1_i1	-1.02613	0.863416	1.17327	0.406071	528	.	.
c23096_g1_i1	1.10862	0.302315	-1.04716	0.467331	911	ZFIN|ZDB-GENE-071218-4 - symbol:syne1b spectrin repeat containing, nuclear envelope 1b species:7955 Danio rerio [GO:0034993 LINC complex evidence=IEA] [GO:0016021 integral component of membrane evidence=IEA] [GO:0051015 actin filament binding evidence=IEA] [GO:0090286 cytoskeletal anchoring at nuclear membrane evidence=IEA] [GO:0005635 nuclear envelope evidence=IEA] [GO:0003779 actin binding evid…	lco:104931021 nesprin-1-like
c23105_g1_i1	-1.06157	0.353383	1.25451	0.0856613	794	.	.
c23106_g1_i1	-1.65103	0.217112	-1.16312	0.638418	611	.	.
c23112_g1_i1	1.01964	0.636531	-1.09172	0.138544	2695	.	.
c23114_g1_i1	1.11915	0.446908	-1.24042	0.0748366	1744	ZFIN|ZDB-GENE-040718-405 - symbol:uqcrc2a ubiquinol-cytochrome c reductase core protein IIa species:7955 Danio rerio [GO:0003824 catalytic activity evidence=IEA] [GO:0046872 metal ion binding evidence=IEA] InterPro:IPR011237 InterPro:IPR011249 InterPro:IPR007863 InterPro:IPR011765 Pfam:PF05193 Pfam:PF00675 ZFIN:ZDB-GENE-040718-405 GO:GO:0003824 GO:GO:0046872 Gene3D:3.30.830.10 SUPFAM:SSF63411 egg…	mze:101483500 cytochrome b-c1 complex subunit 2, mitochondrial
c23119_g1_i1	1.0141	0.82747	1.09559	0.357041	853	.	.
c23122_g1_i1	-1.2044	0.428101	-1.4295	0.195247	605	ZFIN|ZDB-GENE-041221-2 - symbol:prnpb prion protein b species:7955 Danio rerio [GO:0016338 calcium-independent cell-cell adhesion via plasma membrane cell-adhesion molecules evidence=IMP] [GO:0007156 homophilic cell adhesion via plasma membrane adhesion molecules evidence=IDA] [GO:0003674 molecular_function evidence=ND] [GO:0009986 cell surface evidence=IDA] [GO:0055113 epiboly involved in gastru…	lco:104923182 Galectin-3, prnp; translation initiation factor IF-2
c23126_g1_i1	1.08575	0.183627	1.13613	0.225708	2056	.	lco:104924158 fam124b; protein FAM124B
c23130_g1_i1	1.12291	0.419505	1.15096	0.320558	787	ZFIN|ZDB-GENE-081022-97 - symbol:zgc:194285 zgc:194285 species:7955 Danio rerio [GO:0005575 cellular_component evidence=ND] [GO:0003677 DNA binding evidence=IEA] [GO:0015074 DNA integration evidence=IEA] [GO:0004803 transposase activity evidence=IEA] [GO:0006313 transposition, DNA-mediated evidence=IEA] InterPro:IPR002492 InterPro:IPR009057 Pfam:PF01498 ZFIN:ZDB-GENE-081022-97 Proteomes:UP0000004…	hst:105181771 uncharacterized LOC105181771
c23133_g1_i1	-1.00226	0.840246	1.13802	0.38537	1262	.	.
c23140_g1_i2	-1.04872	0.604256	1.11055	0.347078	927	.	.
c23147_g1_i1	-1.15509	0.543398	-1.23217	0.426144	876	ZFIN|ZDB-GENE-040220-5 - symbol:tlr22 toll-like receptor 22 species:7955 Danio rerio [GO:0002376 immune system process evidence=IEA] [GO:0016021 integral component of membrane evidence=IEA] [GO:0007165 signal transduction evidence=IEA] [GO:0052033 pathogen-associated molecular pattern dependent induction by symbiont of host innate immune response evidence=IDA] [GO:0045087 innate immune response e…	lco:104928758 toll-like receptor 13
c23148_g1_i1	-1.04901	0.172926	1.01914	0.720487	1516	.	.
c23161_g1_i1	-1.02383	0.81953	-1.05318	0.623363	769	ZFIN|ZDB-GENE-071004-18 - symbol:znf292a zinc finger protein 292a species:7955 Danio rerio [GO:0003677 DNA binding evidence=IEA] [GO:0046872 metal ion binding evidence=IEA] [GO:0008150 biological_process evidence=ND] [GO:0003676 nucleic acid binding evidence=IEA] InterPro:IPR007087 InterPro:IPR013087 InterPro:IPR017956 PROSITE:PS00028 PROSITE:PS50157 SMART:SM00384 InterPro:IPR015880 ZFIN:ZDB-GENE…	lco:104922180 zinc finger protein 292-like
c23163_g1_i1	1.42005	0.258824	-1.33104	0.303903	1992	ZFIN|ZDB-GENE-070725-2 - symbol:jund jun D proto-oncogene species:7955 Danio rerio [GO:0003677 DNA binding evidence=IEA] [GO:0003700 sequence-specific DNA binding transcription factor activity evidence=IEA] [GO:0005634 nucleus evidence=IEA] [GO:0006355 regulation of transcription, DNA-templated evidence=IEA] [GO:0010941 regulation of cell death evidence=IBA] [GO:0032496 response to lipopolysaccha…	lco:104920973 transcription factor jun-D
c23165_g1_i1	-1.07598	0.741756	-1.19018	0.481943	991	.	.
c23178_g1_i1	-1.03437	0.626584	1.23888	0.27786	1056	UNIPROTKB|E1C0R6 - symbol:ARHGAP20 Uncharacterized protein species:9031 Gallus gallus [GO:0005096 GTPase activator activity evidence=IEA] [GO:0005622 intracellular evidence=IEA] [GO:0007165 signal transduction evidence=IEA] [GO:0043547 positive regulation of GTPase activity evidence=IEA] InterPro:IPR000159 InterPro:IPR000198 InterPro:IPR008936 Pfam:PF00620 Pfam:PF00788 PROSITE:PS50200 PROSITE:PS5…	lco:104925356 rho GTPase-activating protein 20-like
c23191_g1_i1	-1.98364	0.170542	-2.9756	0.0759844	401	.	.
c23193_g1_i1	-1.04717	0.644804	-1.01932	0.837534	674	.	.
c23198_g1_i1	-1.07766	0.207032	-1.01305	0.892017	982	.	.
c23199_g1_i1	1.08548	0.086601	1.00934	0.817633	878	.	.
c23200_g1_i1	-1.17997	0.377284	-1.15567	0.416479	1239	ZFIN|ZDB-GENE-050417-248 - symbol:slc27a4 solute carrier family 27 (fatty acid transporter), member 4 species:7955 Danio rerio [GO:0031957 very long-chain fatty acid-CoA ligase activity evidence=IEA] [GO:0008152 metabolic process evidence=IEA] [GO:0003824 catalytic activity evidence=IEA] [GO:0015908 fatty acid transport evidence=IEA] [GO:0004467 long-chain fatty acid-CoA ligase activity evidence=…	lco:104923732 slc27a4; solute carrier family 27 member 4
c23204_g1_i1	1.02183	0.950095	1.37377	0.477191	247	.	.
c23263_g1_i1	1.06726	0.136684	1.15445	0.0350635	3196	ZFIN|ZDB-GENE-090421-2 - symbol:pde6b phosphodiesterase 6B, cGMP-specific, rod, beta species:7955 Danio rerio [GO:0008081 phosphoric diester hydrolase activity evidence=IEA] [GO:0016787 hydrolase activity evidence=IEA] [GO:0004114 3',5'-cyclic-nucleotide phosphodiesterase activity evidence=IEA] [GO:0046872 metal ion binding evidence=IEA] [GO:0007165 signal transduction evidence=IEA] InterPro:IPR0…	mze:101467812 rod cGMP-specific 3',5'-cyclic phosphodiesterase subunit beta-like
c23275_g1_i1	-1.049	0.704676	-1.0813	0.264193	820	.	.
c23294_g1_i1	-1.6781	0.0220944	-1.65203	0.0038309	546	.	xma:102233352 tetraspanin-1-like
c23299_g1_i1	1.0777	0.644368	1.22079	0.354544	383	.	.
c23302_g1_i1	-1.07054	0.561248	1.14294	0.322365	1119	ZFIN|ZDB-GENE-041014-18 - symbol:si:dkey-86e18.1 si:dkey-86e18.1 species:7955 Danio rerio [GO:0008150 biological_process evidence=ND] [GO:0005575 cellular_component evidence=ND] [GO:0003674 molecular_function evidence=ND] ZFIN:ZDB-GENE-041014-18 Proteomes:UP000000437 InterPro:IPR009360 Pfam:PF06246 EMBL:CR392368 RefSeq:NP_001020662.1 UniGene:Dr.91215 Ensembl:ENSDART00000063917 GeneID:557342 KEGG:…	lco:104926009 uncharacterized LOC104926009
c23309_g1_i1	-1.21193	0.782831	2.48199	0.322003	1898	ZFIN|ZDB-GENE-061013-522 - symbol:nt5c2b 5'-nucleotidase, cytosolic IIb species:7955 Danio rerio [GO:0005575 cellular_component evidence=ND] [GO:0046040 IMP metabolic process evidence=IBA] [GO:0046085 adenosine metabolic process evidence=IBA] [GO:0046872 metal ion binding evidence=IEA] [GO:0008253 5'-nucleotidase activity evidence=IBA] Pfam:PF05761 ZFIN:ZDB-GENE-061013-522 GO:GO:0016311 GO:GO:004…	lco:104921615 nt5c2; 5'-nucleotidase, cytosolic II
c23309_g1_i2	-1.15926	0.831998	2.83232	0.28239	2060	ZFIN|ZDB-GENE-061013-522 - symbol:nt5c2b 5'-nucleotidase, cytosolic IIb species:7955 Danio rerio [GO:0005575 cellular_component evidence=ND] [GO:0046040 IMP metabolic process evidence=IBA] [GO:0046085 adenosine metabolic process evidence=IBA] [GO:0046872 metal ion binding evidence=IEA] [GO:0008253 5'-nucleotidase activity evidence=IBA] Pfam:PF05761 ZFIN:ZDB-GENE-061013-522 GO:GO:0016311 GO:GO:004…	lco:104921615 nt5c2; 5'-nucleotidase, cytosolic II
c23315_g1_i1	-1.81552	0.238695	-2.98234	0.144845	1429	ZFIN|ZDB-GENE-060825-91 - symbol:krtcap2 keratinocyte associated protein 2 species:7955 Danio rerio [GO:0005575 cellular_component evidence=ND] [GO:0003674 molecular_function evidence=ND] [GO:0008150 biological_process evidence=ND] ZFIN:ZDB-GENE-060825-91 Proteomes:UP000000437 eggNOG:NOG265835 HOGENOM:HOG000006286 OrthoDB:EOG7Z3F6N InterPro:IPR018614 Pfam:PF09775 CTD:200185 GeneTree:ENSGT00390000…	lco:104918195 krtcap2; keratinocyte associated protein 2
c23317_g1_i1	-1.00156	0.978709	1.13774	0.093254	627	.	.
c23321_g1_i1	-1.12353	0.0650698	-1.19131	0.0411202	772	.	.
c23323_g1_i1	1.12593	0.54576	-1.23875	0.144072	1391	ZFIN|ZDB-GENE-030131-8005 - symbol:sdhb succinate dehydrogenase complex, subunit B, iron sulfur (Ip) species:7955 Danio rerio [GO:0051537 2 iron, 2 sulfur cluster binding evidence=IEA;ISS] [GO:0048039 ubiquinone binding evidence=ISS] [GO:0016491 oxidoreductase activity evidence=IEA] [GO:0055114 oxidation-reduction process evidence=IEA] [GO:0005743 mitochondrial inner membrane evidence=IEA;ISS] [G…	lco:109141630 succinate dehydrogenase [ubiquinone] iron-sulfur subunit, mitochondrial
c23325_g1_i1	-1.15396	0.62056	1.13926	0.648983	502	.	.
c23350_g1_i1	1.03766	0.598295	1.06531	0.206606	2931	ZFIN|ZDB-GENE-030131-839 - symbol:plagx pleiomorphic adenoma gene X species:7955 Danio rerio [GO:0003676 nucleic acid binding evidence=IEA] [GO:0006351 transcription, DNA-templated evidence=IEA] [GO:0000981 sequence-specific DNA binding RNA polymerase II transcription factor activity evidence=IBA] [GO:0046872 metal ion binding evidence=IEA] [GO:0003700 sequence-specific DNA binding transcription …	lco:104932319 zinc finger protein PLAGL2-like
c23352_g1_i1	1.03396	0.329253	1.2052	0.00206064	948	.	.
c23354_g1_i1	1.11772	0.0788772	1.11912	0.209355	494	.	.
c23360_g1_i1	-1.45351	0.126853	-1.31919	0.183547	1525	UNIPROTKB|F1S318 - symbol:MTERF1 Uncharacterized protein species:9823 Sus scrofa [GO:0003690 double-stranded DNA binding evidence=IEA] [GO:0006355 regulation of transcription, DNA-templated evidence=IEA] [GO:0006393 termination of mitochondrial transcription evidence=IEA] [GO:0032392 DNA geometric change evidence=IEA] [GO:0042645 mitochondrial nucleoid evidence=IEA] [GO:0044822 poly(A) RNA bindin…	mze:101487631 mterf1; mitochondrial transcription termination factor 1
c23366_g1_i1	-1.05778	0.870713	-1.47926	0.373536	1260	ZFIN|ZDB-GENE-040718-448 - symbol:cox6b1 cytochrome c oxidase subunit VIb polypeptide 1 species:7955 Danio rerio [GO:0005739 mitochondrion evidence=IEA] [GO:0004129 cytochrome-c oxidase activity evidence=IEA] InterPro:IPR003213 Pfam:PF02297 PIRSF:PIRSF000278 ZFIN:ZDB-GENE-040718-448 GO:GO:0005739 Proteomes:UP000000437 GO:GO:0004129 Gene3D:1.10.10.140 SUPFAM:SSF47694 eggNOG:NOG279294 HOGENOM:HOG00…	tru:101078739 cytochrome c oxidase subunit 6B1
c23367_g1_i1	-1.46755	0.0377351	-1.73642	0.039586	1136	ZFIN|ZDB-GENE-040426-1276 - symbol:med18 mediator of RNA polymerase II transcription, subunit 18 homolog (yeast) species:7955 Danio rerio [GO:0006355 regulation of transcription, DNA-templated evidence=IEA] [GO:0016592 mediator complex evidence=IEA] [GO:0005634 nucleus evidence=IEA] [GO:0006357 regulation of transcription from RNA polymerase II promoter evidence=IEA] [GO:0006351 transcription, DN…	mze:101471668 med18; mediator complex subunit 18
c23377_g1_i1	-1.21319	0.578366	-1.30342	0.480414	2076	ZFIN|ZDB-GENE-031116-52 - symbol:itga5 integrin, alpha 5 (fibronectin receptor, alpha polypeptide) species:7955 Danio rerio [GO:0001756 somitogenesis evidence=IGI;IMP] [GO:0046982 protein heterodimerization activity evidence=IPI] [GO:0085029 extracellular matrix assembly evidence=IMP] [GO:0002089 lens morphogenesis in camera-type eye evidence=IMP] [GO:0002042 cell migration involved in sprouting …	lco:104933214 integrin alpha-5-like
c23389_g1_i2	-1.08848	0.644545	-1.11369	0.573497	1113	.	.
c23390_g1_i1	1.01108	0.930559	-1.16724	0.0586735	1747	ZFIN|ZDB-GENE-060825-166 - symbol:dpcd deleted in primary ciliary dyskinesia homolog (mouse) species:7955 Danio rerio [GO:0008150 biological_process evidence=ND] [GO:0005575 cellular_component evidence=ND] [GO:0003674 molecular_function evidence=ND] ZFIN:ZDB-GENE-060825-166 Proteomes:UP000000437 CTD:25911 eggNOG:NOG87033 GeneTree:ENSGT00390000014031 HOGENOM:HOG000258519 HOVERGEN:HBG056207 OMA:SNK…	lco:104921618 dpcd; deleted in primary ciliary dyskinesia homolog (mouse)
c23392_g1_i1	-1.22519	0.328487	1.02339	0.891863	826	.	.
c23399_g1_i1	2.44806	0.135861	1.17445	0.219996	806	.	.
c23404_g1_i1	1.00003	0.999634	1.0183	0.76622	1156	ZFIN|ZDB-GENE-060825-242 - symbol:lmo7b LIM domain 7b species:7955 Danio rerio [GO:0001947 heart looping evidence=IMP] [GO:0007507 heart development evidence=IMP] [GO:0008270 zinc ion binding evidence=IEA] [GO:0023051 regulation of signaling evidence=IEA] [GO:0005575 cellular_component evidence=ND] [GO:0030155 regulation of cell adhesion evidence=IEA] [GO:0046872 metal ion binding evidence=IEA] P…	lco:104923019 LIM domain only protein 7-like
c23407_g2_i1	-1.1169	0.517083	-1.16821	0.411195	1588	ZFIN|ZDB-GENE-030722-5 - symbol:arhgef1a Rho guanine nucleotide exchange factor (GEF) 1a species:7955 Danio rerio [GO:0035556 intracellular signal transduction evidence=IEA] [GO:0035023 regulation of Rho protein signal transduction evidence=IEA] [GO:0046872 metal ion binding evidence=IEA] [GO:0005089 Rho guanyl-nucleotide exchange factor activity evidence=IEA] InterPro:IPR000219 InterPro:IPR00221…	lco:104933078 arhgef2; Rho/Rac guanine nucleotide exchange factor 2
c23411_g1_i1	1.08518	0.486111	1.18518	0.378506	502	.	.
c23416_g1_i1	-1.6573	0.400672	-1.7232	0.379886	1286	ZFIN|ZDB-GENE-040724-267 - symbol:ptger2b prostaglandin E receptor 2b (subtype EP2) species:7955 Danio rerio [GO:0004930 G-protein coupled receptor activity evidence=IEA] [GO:0007186 G-protein coupled receptor signaling pathway evidence=IEA;IDA] [GO:0016021 integral component of membrane evidence=IEA] [GO:0004871 signal transducer activity evidence=IEA] [GO:0004957 prostaglandin E receptor activi…	lco:104938523 prostaglandin E2 receptor EP2 subtype
c23418_g1_i1	-1.0935	0.454074	1.14811	0.447729	861	.	.
c23447_g1_i1	1.6992	0.00610173	1.03949	0.523037	1487	.	.
c23454_g1_i1	1.02775	0.345607	1.08919	0.0513881	710	ZFIN|ZDB-GENE-131120-125 - symbol:znf576.1 zinc finger protein 576, tandem duplicate 1 species:7955 Danio rerio [GO:0046872 metal ion binding evidence=IEA] [GO:0003676 nucleic acid binding evidence=IEA] Pfam:PF00096 InterPro:IPR007087 InterPro:IPR013087 PROSITE:PS00028 PROSITE:PS50157 InterPro:IPR015880 ZFIN:ZDB-GENE-131120-125 Proteomes:UP000000437 GO:GO:0046872 GO:GO:0003676 SMART:SM00355 Gene3…	mze:101468721 uncharacterized LOC101468721
c23456_g1_i1	-1.71523	0.11126	-2.03773	0.073432	687	RGD|1597573 - symbol:Snrpd3 small nuclear ribonucleoprotein D3 species:10116 Rattus norvegicus [GO:0000387 spliceosomal snRNP assembly evidence=IEA;ISO] [GO:0005634 nucleus evidence=ISO] [GO:0005654 nucleoplasm evidence=ISO] [GO:0005683 U7 snRNP evidence=IEA;ISO] [GO:0005685 U1 snRNP evidence=IEA;ISO] [GO:0005687 U4 snRNP evidence=IEA;ISO] [GO:0005689 U12-type spliceosomal complex evidence=IEA;IS…	xma:102228353 snrpd3; small nuclear ribonucleoprotein D3 polypeptide
c23457_g1_i1	-1.42185	0.396782	-1.49323	0.364188	757	.	.
c23459_g1_i1	-1.05356	0.733772	-1.06899	0.668828	692	.	.
c23461_g1_i1	-1.07607	0.260579	-1.10543	0.118247	2974	UNIPROTKB|F1NX29 - symbol:SLC7A7 Uncharacterized protein species:9031 Gallus gallus [GO:0003333 amino acid transmembrane transport evidence=IEA] [GO:0015171 amino acid transmembrane transporter activity evidence=IEA] [GO:0016021 integral component of membrane evidence=IEA] InterPro:IPR002293 Pfam:PF13520 PIRSF:PIRSF006060 GO:GO:0016021 Proteomes:UP000000539 GeneTree:ENSGT00760000119037 OrthoDB:EO…	lco:104920922 Y+L amino acid transporter 2-like
c23474_g2_i1	-1.00783	0.918095	1.01309	0.848253	708	UNIPROTKB|Q3KR37 - symbol:GRAMD1B GRAM domain-containing protein 1B species:9606 Homo sapiens [GO:0016020 membrane evidence=IDA] [GO:0016021 integral component of membrane evidence=IEA] GO:GO:0016021 GO:GO:0016020 Proteomes:UP000005640 InterPro:IPR004182 Pfam:PF02893 SMART:SM00568 GeneTree:ENSGT00580000081380 TreeFam:TF327695 eggNOG:NOG304071 HOVERGEN:HBG062004 HOGENOM:HOG000294164 EMBL:AB033027 …	mze:101470673 gramd1b; GRAM domain containing 1B
c23475_g1_i1	-1.00857	0.900985	-1.09414	0.0594224	1362	.	.
c23488_g1_i1	1.06708	0.41963	-1.00177	0.979837	822	UNIPROTKB|B7WP74 - symbol:CWC22 Pre-mRNA-splicing factor CWC22 homolog species:9606 Homo sapiens [GO:0003723 RNA binding evidence=IEA] [GO:0005654 nucleoplasm evidence=IDA] [GO:0005794 Golgi apparatus evidence=IDA] InterPro:IPR003890 InterPro:IPR016024 Pfam:PF02854 SMART:SM00543 InterPro:IPR016021 GO:GO:0005794 Proteomes:UP000005640 GO:GO:0005654 SUPFAM:SSF48371 GO:GO:0003723 Gene3D:1.25.40.180 H…	mmu:80744 Cwc22, AA684037, AI173004, AL022752, B230213M24, mKIAA1604; CWC22 spliceosome-associated protein
c23524_g1_i1	1.05545	0.871836	-1.22896	0.537854	790	ZFIN|ZDB-GENE-050309-25 - symbol:ndufb11 NADH dehydrogenase (ubiquinone) 1 beta subcomplex, 11 species:7955 Danio rerio [GO:0005575 cellular_component evidence=ND] [GO:0003674 molecular_function evidence=ND] ZFIN:ZDB-GENE-050309-25 Proteomes:UP000000437 Reactome:REACT_244440 EMBL:BX004884 CTD:54539 GeneTree:ENSGT00390000003022 HOVERGEN:HBG004073 KO:K11351 OrthoDB:EOG7X9G93 TreeFam:TF314671 InterP…	lco:104936652 ndufb11; NADH:ubiquinone oxidoreductase subunit B11
c23530_g1_i1	1.1331	0.207267	1.30114	0.0645495	2821	ZFIN|ZDB-GENE-040426-1968 - symbol:irf2bpl interferon regulatory factor 2 binding protein-like species:7955 Danio rerio [GO:0005575 cellular_component evidence=ND] ZFIN:ZDB-GENE-040426-1968 HOGENOM:HOG000049069 HOVERGEN:HBG108364 InterPro:IPR022750 Pfam:PF11261 CTD:64207 EMBL:BC060929 RefSeq:NP_997852.1 UniGene:Dr.105590 ProteinModelPortal:Q6P947 SMR:Q6P947 GeneID:324723 KEGG:dre:324723 PhylomeDB…	lco:104937398 irf2bpl; interferon regulatory factor 2-binding protein-like
c23536_g1_i1	1.07636	0.183135	1.0619	0.402649	825	.	.
c23557_g1_i1	-1.87178	0.0580247	-1.31308	0.403488	757	ZFIN|ZDB-GENE-040426-1065 - symbol:cst14a.2 cystatin 14a, tandem duplicate 2 species:7955 Danio rerio [GO:0004869 cysteine-type endopeptidase inhibitor activity evidence=IEA] [GO:0005622 intracellular evidence=IEA] [GO:0004866 endopeptidase inhibitor activity evidence=IEA] InterPro:IPR000010 InterPro:IPR001713 Pfam:PF00031 PRINTS:PR00295 SMART:SM00043 ZFIN:ZDB-GENE-040426-1065 GO:GO:0004869 GO:GO…	ipu:108256405 cystatin-B-like
c23579_g1_i1	1.04902	0.308647	1.00455	0.901732	1786	UNIPROTKB|E1C0V2 - symbol:C17ORF28 Uncharacterized protein species:9031 Gallus gallus [GO:0000138 Golgi trans cisterna evidence=IEA] [GO:0005797 Golgi medial cisterna evidence=IEA] [GO:0005881 cytoplasmic microtubule evidence=IEA] [GO:0006886 intracellular protein transport evidence=IEA] [GO:0031001 response to brefeldin A evidence=IEA] [GO:0070062 extracellular exosome evidence=IEA] [GO:0090498 …	lco:104928156 hid1; protein HID1
c23593_g1_i1	-1.03813	0.764838	1.10685	0.473477	1676	.	.
c23597_g1_i1	1.09737	0.409594	1.01579	0.744166	815	UNIPROTKB|Q6BDR9 - symbol:Hsp25 Heat shock protein 25 species:9031 Gallus gallus [GO:0005515 protein binding evidence=IPI] [GO:0005829 cytosol evidence=IDA] [GO:0009408 response to heat evidence=IDA] [GO:0048471 perinuclear region of cytoplasm evidence=IDA;NAS] Pfam:PF00011 InterPro:IPR002068 GO:GO:0005829 GO:GO:0048471 GO:GO:0009408 InterPro:IPR008978 SUPFAM:SSF49764 PROSITE:PS01031 EMBL:AB15451…	mze:101482620 heat shock protein beta-11-like
c23598_g1_i1	-1.24294	0.0173658	-1.1344	0.162666	736	.	.
c23607_g1_i1	1.03973	0.743316	-1.01667	0.874803	749	.	.
c23673_g1_i1	1.31804	0.549195	2.22985	0.0467552	354	.	.
c23685_g1_i1	1.00345	0.856738	1.03989	0.259447	1704	UNIPROTKB|E1BXF2 - symbol:PRKCQ Protein kinase C species:9031 Gallus gallus [GO:0001772 immunological synapse evidence=IEA] [GO:0004697 protein kinase C activity evidence=IEA] [GO:0005524 ATP binding evidence=IEA] [GO:0005737 cytoplasm evidence=IEA] [GO:0006468 protein phosphorylation evidence=IEA] [GO:0006509 membrane protein ectodomain proteolysis evidence=IEA] [GO:0032740 positive regulation o…	xma:102232226 prkcq; protein kinase C theta
c23700_g1_i1	-1.17258	0.0343484	-1.01027	0.888036	1341	ZFIN|ZDB-GENE-060328-1 - symbol:rbm48 RNA binding motif protein 48 species:7955 Danio rerio [GO:0000166 nucleotide binding evidence=IEA] [GO:0003723 RNA binding evidence=IEA] InterPro:IPR012677 ZFIN:ZDB-GENE-060328-1 Proteomes:UP000000437 GO:GO:0000166 Gene3D:3.30.70.330 GeneTree:ENSGT00390000004541 EMBL:BX510986 Ensembl:ENSDART00000049147 OMA:YGVIEEY Uniprot:Z4YHP6	lco:104922102 rbm48; RNA binding motif protein 48
c23711_g1_i1	1.10559	0.443738	1.00578	0.957898	834	.	.
c23727_g1_i1	1.06861	0.458304	1.15796	0.0366904	573	ZFIN|ZDB-GENE-030131-8657 - symbol:rpl30 ribosomal protein L30 species:7955 Danio rerio [GO:0005840 ribosome evidence=IEA] [GO:0003735 structural constituent of ribosome evidence=IEA] [GO:0006412 translation evidence=IEA] [GO:0005622 intracellular evidence=IEA] [GO:0030529 ribonucleoprotein complex evidence=IEA] InterPro:IPR000231 InterPro:IPR004038 HAMAP:MF_00481 Pfam:PF01248 ZFIN:ZDB-GENE-03013…	lco:104918646 rpl30; ribosomal protein L30
c23742_g1_i1	-1.50497	0.304156	-2.17006	0.14848	2481	ZFIN|ZDB-GENE-030131-2977 - symbol:ube2l3a ubiquitin-conjugating enzyme E2L 3a species:7955 Danio rerio [GO:0005575 cellular_component evidence=ND] [GO:0016874 ligase activity evidence=IEA] InterPro:IPR000608 ZFIN:ZDB-GENE-030131-2977 Proteomes:UP000000437 GO:GO:0016874 Gene3D:3.10.110.10 InterPro:IPR016135 Pfam:PF00179 SUPFAM:SSF54495 PROSITE:PS50127 InterPro:IPR023313 PROSITE:PS00183 GeneTree:E…	xma:102223678 ubiquitin-conjugating enzyme E2 L3-like
c23744_g1_i1	1.30161	0.349613	1.13537	0.631932	701	UNIPROTKB|F1Q2Z4 - symbol:SRRM2 Uncharacterized protein species:9615 Canis lupus familiaris [GO:0015030 Cajal body evidence=IEA] [GO:0016607 nuclear speck evidence=IEA] [GO:0044822 poly(A) RNA binding evidence=IEA] [GO:0047485 protein N-terminus binding evidence=IEA] [GO:0070742 C2H2 zinc finger domain binding evidence=IEA] [GO:0071013 catalytic step 2 spliceosome evidence=IEA] InterPro:IPR024945…	tng:GSTEN00034667G001 unnamed protein product
c23746_g1_i1	-1.07444	0.771421	-1.54838	0.190862	485	MGI|MGI:1929511 - symbol:Ndufa1 NADH dehydrogenase (ubiquinone) 1 alpha subcomplex, 1 species:10090 Mus musculus [GO:0005739 mitochondrion evidence=ISO;IDA] [GO:0005743 mitochondrial inner membrane evidence=IEA] [GO:0005747 mitochondrial respiratory chain complex I evidence=ISO] [GO:0006810 transport evidence=IEA] [GO:0016020 membrane evidence=IEA] [GO:0016021 integral component of membrane evide…	tng:GSTEN00029314G001 unnamed protein product
c23769_g1_i1	-1.00791	0.95977	-1.02549	0.876801	1379	UNIPROTKB|F1Q3Z2 - symbol:MRVI1 Uncharacterized protein species:9615 Canis lupus familiaris [GO:0019934 cGMP-mediated signaling evidence=IEA] [GO:0060087 relaxation of vascular smooth muscle evidence=IEA] Proteomes:UP000002254 GO:GO:0060087 GO:GO:0019934 GeneTree:ENSGT00530000063722 TreeFam:TF331789 InterPro:IPR008677 PANTHER:PTHR15352 Pfam:PF05781 OMA:AQASWSI OrthoDB:EOG7HQN83 Reactome:REACT_232…	lco:104930102 mrvi1; murine retrovirus integration site 1 homolog
c23772_g3_i1	-2.48274	0.135084	-1.12312	0.777398	301	.	.
c23772_g1_i1	2.31407	0.0270213	2.5869	0.0213235	400	.	sasa:106605369 uncharacterized LOC106605369
c23772_g2_i1	-1.25749	0.501472	-1.06202	0.886581	809	.	.
c23773_g1_i1	-1.58504	0.358106	-1.62573	0.339845	2126	ZFIN|ZDB-GENE-050522-471 - symbol:prim2 primase, DNA, polypeptide 2 species:7955 Danio rerio [GO:0016779 nucleotidyltransferase activity evidence=IEA] [GO:0003896 DNA primase activity evidence=IEA] [GO:0006269 DNA replication, synthesis of RNA primer evidence=IEA] InterPro:IPR007238 InterPro:IPR016558 Pfam:PF04104 PIRSF:PIRSF009449 ZFIN:ZDB-GENE-050522-471 GO:GO:0003896 KO:K02685 CTD:5558 HOVERGE…	lco:104939908 prim2; primase (DNA) subunit 2
c23776_g1_i1	-1.42356	0.26197	-1.45564	0.229113	1545	ZFIN|ZDB-GENE-990415-216 - symbol:psmb6 proteasome (prosome, macropain) subunit, beta type, 6 species:7955 Danio rerio [GO:0005634 nucleus evidence=IEA] [GO:0051603 proteolysis involved in cellular protein catabolic process evidence=IEA] [GO:0004298 threonine-type endopeptidase activity evidence=IEA] [GO:0005839 proteasome core complex evidence=IEA] [GO:0006508 proteolysis evidence=IEA] [GO:00041…	tru:101079330 psmb6; proteasome subunit beta 6
c23777_g1_i1	1.00217	0.970516	-1.01449	0.759963	788	.	.
c23778_g1_i1	1.10089	0.666199	1.39184	0.235844	1857	.	.
c23779_g1_i1	1.27964	0.467122	-1.23453	0.339221	2137	UNIPROTKB|B5DG67 - symbol:wdr12 Ribosome biogenesis protein wdr12 species:8030 Salmo salar [GO:0000463 maturation of LSU-rRNA from tricistronic rRNA transcript (SSU-rRNA, 5.8S rRNA, LSU-rRNA) evidence=ISS] [GO:0000466 maturation of 5.8S rRNA from tricistronic rRNA transcript (SSU-rRNA, 5.8S rRNA, LSU-rRNA) evidence=ISS] [GO:0005654 nucleoplasm evidence=ISS] [GO:0005730 nucleolus evidence=ISS] [GO…	lco:104926384 wdr12; WD repeat domain 12
c23788_g1_i1	-1.10931	0.242128	1.11494	0.396584	543	.	mmu:623272 Gm11757; predicted gene 11757
c23795_g1_i1	1.15742	0.0183768	1.10886	0.0394703	729	RGD|6503712 - symbol:LOC100909466 40S ribosomal protein S9-like species:10116 Rattus norvegicus [GO:0005634 nucleus evidence=ISO] [GO:0005730 nucleolus evidence=ISO] [GO:0005737 cytoplasm evidence=ISO] [GO:0005925 focal adhesion evidence=ISO] [GO:0006412 translation evidence=ISO] [GO:0008284 positive regulation of cell proliferation evidence=ISO] [GO:0016020 membrane evidence=ISO] [GO:0022627 cyt…	sasa:106605760 rps9, rs9; ribosomal protein S9
c23807_g1_i2	-1.95698	0.340796	-1.40844	0.772117	4517	ZFIN|ZDB-GENE-040401-2 - symbol:hmgcra 3-hydroxy-3-methylglutaryl-CoA reductase a species:7955 Danio rerio [GO:0004420 hydroxymethylglutaryl-CoA reductase (NADPH) activity evidence=IEA;IBA] [GO:0005789 endoplasmic reticulum membrane evidence=IEA;IBA] [GO:0008299 isoprenoid biosynthetic process evidence=IEA;IBA] [GO:0016491 oxidoreductase activity evidence=IEA] [GO:0016020 membrane evidence=IEA] […	lco:104937871 hmgcr; 3-hydroxy-3-methylglutaryl-CoA reductase
c23807_g1_i1	-2.11705	0.338012	-1.56453	0.727097	3776	ZFIN|ZDB-GENE-040401-2 - symbol:hmgcra 3-hydroxy-3-methylglutaryl-CoA reductase a species:7955 Danio rerio [GO:0004420 hydroxymethylglutaryl-CoA reductase (NADPH) activity evidence=IEA;IBA] [GO:0005789 endoplasmic reticulum membrane evidence=IEA;IBA] [GO:0008299 isoprenoid biosynthetic process evidence=IEA;IBA] [GO:0016491 oxidoreductase activity evidence=IEA] [GO:0016020 membrane evidence=IEA] […	lco:104937871 hmgcr; 3-hydroxy-3-methylglutaryl-CoA reductase
c23810_g1_i1	1.16753	0.0629115	1.02427	0.659977	2674	ZFIN|ZDB-GENE-050309-23 - symbol:itga6a integrin, alpha 6a species:7955 Danio rerio [GO:0007519 skeletal muscle tissue development evidence=IGI;IMP] [GO:0007155 cell adhesion evidence=IEA] [GO:0016020 membrane evidence=IEA] [GO:0008305 integrin complex evidence=IEA] [GO:0016021 integral component of membrane evidence=IEA] [GO:0007229 integrin-mediated signaling pathway evidence=IEA] InterPro:IPR0…	lco:104932606 itga6; integrin subunit alpha 6
c23811_g1_i1	1.63354	0.604426	1.22568	0.810687	777	ZFIN|ZDB-GENE-050913-108 - symbol:acbd7 acyl-CoA binding domain containing 7 species:7955 Danio rerio [GO:0008150 biological_process evidence=ND] [GO:0000062 fatty-acyl-CoA binding evidence=IEA] [GO:0005575 cellular_component evidence=ND] InterPro:IPR000582 Pfam:PF00887 PRINTS:PR00689 PROSITE:PS51228 ZFIN:ZDB-GENE-050913-108 Proteomes:UP000000437 Gene3D:1.20.80.10 InterPro:IPR014352 GO:GO:0000062…	sasa:100196088 acbd7; acyl-CoA binding domain containing 7
c23813_g1_i1	-1.65818	0.373565	-1.65952	0.371329	1177	UNIPROTKB|P0CB50 - symbol:PRDX1 Peroxiredoxin-1 species:9031 Gallus gallus [GO:0001895 retina homeostasis evidence=IEA] [GO:0005515 protein binding evidence=IPI] [GO:0005615 extracellular space evidence=IEA] [GO:0005634 nucleus evidence=IEA] [GO:0005739 mitochondrion evidence=IEA] [GO:0008283 cell proliferation evidence=IEA] [GO:0008379 thioredoxin peroxidase activity evidence=IEA] [GO:0019430 re…	xma:102221624 peroxiredoxin-1
c23822_g1_i1	-1.03569	0.837989	-1.04487	0.807222	460	ZFIN|ZDB-GENE-031002-11 - symbol:ftr83 finTRIM family, member 83 species:7955 Danio rerio [GO:0008270 zinc ion binding evidence=IEA] [GO:0046872 metal ion binding evidence=IEA] [GO:0005622 intracellular evidence=IEA] InterPro:IPR001841 InterPro:IPR000315 InterPro:IPR003877 Pfam:PF00622 Pfam:PF00643 PROSITE:PS50089 PROSITE:PS50119 SMART:SM00184 SMART:SM00336 InterPro:IPR013083 Prosite:PS00518 ZFIN…	xma:102224482 tripartite motif-containing protein 16-like
c23835_g1_i1	-1.07598	0.593758	-1.19069	0.320462	1169	ZFIN|ZDB-GENE-010328-15 - symbol:hip1 huntingtin interacting protein 1 species:7955 Danio rerio [GO:0003779 actin binding evidence=IEA] [GO:0043009 chordate embryonic development evidence=IMP] [GO:0005543 phospholipid binding evidence=IEA] [GO:0001878 response to yeast evidence=IDA] [GO:0030276 clathrin binding evidence=IEA] [GO:0006897 endocytosis evidence=IEA] InterPro:IPR002558 InterPro:IPR011…	lco:104926036 dynactin subunit 1-like
c23837_g1_i1	-1.04017	0.819792	-1.07902	0.582784	553	.	cit:102606602 lipolysis-stimulated lipoprotein receptor
c23839_g1_i2	-1.12842	0.806865	-2.17142	0.291422	643	UNIPROTKB|P02778 - symbol:CXCL10 C-X-C motif chemokine 10 species:9606 Homo sapiens [GO:0002690 positive regulation of leukocyte chemotaxis evidence=IBA] [GO:0005102 receptor binding evidence=TAS] [GO:0005515 protein binding evidence=IPI] [GO:0005576 extracellular region evidence=IDA;TAS] [GO:0005615 extracellular space evidence=IBA] [GO:0006935 chemotaxis evidence=IDA;TAS] [GO:0006954 inflammato…	lco:109140012 C-X-C motif chemokine 10-like
c23843_g1_i1	1.13982	0.162754	1.20224	0.0803391	672	.	.
c23866_g1_i1	-1.53058	0.39632	-1.35875	0.500623	539	ZFIN|ZDB-GENE-040426-1112 - symbol:snrpe small nuclear ribonucleoprotein polypeptide E species:7955 Danio rerio [GO:0000387 spliceosomal snRNP assembly evidence=ISS;IBA] [GO:0005685 U1 snRNP evidence=ISS;IBA] [GO:0034709 methylosome evidence=ISS] [GO:0071011 precatalytic spliceosome evidence=IBA] [GO:0005687 U4 snRNP evidence=ISS;IBA] [GO:0005634 nucleus evidence=IEA] [GO:0006397 mRNA processing …	ola:101173384 snrpe; small nuclear ribonucleoprotein E
c23868_g1_i1	-1.16822	0.42897	-1.51099	0.027438	3920	UNIPROTKB|Q14847 - symbol:LASP1 LIM and SH3 domain protein 1 species:9606 Homo sapiens [GO:0005070 SH3/SH2 adaptor activity evidence=TAS] [GO:0005515 protein binding evidence=IPI] [GO:0005925 focal adhesion evidence=IDA] [GO:0006811 ion transport evidence=ISS] [GO:0008270 zinc ion binding evidence=IEA] [GO:0009967 positive regulation of signal transduction evidence=TAS] [GO:0015075 ion transmembr…	ipu:108258608 LIM and SH3 domain protein 1-like
c23874_g2_i1	1.10632	0.104726	1.08965	0.0643737	1030	.	.
c23889_g1_i1	1.14828	0.101039	1.48753	0.0147046	2289	ZFIN|ZDB-GENE-050419-198 - symbol:smad6b SMAD family member 6b species:7955 Danio rerio [GO:0005622 intracellular evidence=IEA] [GO:0006355 regulation of transcription, DNA-templated evidence=IEA] [GO:0007179 transforming growth factor beta receptor signaling pathway evidence=IEA] [GO:0003677 DNA binding evidence=IEA] [GO:0006351 transcription, DNA-templated evidence=IEA] [GO:0005667 transcriptio…	lco:104930524 mothers against decapentaplegic homolog 6
c23911_g1_i1	1.07465	0.826549	-1.00209	0.993856	422	.	.
c23912_g1_i1	1.08658	0.0100344	1.11421	0.323544	1527	.	lco:109139990 trichohyalin-like
c23913_g1_i1	1.18787	0.0822166	1.05522	0.328609	1010	.	.
c23916_g1_i1	1.16524	0.512018	-1.08264	0.462369	623	.	.
c23917_g1_i1	1.22153	0.20809	1.01937	0.870384	966	.	.
c23947_g1_i1	1.85001	0.28905	2.73483	0.179753	224	.	.
c23951_g1_i1	1.34693	0.0261121	-1.00461	0.884639	1225	MGI|MGI:1913292 - symbol:Sostdc1 sclerostin domain containing 1 species:10090 Mus musculus [GO:0005515 protein binding evidence=IPI] [GO:0005576 extracellular region evidence=IEA] [GO:0005615 extracellular space evidence=IDA] [GO:0007389 pattern specification process evidence=IMP] [GO:0010454 negative regulation of cell fate commitment evidence=IMP] [GO:0016055 Wnt signaling pathway evidence=IEA]…	mze:101469497 sostdc1; sclerostin domain containing 1
c23975_g2_i1	-1.22793	0.0978375	-1.13874	0.120496	1046	.	.
c23998_g1_i1	3.12842	0.072965	-1.05607	0.877286	1473	ZFIN|ZDB-GENE-020111-4 - symbol:cebpd CCAAT/enhancer binding protein (C/EBP), delta species:7955 Danio rerio [GO:0043565 sequence-specific DNA binding evidence=IEA] [GO:0003700 sequence-specific DNA binding transcription factor activity evidence=IEA] [GO:0006355 regulation of transcription, DNA-templated evidence=IEA] InterPro:IPR004827 Pfam:PF07716 PROSITE:PS50217 SMART:SM00338 ZFIN:ZDB-GENE-020…	lco:104917666 cebpd; CCAAT/enhancer binding protein delta
c24004_g1_i1	1.78922	0.10686	1.99294	0.080162	359	.	.
c24009_g1_i1	1.1967	0.0947446	1.0536	0.0747693	1285	.	.
c24015_g1_i1	-1.00035	0.999121	-1.00686	0.982701	434	.	.
c24015_g1_i2	-1.36018	0.150487	-1.11581	0.436962	438	.	.
c24017_g1_i2	1.02786	0.694306	1.00655	0.923934	2708	ZFIN|ZDB-GENE-000403-2 - symbol:axin2 axin 2 (conductin, axil) species:7955 Danio rerio [GO:0009953 dorsal/ventral pattern formation evidence=IDA] [GO:0014069 postsynaptic density evidence=IBA] [GO:0071407 cellular response to organic cyclic compound evidence=IBA] [GO:0090244 Wnt signaling pathway involved in somitogenesis evidence=IBA] [GO:0008013 beta-catenin binding evidence=IBA] [GO:0016023 c…	mze:101484908 Axin2; axin-2
c24017_g1_i1	1.04326	0.442739	-1.03232	0.498024	4416	ZFIN|ZDB-GENE-000403-2 - symbol:axin2 axin 2 (conductin, axil) species:7955 Danio rerio [GO:0009953 dorsal/ventral pattern formation evidence=IDA] [GO:0014069 postsynaptic density evidence=IBA] [GO:0071407 cellular response to organic cyclic compound evidence=IBA] [GO:0090244 Wnt signaling pathway involved in somitogenesis evidence=IBA] [GO:0008013 beta-catenin binding evidence=IBA] [GO:0016023 c…	mze:101484908 Axin2; axin-2
c24022_g1_i1	-1.5806	0.414945	-2.04814	0.277787	726	UNIPROTKB|Q9DGI3 - symbol:txn Thioredoxin species:7998 Ictalurus punctatus [GO:0009314 response to radiation evidence=ISS] [GO:0033158 regulation of protein import into nucleus, translocation evidence=ISS] [GO:0042100 B cell proliferation evidence=IDA] [GO:0043388 positive regulation of DNA binding evidence=ISS] [GO:0055114 oxidation-reduction process evidence=ISS] InterPro:IPR005746 InterPro:IPR…	lco:104932912 txn; thioredoxin
c24028_g1_i1	2.66956	0.0110279	2.40713	0.0142279	1398	ZFIN|ZDB-GENE-021206-11 - symbol:fbp1b fructose-1,6-bisphosphatase 1b species:7955 Danio rerio [GO:0071391 cellular response to estrogen stimulus evidence=IDA] [GO:0005975 carbohydrate metabolic process evidence=IEA] [GO:0042578 phosphoric ester hydrolase activity evidence=IEA] [GO:0016787 hydrolase activity evidence=IEA] [GO:0042132 fructose 1,6-bisphosphate 1-phosphatase activity evidence=IEA] …	lco:104926515 fructose-1,6-bisphosphatase 1-like
c24032_g1_i1	-1.00612	0.986542	-1.08154	0.832994	1951	ZFIN|ZDB-GENE-030826-28 - symbol:ssr1 signal sequence receptor, alpha species:7955 Danio rerio [GO:0071391 cellular response to estrogen stimulus evidence=IDA] [GO:0005789 endoplasmic reticulum membrane evidence=IEA] InterPro:IPR005595 Pfam:PF03896 ZFIN:ZDB-GENE-030826-28 GO:GO:0005789 GO:GO:0071391 eggNOG:NOG127973 KO:K13249 CTD:6745 HOGENOM:HOG000006932 HOVERGEN:HBG009736 EMBL:BC056339 EMBL:AY1…	lco:104931818 translocon-associated protein subunit alpha-like
c24037_g1_i1	-1.82549	0.271675	-1.84115	0.24933	1004	ZFIN|ZDB-GENE-030131-9028 - symbol:myl12.2 myosin, light chain 12, genome duplicate 2 species:7955 Danio rerio [GO:0005509 calcium ion binding evidence=IEA] InterPro:IPR002048 Pfam:PF00036 PROSITE:PS50222 SMART:SM00054 InterPro:IPR011992 Prosite:PS00018 ZFIN:ZDB-GENE-030131-9028 Proteomes:UP000000437 GO:GO:0005509 Gene3D:1.10.238.10 InterPro:IPR018247 Pfam:PF13499 eggNOG:COG5126 HOGENOM:HOG000233…	gja:107118014 myosin regulatory light chain 2, smooth muscle minor isoform
c24043_g1_i1	1.05777	0.372876	1.05356	0.644995	1549	UNIPROTKB|F1P1N2 - symbol:DENND2A Uncharacterized protein species:9031 Gallus gallus [GO:0015629 actin cytoskeleton evidence=IEA] [GO:0017112 Rab guanyl-nucleotide exchange factor activity evidence=IEA] [GO:0042147 retrograde transport, endosome to Golgi evidence=IEA] [GO:0043547 positive regulation of GTPase activity evidence=IEA] Proteomes:UP000000539 GO:GO:0015629 GO:GO:0017112 GO:GO:0042147 G…	mze:101466843 DENN domain-containing protein 2A
c24056_g1_i1	-1.08847	0.863917	-1.17014	0.78624	326	.	.
c24072_g2_i1	1.15517	0.378348	1.07647	0.59086	717	ZFIN|ZDB-GENE-031007-1 - symbol:rpl13 ribosomal protein L13 species:7955 Danio rerio [GO:0030529 ribonucleoprotein complex evidence=IEA] [GO:0005622 intracellular evidence=IEA] [GO:0005840 ribosome evidence=IEA] [GO:0051726 regulation of cell cycle evidence=IMP] [GO:0003735 structural constituent of ribosome evidence=IEA] [GO:0006412 translation evidence=IEA] InterPro:IPR001380 InterPro:IPR018256…	tru:101076966 rpl13; ribosomal protein L13
c24072_g1_i1	1.33069	0.156345	1.11944	0.375505	1919	.	lco:104929812 hypothetical protein
c24075_g1_i2	1.0163	0.727533	1.02777	0.424068	1499	ZFIN|ZDB-GENE-080104-3 - symbol:tbx21 T-box 21 species:7955 Danio rerio [GO:0003700 sequence-specific DNA binding transcription factor activity evidence=IEA] [GO:0005634 nucleus evidence=IEA] [GO:0006355 regulation of transcription, DNA-templated evidence=IEA] [GO:0006351 transcription, DNA-templated evidence=IEA] [GO:0003677 DNA binding evidence=IEA] InterPro:IPR001699 InterPro:IPR008967 InterPr…	mze:101473077 tbx21; T-box 21
c24079_g2_i1	1.14941	0.506319	-1.07891	0.691926	566	UNIPROTKB|M9MMN8 - symbol:LRP1 Uncharacterized protein species:9823 Sus scrofa [GO:0005509 calcium ion binding evidence=IEA] InterPro:IPR000742 InterPro:IPR001881 InterPro:IPR002172 InterPro:IPR018097 Pfam:PF00057 PROSITE:PS01187 PROSITE:PS50068 SMART:SM00179 SMART:SM00181 SMART:SM00192 InterPro:IPR000033 Proteomes:UP000008227 GO:GO:0005509 Gene3D:2.120.10.30 InterPro:IPR011042 SMART:SM00135 Inte…	gga:107050178 low-density lipoprotein receptor-related protein 1-like
c24083_g2_i1	-1.13403	0.29537	-1.13551	0.26613	867	.	.
c24086_g1_i1	-1.25571	0.033142	1.10111	0.725704	609	ZFIN|ZDB-GENE-041210-217 - symbol:ccdc146 coiled-coil domain containing 146 species:7955 Danio rerio [GO:0005575 cellular_component evidence=ND] [GO:0003674 molecular_function evidence=ND] [GO:0008150 biological_process evidence=ND] ZFIN:ZDB-GENE-041210-217 Proteomes:UP000000437 CTD:57639 GeneTree:ENSGT00530000063534 OMA:FIFTCNS EMBL:BX855588 RefSeq:XP_005164957.1 UniGene:Dr.86841 Ensembl:ENSDART…	tng:GSTEN00034245G001 unnamed protein product
c24089_g2_i1	1.06915	0.165018	1.05736	0.0673005	1140	ZFIN|ZDB-GENE-110411-211 - symbol:si:dkey-239n17.6 si:dkey-239n17.6 species:7955 Danio rerio [GO:0016772 transferase activity, transferring phosphorus-containing groups evidence=IEA] [GO:0004672 protein kinase activity evidence=IEA] [GO:0006468 protein phosphorylation evidence=IEA] [GO:0009190 cyclic nucleotide biosynthetic process evidence=IEA] [GO:0035556 intracellular signal transduction evide…	lco:104935872 atrial natriuretic peptide receptor 1-like
c24101_g1_i1	1.60012	0.128196	2.28485	0.0375592	581	.	.
c24114_g1_i1	1.18988	0.170074	1.30143	0.250218	407	.	.
c24115_g1_i1	2.36017	0.0862282	2.13226	0.0939479	502	TIGR_CMR|CHY_1922 - symbol:CHY_1922 conserved hypothetical protein species:246194 Carboxydothermus hydrogenoformans Z-2901 [GO:0003674 molecular_function evidence=ND] [GO:0005575 cellular_component evidence=ND] [GO:0008150 biological_process evidence=ND] EMBL:CP000141 Proteomes:UP000002706 HOGENOM:HOG000091376 OMA:YGGTHSS OrthoDB:EOG61KBH2 InterPro:IPR021525 Pfam:PF11385 RefSeq:WP_011344814.1 Ref…	.
c24118_g1_i1	1.00249	0.972096	-1.10774	0.275413	885	UNIPROTKB|A0EZU4 - symbol:A0EZU4 40S ribosomal protein S11 species:52904 Scophthalmus maximus [GO:0022627 cytosolic small ribosomal subunit evidence=ISS] InterPro:IPR000266 InterPro:IPR019979 Pfam:PF00366 PRINTS:PR00973 ProDom:PD001295 PROSITE:PS00056 GO:GO:0006412 GO:GO:0003735 Gene3D:2.40.50.140 InterPro:IPR012340 SUPFAM:SSF50249 GO:GO:0022627 HAMAP:MF_01345_B PANTHER:PTHR10744 InterPro:IPR0283…	xma:102230094 rps11; ribosomal protein S11
c24135_g1_i1	-1.05093	0.805837	1.02834	0.872856	778	.	.
c24141_g1_i2	-1.22862	0.520474	-1.50306	0.095717	1321	ZFIN|ZDB-GENE-030131-9687 - symbol:rtca RNA 3'-terminal phosphate cyclase species:7955 Danio rerio [GO:0005524 ATP binding evidence=IEA] [GO:0003824 catalytic activity evidence=IEA] [GO:0006396 RNA processing evidence=IEA] [GO:0005634 nucleus evidence=IBA] [GO:0003963 RNA-3'-phosphate cyclase activity evidence=IEA;IBA] [GO:0003723 RNA binding evidence=IBA] [GO:0000166 nucleotide binding evidence=…	ola:101167358 rtca; RNA 3'-terminal phosphate cyclase
c24141_g1_i3	-1.26968	0.306422	-1.87306	0.0089503	1306	ZFIN|ZDB-GENE-030131-9687 - symbol:rtca RNA 3'-terminal phosphate cyclase species:7955 Danio rerio [GO:0005524 ATP binding evidence=IEA] [GO:0003824 catalytic activity evidence=IEA] [GO:0006396 RNA processing evidence=IEA] [GO:0005634 nucleus evidence=IBA] [GO:0003963 RNA-3'-phosphate cyclase activity evidence=IEA;IBA] [GO:0003723 RNA binding evidence=IBA] [GO:0000166 nucleotide binding evidence=…	ola:101167358 rtca; RNA 3'-terminal phosphate cyclase
c24141_g1_i1	-1.07308	0.822738	-1.59366	0.0442251	1091	ZFIN|ZDB-GENE-030131-9687 - symbol:rtca RNA 3'-terminal phosphate cyclase species:7955 Danio rerio [GO:0005524 ATP binding evidence=IEA] [GO:0003824 catalytic activity evidence=IEA] [GO:0006396 RNA processing evidence=IEA] [GO:0005634 nucleus evidence=IBA] [GO:0003963 RNA-3'-phosphate cyclase activity evidence=IEA;IBA] [GO:0003723 RNA binding evidence=IBA] [GO:0000166 nucleotide binding evidence=…	lco:104936351 rtca; RNA 3'-terminal phosphate cyclase
c24145_g1_i1	-1.36232	0.737937	1.01916	0.983438	239	.	.
c24147_g1_i1	3.22785	0.0751061	6.66505	0.0219664	374	.	.
c24157_g1_i2	-1.38683	0.0364378	-1.17781	0.138245	1321	.	.
c24157_g1_i1	-1.35734	0.13805	-1.17903	0.279597	1128	.	.
c24160_g1_i1	-1.11284	0.22839	1.07414	0.350694	1996	.	.
c24166_g1_i1	-2.98229	0.0550716	-3.00684	0.016272	1821	ZFIN|ZDB-GENE-041111-226 - symbol:snap29 synaptosomal-associated protein 29 species:7955 Danio rerio [GO:0048730 epidermis morphogenesis evidence=IMP] [GO:0016082 synaptic vesicle priming evidence=IBA] [GO:0005886 plasma membrane evidence=IBA] [GO:0031201 SNARE complex evidence=IBA] [GO:0005484 SNAP receptor activity evidence=IBA] [GO:0019905 syntaxin binding evidence=IBA] [GO:0031629 synaptic ve…	mze:101469255 snap29; synaptosome associated protein 29
c24172_g1_i1	-1.14021	0.39628	1.13846	0.460084	1160	ZFIN|ZDB-GENE-060331-97 - symbol:mycbp c-myc binding protein species:7955 Danio rerio [GO:0045880 positive regulation of smoothened signaling pathway evidence=IMP] [GO:0003713 transcription coactivator activity evidence=IEA] [GO:0006355 regulation of transcription, DNA-templated evidence=IEA] InterPro:IPR026060 ZFIN:ZDB-GENE-060331-97 Proteomes:UP000000437 GO:GO:0006355 GO:GO:0003713 GeneTree:ENS…	lco:104924721 mycbp; C-Myc-binding protein
c24179_g6_i1	-1.1186	0.781092	1.63575	0.282847	222	.	.
c24179_g5_i1	1.96862	0.122365	-1.62286	0.276795	231	MGI|MGI:1921606 - symbol:4931428F04Rik RIKEN cDNA 4931428F04 gene species:10090 Mus musculus [GO:0003674 molecular_function evidence=ND] [GO:0005575 cellular_component evidence=ND] [GO:0008150 biological_process evidence=ND] MGI:MGI:1921606 Proteomes:UP000000589 eggNOG:NOG45643 GeneTree:ENSGT00390000004417 HOGENOM:HOG000069902 HOVERGEN:HBG067127 OrthoDB:EOG7S7SDN TreeFam:TF329621 InterPro:IPR0125…	xma:102227877 uncharacterized protein KIAA0895-like
c24179_g1_i1	1.71693	0.245699	1.31201	0.415802	1345	UNIPROTKB|O57523 - symbol:O57523 Apolipoprotein A-I-1 species:8022 Oncorhynchus mykiss [GO:0005615 extracellular space evidence=IDA] [GO:0032496 response to lipopolysaccharide evidence=IDA] InterPro:IPR000074 Pfam:PF01442 GO:GO:0008203 GO:GO:0006869 GO:GO:0034364 GO:GO:0042157 GO:GO:0008289 EMBL:AF042218 RefSeq:NP_001117719.1 UniGene:Omy.28058 ProteinModelPortal:O57523 GeneID:100135864 CTD:100135…	ola:101169721 apolipoprotein A-I-like
c24179_g4_i1	1.11496	0.754744	1.11326	0.757889	342	ZFIN|ZDB-GENE-090406-4 - symbol:csnk2a2b casein kinase 2, alpha prime polypeptide b species:7955 Danio rerio [GO:0016772 transferase activity, transferring phosphorus-containing groups evidence=IEA] [GO:0004672 protein kinase activity evidence=IEA] [GO:0005524 ATP binding evidence=IEA] [GO:0006468 protein phosphorylation evidence=IEA] [GO:0000166 nucleotide binding evidence=IEA] InterPro:IPR00071…	tru:101067113 casein kinase II subunit alpha'-like
c24179_g3_i1	-1.01782	0.957685	-1.14875	0.71512	277	UNIPROTKB|V9GYA2 - symbol:CSNK2A1 Casein kinase II subunit alpha species:9606 Homo sapiens [GO:0004672 protein kinase activity evidence=IEA] [GO:0005524 ATP binding evidence=IEA] [GO:0006468 protein phosphorylation evidence=IEA] InterPro:IPR000719 InterPro:IPR011009 InterPro:IPR017441 Pfam:PF00069 PROSITE:PS00107 PROSITE:PS50011 GO:GO:0005524 Proteomes:UP000005640 SUPFAM:SSF56112 GO:GO:0004672 Ge…	ola:101163644 casein kinase II subunit alpha'-like isoform X2
c24179_g2_i1	-2.18545	0.00108701	-1.46833	0.00840634	380	RGD|2311 - symbol:Cd59 CD59 molecule, complement regulatory protein species:10116 Rattus norvegicus [GO:0001848 complement binding evidence=IDA] [GO:0001971 negative regulation of activation of membrane attack complex evidence=ISO;IDA] [GO:0005615 extracellular space evidence=ISO;IDA] [GO:0005886 plasma membrane evidence=IDA] [GO:0005925 focal adhesion evidence=IEA;ISO] [GO:0007166 cell surface r…	mze:101464490 CD59 glycoprotein-like
c24184_g1_i1	1.07472	0.793908	1.16468	0.478864	386	.	.
c24190_g1_i1	-1.03257	0.907694	-1.64465	0.0756089	1546	ZFIN|ZDB-GENE-040426-1815 - symbol:cfl2 cofilin 2 (muscle) species:7955 Danio rerio [GO:0005622 intracellular evidence=IEA] [GO:0030042 actin filament depolymerization evidence=IEA] [GO:0015629 actin cytoskeleton evidence=IEA] [GO:0003779 actin binding evidence=IEA] InterPro:IPR002108 InterPro:IPR017904 Pfam:PF00241 PRINTS:PR00006 PROSITE:PS51263 SMART:SM00102 ZFIN:ZDB-GENE-040426-1815 Proteomes:…	lco:104939633 cfl2; cofilin 2
c24195_g1_i1	1.05287	0.586984	1.03366	0.85602	911	.	xma:102228903 thy-1 membrane glycoprotein-like
c24204_g1_i1	-1.02707	0.586324	1.00978	0.845171	1354	.	.
c24211_g1_i1	1.16948	0.445177	-1.05316	0.799588	1327	ZFIN|ZDB-GENE-041111-121 - symbol:sgca sarcoglycan, alpha species:7955 Danio rerio [GO:0016020 membrane evidence=IEA] [GO:0008150 biological_process evidence=ND] [GO:0005509 calcium ion binding evidence=IEA] [GO:0016012 sarcoglycan complex evidence=IEA] InterPro:IPR008908 InterPro:IPR015919 Pfam:PF05510 ZFIN:ZDB-GENE-041111-121 Proteomes:UP000000437 Gene3D:2.60.40.10 InterPro:IPR013783 GO:GO:0005…	lco:104933942 alpha-sarcoglycan-like
c24213_g1_i1	1.10828	0.674362	-1.21034	0.476069	402	.	.
c24218_g1_i1	-1.14719	0.441276	-1.08419	0.618134	1929	.	.
c24219_g1_i1	1.03768	0.64237	-1.00692	0.884746	462	.	.
c24235_g1_i2	-1.12894	0.380587	1.06041	0.710271	785	UNIPROTKB|R4GLL0 - symbol:LGALSL Galectin species:9031 Gallus gallus [GO:0005622 intracellular evidence=IEA] [GO:0030246 carbohydrate binding evidence=IEA] InterPro:IPR001079 Pfam:PF00337 PROSITE:PS51304 SMART:SM00276 SMART:SM00908 Proteomes:UP000000539 InterPro:IPR013320 SUPFAM:SSF49899 GO:GO:0030246 GO:GO:0005622 Gene3D:2.60.120.200 GeneTree:ENSGT00760000119105 OMA:KIIVMGI EMBL:AADN03003426 Ens…	lco:104918532 lgalsl; galectin like
c24237_g1_i2	-1.06281	0.884743	2.01682	0.227786	548	.	.
c24237_g1_i1	-2.95145	0.499482	-1.32593	0.83827	525	.	.
c24241_g1_i1	-1.40763	0.0826359	-1.33595	0.0410907	1297	ZFIN|ZDB-GENE-060503-367 - symbol:si:dkey-97m3.1 si:dkey-97m3.1 species:7955 Danio rerio [GO:0080019 fatty-acyl-CoA reductase (alcohol-forming) activity evidence=IEA] InterPro:IPR026055 Pfam:PF03015 InterPro:IPR016040 ZFIN:ZDB-GENE-060503-367 Proteomes:UP000000437 Gene3D:3.40.50.720 KO:K13356 GO:GO:0080019 InterPro:IPR013120 PANTHER:PTHR11011 Pfam:PF07993 HOGENOM:HOG000261667 HOVERGEN:HBG076152 O…	sasa:106576356 fatty acyl-CoA reductase 1-like
c24252_g1_i1	1.05605	0.578396	1.23438	0.239043	2871	ZFIN|ZDB-GENE-050626-70 - symbol:fam110b family with sequence similarity 110, member B species:7955 Danio rerio [GO:0008150 biological_process evidence=ND] [GO:0005815 microtubule organizing center evidence=IEA] [GO:0003674 molecular_function evidence=ND] [GO:0005737 cytoplasm evidence=IEA] [GO:0005856 cytoskeleton evidence=IEA] ZFIN:ZDB-GENE-050626-70 GO:GO:0005737 Proteomes:UP000000437 GO:GO:00…	lco:104930801 fam110b; family with sequence similarity 110 member B
c24264_g1_i1	1.08558	0.39402	1.05528	0.676047	2151	ZFIN|ZDB-GENE-041111-192 - symbol:slc25a18 solute carrier family 25 (glutamate carrier), member 18 species:7955 Danio rerio [GO:0006810 transport evidence=IEA] [GO:0055085 transmembrane transport evidence=IEA] [GO:0016020 membrane evidence=IEA] [GO:0016021 integral component of membrane evidence=IEA] InterPro:IPR002067 PRINTS:PR00926 Pfam:PF00153 ZFIN:ZDB-GENE-041111-192 GO:GO:0016021 Proteomes:U…	mze:101474370 slc25a18; mitochondrial glutamate carrier 1
c24276_g1_i1	1.0746	0.206094	1.00069	0.988102	2487	ZFIN|ZDB-GENE-030131-3745 - symbol:epha7 eph receptor A7 species:7955 Danio rerio [GO:0004714 transmembrane receptor protein tyrosine kinase activity evidence=IEA] [GO:0016310 phosphorylation evidence=IEA] [GO:0004713 protein tyrosine kinase activity evidence=IEA] [GO:0016021 integral component of membrane evidence=IEA] [GO:0048013 ephrin receptor signaling pathway evidence=IEA] [GO:0004672 prote…	mze:101474358 epha7; EPH receptor A7
c24283_g1_i1	1.07417	0.0377882	-1.01897	0.656017	1074	ZFIN|ZDB-GENE-041014-354 - symbol:hivep2a human immunodeficiency virus type I enhancer binding protein 2a species:7955 Danio rerio [GO:0046872 metal ion binding evidence=IEA] [GO:0003676 nucleic acid binding evidence=IEA] InterPro:IPR007087 InterPro:IPR013087 PROSITE:PS00028 PROSITE:PS50157 InterPro:IPR015880 ZFIN:ZDB-GENE-041014-354 Proteomes:UP000000437 GO:GO:0046872 GO:GO:0003676 SMART:SM00355…	mze:101479937 human immunodeficiency virus type I enhancer-binding protein 2 homolog
c24294_g1_i1	1.04694	0.569624	-1.1717	0.173115	3709	ZFIN|ZDB-GENE-060526-211 - symbol:bmp10 bone morphogenetic protein 10 species:7955 Danio rerio [GO:0040007 growth evidence=IEA] [GO:0008083 growth factor activity evidence=IEA] [GO:0005160 transforming growth factor beta receptor binding evidence=IBA] [GO:0042981 regulation of apoptotic process evidence=IBA] [GO:0010862 positive regulation of pathway-restricted SMAD protein phosphorylation eviden…	lco:104924996 bmp10; bone morphogenetic protein 10
c24314_g1_i1	1.2484	0.232068	-1.01966	0.721193	782	.	.
c24316_g1_i1	1.13956	0.219525	1.03344	0.768605	1133	ZFIN|ZDB-GENE-030131-4444 - symbol:si:dkey-211m23.2 si:dkey-211m23.2 species:7955 Danio rerio [GO:0004867 serine-type endopeptidase inhibitor activity evidence=IEA] InterPro:IPR002223 Pfam:PF00014 PRINTS:PR00759 PROSITE:PS50279 SMART:SM00131 ZFIN:ZDB-GENE-030131-4444 Proteomes:UP000000437 GO:GO:0004867 Gene3D:4.10.410.10 InterPro:IPR020901 SUPFAM:SSF57362 PROSITE:PS00280 InterPro:IPR008160 Pfam:P…	mze:101475873 col28a1; collagen type XXVIII alpha 1 chain
c24316_g2_i1	1.0083	0.90432	-1.02139	0.75418	839	ZFIN|ZDB-GENE-130530-762 - symbol:col28a1l collagen, type XXVIII, alpha 1 like species:7955 Danio rerio [GO:0004867 serine-type endopeptidase inhibitor activity evidence=IEA] [GO:0005581 collagen trimer evidence=IEA] InterPro:IPR002223 Pfam:PF00014 PROSITE:PS50279 SMART:SM00131 ZFIN:ZDB-GENE-130530-762 GO:GO:0004867 Gene3D:4.10.410.10 SUPFAM:SSF57362 GO:GO:0005581 InterPro:IPR008160 Pfam:PF01391 …	lco:104939025 collagen alpha-1(XXVIII) chain
c24320_g1_i1	1.00657	0.906754	-1.04643	0.238169	2218	MGI|MGI:1916308 - symbol:Oscp1 organic solute carrier partner 1 species:10090 Mus musculus [GO:0005886 plasma membrane evidence=IEA] [GO:0006810 transport evidence=IEA] [GO:0016020 membrane evidence=IEA] [GO:1903955 positive regulation of protein targeting to mitochondrion evidence=ISO] MGI:MGI:1916308 Proteomes:UP000000589 GO:GO:0006810 GO:GO:0009925 OrthoDB:EOG7M98GT CTD:127700 eggNOG:NOG307804…	lco:104919575 oscp1; organic solute carrier partner 1
c24320_g1_i2	1.03874	0.52643	-1.04238	0.312867	2272	MGI|MGI:1916308 - symbol:Oscp1 organic solute carrier partner 1 species:10090 Mus musculus [GO:0005886 plasma membrane evidence=IEA] [GO:0006810 transport evidence=IEA] [GO:0016020 membrane evidence=IEA] [GO:1903955 positive regulation of protein targeting to mitochondrion evidence=ISO] MGI:MGI:1916308 Proteomes:UP000000589 GO:GO:0006810 GO:GO:0009925 OrthoDB:EOG7M98GT CTD:127700 eggNOG:NOG307804…	lco:104919575 oscp1; organic solute carrier partner 1
c24323_g1_i1	-1.92318	0.20396	-2.40259	0.191943	1219	ZFIN|ZDB-GENE-060825-144 - symbol:aimp1 aminoacyl tRNA synthetase complex-interacting multifunctional protein 1 species:7955 Danio rerio [GO:0017101 aminoacyl-tRNA synthetase multienzyme complex evidence=IBA] [GO:0000049 tRNA binding evidence=IEA;IBA] [GO:0006431 methionyl-tRNA aminoacylation evidence=IBA] [GO:0004825 methionine-tRNA ligase activity evidence=IBA] [GO:0005829 cytosol evidence=IBA]…	lco:104927267 aimp1; aminoacyl tRNA synthetase complex interacting multifunctional protein 1
c24324_g1_i1	1.38472	0.104972	1.35784	0.111478	897	ZFIN|ZDB-GENE-040426-1702 - symbol:exosc4 exosome component 4 species:7955 Danio rerio [GO:0016075 rRNA catabolic process evidence=IBA] [GO:0000177 cytoplasmic exosome (RNase complex) evidence=IBA] [GO:0005730 nucleolus evidence=IBA] [GO:0004527 exonuclease activity evidence=IEA] [GO:0000176 nuclear exosome (RNase complex) evidence=IBA] [GO:0071028 nuclear mRNA surveillance evidence=IBA] [GO:0016…	mze:101480542 exosc4; exosome component 4
c24328_g1_i1	1.09314	0.259568	1.32044	0.0156552	1125	.	.
c24342_g1_i1	2.14327	0.402096	1.26061	0.766168	1305	ZFIN|ZDB-GENE-030131-7764 - symbol:aqp1a.1 aquaporin 1a (Colton blood group), tandem duplicate 1 species:7955 Danio rerio [GO:0008519 ammonium transmembrane transporter activity evidence=IDA] [GO:0016323 basolateral plasma membrane evidence=IBA] [GO:0016020 membrane evidence=IEA] [GO:0005215 transporter activity evidence=IEA] [GO:0006810 transport evidence=IEA] [GO:0035379 carbon dioxide transmem…	tru:101079855 aquaporin-1-like
c24343_g1_i1	-1.2978	0.309449	1.12418	0.62209	631	.	.
c24348_g2_i1	1.04121	0.788235	2.95298	0.00574899	862	.	.
c24351_g1_i1	-1.57292	0.468998	-1.96522	0.33273	783	UNIPROTKB|C1BHT6 - symbol:LYG Lysozyme g species:8022 Oncorhynchus mykiss [GO:0003796 lysozyme activity evidence=IDA] [GO:0005615 extracellular space evidence=IDA] InterPro:IPR002152 PIRSF:PIRSF001065 PRINTS:PR00749 Pfam:PF01464 GO:GO:0005615 GO:GO:0016998 InterPro:IPR023346 SUPFAM:SSF53955 GO:GO:0009253 GO:GO:0003796 InterPro:IPR008258 EMBL:BT074165 Uniprot:C1BHT6	lco:104926534 g-lysozyme; lysozyme g-like
c24352_g1_i2	-1.00645	0.932843	1.00673	0.927257	891	.	.
c24372_g1_i1	1.07298	0.35909	1.15722	0.0732248	1495	.	.
c24376_g1_i1	-1.02012	0.88282	-1.15126	0.396008	1253	.	sasa:106560233 uncharacterized LOC106560233
c24377_g1_i1	1.02775	0.345607	1.27684	0.172511	707	.	.
c24394_g1_i1	1.06304	0.22638	-1.00103	0.977614	2167	ZFIN|ZDB-GENE-021031-1 - symbol:neo1a neogenin 1a species:7955 Danio rerio [GO:0007399 nervous system development evidence=IMP] [GO:0001841 neural tube formation evidence=IMP] [GO:0016021 integral component of membrane evidence=IEA] [GO:0001756 somitogenesis evidence=IMP] InterPro:IPR003961 InterPro:IPR007110 InterPro:IPR010560 Pfam:PF00041 Pfam:PF06583 PROSITE:PS50835 PROSITE:PS50853 SMART:SM000…	lco:104922801 neo1, Neogenin; neogenin 1
c24394_g1_i2	-1.00503	0.912672	-1.02061	0.434905	2200	ZFIN|ZDB-GENE-021031-1 - symbol:neo1a neogenin 1a species:7955 Danio rerio [GO:0007399 nervous system development evidence=IMP] [GO:0001841 neural tube formation evidence=IMP] [GO:0016021 integral component of membrane evidence=IEA] [GO:0001756 somitogenesis evidence=IMP] InterPro:IPR003961 InterPro:IPR007110 InterPro:IPR010560 Pfam:PF00041 Pfam:PF06583 PROSITE:PS50835 PROSITE:PS50853 SMART:SM000…	lco:104922801 neo1, Neogenin; neogenin 1
c24399_g1_i1	-1.06566	0.36428	-1.04076	0.70022	901	.	.
c24402_g1_i1	-1.37932	0.263461	-2.26053	0.0472948	520	RGD|621555 - symbol:Phf5a PHD finger protein 5A species:10116 Rattus norvegicus [GO:0000398 mRNA splicing, via spliceosome evidence=ISO;ISS] [GO:0003677 DNA binding evidence=IEA] [GO:0003700 sequence-specific DNA binding transcription factor activity evidence=IDA] [GO:0005654 nucleoplasm evidence=ISO] [GO:0005686 U2 snRNP evidence=ISO;ISS] [GO:0005689 U12-type spliceosomal complex evidence=IEA;IS…	lcm:102361714 PHF5A; PHD finger protein 5A
c24409_g1_i1	-1.05004	0.527347	1.00482	0.941759	973	.	.
c24417_g1_i1	-1.26374	0.696293	-1.195	0.759478	1889	UNIPROTKB|J9P616 - symbol:TMEM109 Uncharacterized protein species:9615 Canis lupus familiaris [GO:0042771 intrinsic apoptotic signaling pathway in response to DNA damage by p53 class mediator evidence=IEA] [GO:0060548 negative regulation of cell death evidence=IEA] [GO:0070062 extracellular exosome evidence=IEA] [GO:0071480 cellular response to gamma radiation evidence=IEA] GO:GO:0070062 GO:GO:00…	lco:104939507 transmembrane protein 109-like
c24419_g1_i1	-1.05204	0.0257787	-1.00011	0.994556	1154	.	.
c24421_g1_i1	1.18495	0.36249	-1.06805	0.685986	511	.	.
c24427_g1_i1	-1.06066	0.250039	1.06191	0.526462	826	.	adu:107460729 WAT1-related protein At4g08290-like
c24430_g1_i1	1.07036	0.421517	-1.01535	0.843384	863	.	.
c24431_g1_i1	1.16106	0.330631	-1.01539	0.858228	1775	ZFIN|ZDB-GENE-060929-1202 - symbol:sybu syntabulin (syntaxin-interacting) species:7955 Danio rerio [GO:0048263 determination of dorsal identity evidence=IMP] [GO:0060828 regulation of canonical Wnt signaling pathway evidence=IMP] [GO:2000053 regulation of Wnt signaling pathway involved in dorsal/ventral axis specification evidence=IMP] [GO:0017075 syntaxin-1 binding evidence=IEA] [GO:0005575 cell…	lco:104931978 sybu; syntabulin
c24443_g1_i1	-1.14991	0.733258	-2.66043	0.173091	1613	ZFIN|ZDB-GENE-131127-459 - symbol:jdp2a Jun dimerization protein 2a species:7955 Danio rerio [GO:0003677 DNA binding evidence=IEA] [GO:0003700 sequence-specific DNA binding transcription factor activity evidence=IEA] [GO:0006357 regulation of transcription from RNA polymerase II promoter evidence=IEA] [GO:0031063 regulation of histone deacetylation evidence=IEA] [GO:0005634 nucleus evidence=IEA] …	tru:101068176 jun dimerization protein 2-like
c24445_g1_i1	1.02427	0.903841	-1.10788	0.632554	588	UNIPROTKB|E9PP33 - symbol:SGK1 Serine/threonine-protein kinase Sgk1 species:9606 Homo sapiens [GO:0004672 protein kinase activity evidence=IEA] [GO:0006468 protein phosphorylation evidence=IEA] [GO:0006974 cellular response to DNA damage stimulus evidence=IEA] Proteomes:UP000005640 GO:GO:0006974 GO:GO:0004672 GeneTree:ENSGT00770000120449 EMBL:AL355881 EMBL:AL135839 EMBL:Z84486 HGNC:HGNC:10810 Chi…	mze:101484635 sgk1; serum/glucocorticoid regulated kinase 1
c24446_g1_i1	-1.05361	0.274413	1.07494	0.31442	1455	.	crg:105318197 uncharacterized protein LOC105318197
c24465_g1_i1	-1.08548	0.0941327	-1.15542	0.0913198	1913	ZFIN|ZDB-GENE-040426-1588 - symbol:mxd3 MAX dimerization protein 3 species:7955 Danio rerio [GO:0003677 DNA binding evidence=IEA] [GO:0006355 regulation of transcription, DNA-templated evidence=IEA] [GO:0046983 protein dimerization activity evidence=IEA] [GO:0005634 nucleus evidence=IEA] [GO:0006351 transcription, DNA-templated evidence=IEA] InterPro:IPR011598 Pfam:PF00010 PROSITE:PS50888 SMART:S…	lco:104930061 mxd3; MAX dimerization protein 3
c24467_g1_i1	-1.75409	0.00376079	-1.68162	0.0536228	1451	ZFIN|ZDB-GENE-040625-82 - symbol:emc2 ER membrane protein complex subunit 2 species:7955 Danio rerio [GO:0072546 ER membrane protein complex evidence=ISS] [GO:0005634 nucleus evidence=IEA] [GO:0005737 cytoplasm evidence=IEA] [GO:0008150 biological_process evidence=ND] InterPro:IPR011990 InterPro:IPR013026 InterPro:IPR019734 Pfam:PF13181 PROSITE:PS50005 PROSITE:PS50293 ZFIN:ZDB-GENE-040625-82 GO:G…	lco:104926495 emc2; ER membrane protein complex subunit 2
c24470_g1_i1	-1.05492	0.725061	-1.09133	0.588426	928	ZFIN|ZDB-GENE-040617-1 - symbol:lck LCK proto-oncogene, Src family tyrosine kinase species:7955 Danio rerio [GO:0004672 protein kinase activity evidence=IEA] [GO:0005524 ATP binding evidence=IEA] [GO:0006468 protein phosphorylation evidence=IEA] [GO:0042127 regulation of cell proliferation evidence=IBA] [GO:0005102 receptor binding evidence=IBA] [GO:0016310 phosphorylation evidence=IEA] [GO:00047…	lco:104919312 lck; LCK proto-oncogene, Src family tyrosine kinase
c24470_g2_i1	1.06491	0.662453	1.01677	0.914577	1152	ZFIN|ZDB-GENE-040617-1 - symbol:lck LCK proto-oncogene, Src family tyrosine kinase species:7955 Danio rerio [GO:0004672 protein kinase activity evidence=IEA] [GO:0005524 ATP binding evidence=IEA] [GO:0006468 protein phosphorylation evidence=IEA] [GO:0042127 regulation of cell proliferation evidence=IBA] [GO:0005102 receptor binding evidence=IBA] [GO:0016310 phosphorylation evidence=IEA] [GO:00047…	lco:109139043 proto-oncogene tyrosine-protein kinase LCK-like
c24473_g1_i1	1.05826	0.533699	-1.01457	0.820697	2518	ZFIN|ZDB-GENE-131121-415 - symbol:si:ch211-37e10.2 si:ch211-37e10.2 species:7955 Danio rerio [GO:0005509 calcium ion binding evidence=IEA] InterPro:IPR001368 InterPro:IPR001881 InterPro:IPR018097 Pfam:PF00020 Pfam:PF07645 PROSITE:PS00652 PROSITE:PS01187 PROSITE:PS50050 SMART:SM00208 ZFIN:ZDB-GENE-131121-415 Proteomes:UP000000437 GO:GO:0005509 GeneTree:ENSGT00390000000737 EMBL:CR855137 RefSeq:XP_0…	lco:104936695 uncharacterized LOC104936695
c24473_g1_i2	1.05155	0.670373	-1.01088	0.920193	2590	ZFIN|ZDB-GENE-131121-415 - symbol:si:ch211-37e10.2 si:ch211-37e10.2 species:7955 Danio rerio [GO:0005509 calcium ion binding evidence=IEA] InterPro:IPR001368 InterPro:IPR001881 InterPro:IPR018097 Pfam:PF00020 Pfam:PF07645 PROSITE:PS00652 PROSITE:PS01187 PROSITE:PS50050 SMART:SM00208 ZFIN:ZDB-GENE-131121-415 Proteomes:UP000000437 GO:GO:0005509 GeneTree:ENSGT00390000000737 EMBL:CR855137 RefSeq:XP_0…	lco:104936695 uncharacterized LOC104936695
c24488_g1_i1	-1.17714	0.00625788	1.11754	0.557536	746	.	.
c24490_g1_i2	-1.00329	0.950786	-1.02924	0.612278	844	.	.
c24491_g1_i1	-1.04745	0.707319	-1.09654	0.495299	1706	ZFIN|ZDB-GENE-030131-2656 - symbol:wnk1b WNK lysine deficient protein kinase 1b species:7955 Danio rerio [GO:0048919 posterior lateral line neuromast development evidence=IGI;IMP] [GO:0016301 kinase activity evidence=IEA] [GO:0016772 transferase activity, transferring phosphorus-containing groups evidence=IEA] [GO:0004674 protein serine/threonine kinase activity evidence=IEA] [GO:0006468 protein …	lco:104940550 serine/threonine-protein kinase WNK1-like
c24498_g1_i1	-1.32981	0.210083	-1.24059	0.2436	332	.	.
c24501_g2_i1	-1.17508	0.363503	-1.23445	0.276999	660	UNIPROTKB|F7AM77 - symbol:PAK1 Non-specific serine/threonine protein kinase species:9796 Equus caballus [GO:0001726 ruffle evidence=ISS] [GO:0004674 protein serine/threonine kinase activity evidence=ISS] [GO:0004702 receptor signaling protein serine/threonine kinase activity evidence=IBA] [GO:0005518 collagen binding evidence=ISS] [GO:0005737 cytoplasm evidence=ISS;IBA] [GO:0005794 Golgi apparatu…	tru:101064146 pak1; p21 (RAC1) activated kinase 1
c24502_g1_i1	-1.0114	0.891272	1.07347	0.471206	975	.	.
c24514_g1_i1	-1.09283	0.529033	1.00136	0.991598	1354	.	.
c24520_g1_i2	-1.12847	0.729411	-1.17144	0.657468	742	RGD|6490627 - symbol:LOC100911840 DNA-directed RNA polymerases I, II, and III subunit RPABC5-like species:10116 Rattus norvegicus [GO:0003677 DNA binding evidence=IEA] [GO:0003899 DNA-directed RNA polymerase activity evidence=IEA] [GO:0005634 nucleus evidence=ISO] [GO:0005665 DNA-directed RNA polymerase II, core complex evidence=ISO] [GO:0006351 transcription, DNA-templated evidence=IEA] [GO:0006…	tru:101065823 polr2l; RNA polymerase II subunit L
c24520_g1_i1	-1.20652	0.587042	-1.07761	0.720236	418	RGD|6490627 - symbol:LOC100911840 DNA-directed RNA polymerases I, II, and III subunit RPABC5-like species:10116 Rattus norvegicus [GO:0003677 DNA binding evidence=IEA] [GO:0003899 DNA-directed RNA polymerase activity evidence=IEA] [GO:0005634 nucleus evidence=ISO] [GO:0005665 DNA-directed RNA polymerase II, core complex evidence=ISO] [GO:0006351 transcription, DNA-templated evidence=IEA] [GO:0006…	tru:101065823 polr2l; RNA polymerase II subunit L
c24522_g1_i1	1.0891	0.442455	1.05142	0.646645	1642	UNIPROTKB|F1NVW5 - symbol:FAM38B Uncharacterized protein species:9031 Gallus gallus [GO:0005261 cation channel activity evidence=IEA] [GO:0008381 mechanically-gated ion channel activity evidence=IEA] [GO:0016021 integral component of membrane evidence=IEA] [GO:0042391 regulation of membrane potential evidence=IEA] [GO:0050974 detection of mechanical stimulus involved in sensory perception evidenc…	xma:102231773 piezo2; piezo type mechanosensitive ion channel component 2
c24526_g1_i1	2.5821	0.243785	-1.45035	0.658283	847	ZFIN|ZDB-GENE-060519-7 - symbol:zgc:136461 zgc:136461 species:7955 Danio rerio [GO:0004252 serine-type endopeptidase activity evidence=IEA] [GO:0006508 proteolysis evidence=IEA] [GO:0016787 hydrolase activity evidence=IEA] [GO:0008236 serine-type peptidase activity evidence=IEA] [GO:0005575 cellular_component evidence=ND] [GO:0008233 peptidase activity evidence=IEA] InterPro:IPR001254 InterPro:IP…	tru:101074582 chymotrypsin A-like
c24528_g1_i1	2.34965	0.260925	4.29504	0.0643657	290	.	.
c24531_g1_i1	1.02347	0.884901	-1.03874	0.750461	693	ZFIN|ZDB-GENE-030131-3200 - symbol:bptf bromodomain PHD finger transcription factor species:7955 Danio rerio [GO:0046872 metal ion binding evidence=IEA] [GO:0008270 zinc ion binding evidence=IEA] [GO:0003677 DNA binding evidence=IEA] InterPro:IPR001487 InterPro:IPR001510 InterPro:IPR001965 InterPro:IPR019787 Pfam:PF00439 Pfam:PF00628 PRINTS:PR00503 PROSITE:PS50014 PROSITE:PS50016 PROSITE:PS50064 …	lco:104929437 nucleosome-remodeling factor subunit BPTF-like
c24533_g1_i1	1.34428	0.209443	1.28068	0.126302	1140	ZFIN|ZDB-GENE-040426-1076 - symbol:eif3g eukaryotic translation initiation factor 3, subunit G species:7955 Danio rerio [GO:0006413 translational initiation evidence=IEA;ISS] [GO:0016282 eukaryotic 43S preinitiation complex evidence=IEA] [GO:0005737 cytoplasm evidence=IEA] [GO:0003743 translation initiation factor activity evidence=IEA;ISS] [GO:0001731 formation of translation preinitiation compl…	mze:101464030 eif3g; eukaryotic translation initiation factor 3 subunit G
c24540_g1_i1	-2.0323	0.0194931	-1.57917	0.0527631	799	.	.
c24548_g1_i1	-1.12418	0.694198	1.08333	0.786952	786	UNIPROTKB|P55777 - symbol:mt-co3 Cytochrome c oxidase subunit 3 species:8049 Gadus morhua [GO:0045277 respiratory chain complex IV evidence=ISS] InterPro:IPR000298 InterPro:IPR013833 InterPro:IPR024791 Pfam:PF00510 PROSITE:PS50253 GO:GO:0016021 GO:GO:0005743 GO:GO:0004129 GO:GO:0019646 GO:GO:0045277 EMBL:X99772 CTD:4514 HOVERGEN:HBG016686 Gene3D:1.20.120.80 PANTHER:PTHR11403 SUPFAM:SSF81452 PIR:T…	tng:BAE79223 COIII; cytochrome c oxidase subunit III
c24560_g1_i1	1.41738	0.240036	1.4895	0.0919497	1930	ZFIN|ZDB-GENE-040426-2024 - symbol:tram2 translocation associated membrane protein 2 species:7955 Danio rerio [GO:0015031 protein transport evidence=IEA] [GO:0006810 transport evidence=IEA] [GO:0016020 membrane evidence=IEA] [GO:0016021 integral component of membrane evidence=IEA] InterPro:IPR006634 Pfam:PF03798 PROSITE:PS50922 SMART:SM00724 ZFIN:ZDB-GENE-040426-2024 GO:GO:0016021 Proteomes:UP000…	lco:104927040 tram2; translocation associated membrane protein 2
c24573_g1_i1	-1.1017	0.139229	-1.02874	0.445843	1352	.	.
c24576_g1_i1	-1.08893	0.162649	-1.05421	0.391986	1171	.	.
c24578_g1_i1	-1.04467	0.45228	1.21466	0.102205	1298	ZFIN|ZDB-GENE-091118-102 - symbol:si:ch211-189o17.6 si:ch211-189o17.6 species:7955 Danio rerio [GO:0030553 cGMP binding evidence=IBA] [GO:0007603 phototransduction, visible light evidence=IBA] [GO:0005222 intracellular cAMP activated cation channel activity evidence=IBA] [GO:0005223 intracellular cGMP activated cation channel activity evidence=IBA] [GO:0005249 voltage-gated potassium channel acti…	ola:101156692 cyclic nucleotide-gated cation channel beta-3-like
c24579_g1_i1	1.05432	0.507527	-1.28736	0.0889347	3430	ZFIN|ZDB-GENE-091116-39 - symbol:kpna1 karyopherin alpha 1 (importin alpha 5) species:7955 Danio rerio [GO:0005634 nucleus evidence=IEA] [GO:0005737 cytoplasm evidence=IEA] [GO:0008565 protein transporter activity evidence=IEA] [GO:0006606 protein import into nucleus evidence=IEA] InterPro:IPR000225 InterPro:IPR002652 InterPro:IPR016024 InterPro:IPR024931 Pfam:PF00514 Pfam:PF01749 PIRSF:PIRSF0056…	xma:102237596 kpna1; karyopherin subunit alpha 1
c24587_g1_i1	-1.01915	0.86787	1.15813	0.147366	4000	.	.
c24596_g1_i1	-1.02178	0.828311	1.01937	0.842181	854	ZFIN|ZDB-GENE-070912-237 - symbol:myo10l3 myosin X-like 3 species:7955 Danio rerio [GO:0016459 myosin complex evidence=IEA] [GO:0005856 cytoskeleton evidence=IEA] [GO:0003774 motor activity evidence=IEA] [GO:0005524 ATP binding evidence=IEA] [GO:0007165 signal transduction evidence=IEA] Pfam:PF00169 InterPro:IPR000048 InterPro:IPR000299 InterPro:IPR000857 InterPro:IPR001609 Pfam:PF00063 Pfam:PF00…	lco:109141159 unconventional myosin-X-like
c24599_g1_i1	-1.34405	0.0576503	-1.36035	0.0920029	1083	UNIPROTKB|E2QUQ2 - symbol:MALSU1 Uncharacterized protein species:9615 Canis lupus familiaris [GO:0005739 mitochondrion evidence=IBA] [GO:0017148 negative regulation of translation evidence=IBA] [GO:0042273 ribosomal large subunit biogenesis evidence=IEA] [GO:0043023 ribosomal large subunit binding evidence=IBA] [GO:0070130 negative regulation of mitochondrial translation evidence=IEA] [GO:0090071…	lco:109137352 mitochondrial assembly of ribosomal large subunit protein 1-like
c24601_g1_i1	1.02471	0.851339	-1.10304	0.506619	2259	ZFIN|ZDB-GENE-040426-1128 - symbol:pik3cd phosphatidylinositol-4,5-bisphosphate 3-kinase, catalytic subunit delta species:7955 Danio rerio [GO:0035005 1-phosphatidylinositol-4-phosphate 3-kinase activity evidence=IBA] [GO:0046934 phosphatidylinositol-4,5-bisphosphate 3-kinase activity evidence=IBA] [GO:0048696 regulation of collateral sprouting in absence of injury evidence=IGI;IMP] [GO:0016310 p…	lco:104927097 pik3cd; phosphatidylinositol-4,5-bisphosphate 3-kinase catalytic subunit delta
c24606_g1_i1	-1.86208	0.0458378	-2.05613	0.0352773	932	ZFIN|ZDB-GENE-050417-333 - symbol:psmb4 proteasome (prosome, macropain) subunit, beta type, 4 species:7955 Danio rerio [GO:0005737 cytoplasm evidence=IEA] [GO:0051603 proteolysis involved in cellular protein catabolic process evidence=IEA] [GO:0004298 threonine-type endopeptidase activity evidence=IEA] [GO:0005839 proteasome core complex evidence=IEA] [GO:0005634 nucleus evidence=IEA] [GO:0008233…	lco:104934313 psmb4; proteasome subunit beta 4
c24611_g1_i1	-1.73861	0.607007	-1.22722	0.839057	739	.	.
c24620_g1_i1	1.02778	0.141126	1.0948	0.120168	1512	.	ola:105357907 uncharacterized protein LOC105357907
c24621_g1_i1	1.01339	0.870908	1.11875	0.242517	2014	.	.
c24628_g2_i1	1.2135	0.0120976	1.26429	0.224287	714	.	.
c24631_g1_i1	1.01166	0.893035	1.2143	0.0328867	1962	.	.
c24632_g1_i1	1.16686	0.0244128	1.12566	0.277783	908	RGD|735184 - symbol:Tox2 TOX high mobility group box family member 2 species:10116 Rattus norvegicus [GO:0001085 RNA polymerase II transcription factor binding evidence=IPI] [GO:0003677 DNA binding evidence=IEA] [GO:0003682 chromatin binding evidence=IBA] [GO:0005634 nucleus evidence=IDA] [GO:0005654 nucleoplasm evidence=ISO] [GO:0006338 chromatin remodeling evidence=IBA] [GO:0006351 transcriptio…	lco:104922311 tox2; TOX high mobility group box family member 2
c24632_g2_i1	1.2889	0.0485354	1.03529	0.662638	462	UNIPROTKB|A0A087WUN8 - symbol:STXBP2 Syntaxin-binding protein 2 species:9606 Homo sapiens [GO:0006904 vesicle docking involved in exocytosis evidence=IEA] InterPro:IPR001619 Pfam:PF00995 Proteomes:UP000005640 GO:GO:0006904 EMBL:AC008763 SUPFAM:SSF56815 GeneTree:ENSGT00390000005206 HGNC:HGNC:11445 Ensembl:ENST00000612033 Uniprot:A0A087WUN8	.
c24634_g1_i1	-1.00093	0.985541	-1.29848	0.108976	3549	UNIPROTKB|F1MVH9 - symbol:ZNF207 Uncharacterized protein species:9913 Bos taurus [GO:0000070 mitotic sister chromatid segregation evidence=IEA] [GO:0000776 kinetochore evidence=IEA] [GO:0005634 nucleus evidence=IEA] [GO:0007094 mitotic spindle assembly checkpoint evidence=IEA] [GO:0008017 microtubule binding evidence=IEA] [GO:0008201 heparin binding evidence=IEA] [GO:0008608 attachment of spindle…	mze:101483742 znf207; zinc finger protein 207
c24634_g1_i2	-1.00637	0.898317	-1.11681	0.13121	3879	UNIPROTKB|F1MVH9 - symbol:ZNF207 Uncharacterized protein species:9913 Bos taurus [GO:0000070 mitotic sister chromatid segregation evidence=IEA] [GO:0000776 kinetochore evidence=IEA] [GO:0005634 nucleus evidence=IEA] [GO:0007094 mitotic spindle assembly checkpoint evidence=IEA] [GO:0008017 microtubule binding evidence=IEA] [GO:0008201 heparin binding evidence=IEA] [GO:0008608 attachment of spindle…	mze:101483742 znf207; zinc finger protein 207
c24636_g1_i1	-1.36924	0.013992	-1.44232	0.0403748	1567	ZFIN|ZDB-GENE-030321-1 - symbol:gli1 GLI family zinc finger 1 species:7955 Danio rerio [GO:0005515 protein binding evidence=IPI] [GO:0048699 generation of neurons evidence=IGI;IMP] [GO:0021508 floor plate formation evidence=IGI;IMP] [GO:0007420 brain development evidence=IMP] [GO:0050767 regulation of neurogenesis evidence=IGI;IMP] [GO:0048855 adenohypophysis morphogenesis evidence=IMP] [GO:00312…	lco:104919973 gli1; GLI family zinc finger 1
c24639_g1_i1	1.00875	0.944583	-1.06407	0.59641	2127	ZFIN|ZDB-GENE-050309-240 - symbol:hunk hormonally up-regulated Neu-associated kinase species:7955 Danio rerio [GO:0004672 protein kinase activity evidence=IEA] [GO:0005524 ATP binding evidence=IEA] [GO:0006468 protein phosphorylation evidence=IEA] [GO:0004674 protein serine/threonine kinase activity evidence=IBA] [GO:0035556 intracellular signal transduction evidence=IBA] [GO:0000166 nucleotide b…	lco:104925177 hunk; hormonally up-regulated Neu-associated kinase
c24643_g1_i1	-1.9813	0.152277	-2.20469	0.0900677	576	.	.
c24644_g1_i1	-13.367	0.25083	-9.36001	0.28258	729	ZFIN|ZDB-GENE-081022-190 - symbol:zgc:195173 zgc:195173 species:7955 Danio rerio [GO:0003674 molecular_function evidence=ND] [GO:0008150 biological_process evidence=ND] [GO:0005575 cellular_component evidence=ND] ZFIN:ZDB-GENE-081022-190 Proteomes:UP000000437 KO:K10044 EMBL:CR391995 EMBL:BC163201 EMBL:BC163203 RefSeq:NP_001122247.1 UniGene:Dr.120624 Ensembl:ENSDART00000112845 GeneID:792613 KEGG:d…	sasa:101448051 uncharacterized LOC101448051
c24658_g1_i1	-1.12406	0.457259	-1.33182	0.0593656	495	UNIPROTKB|E1C6C4 - symbol:DPY30 Uncharacterized protein species:9031 Gallus gallus [GO:0005802 trans-Golgi network evidence=IEA] [GO:0016197 endosomal transport evidence=IEA] [GO:0042803 protein homodimerization activity evidence=IEA] [GO:0048188 Set1C/COMPASS complex evidence=IEA] [GO:0051568 histone H3-K4 methylation evidence=IEA] Proteomes:UP000000539 GO:GO:0016197 GO:GO:0005802 GO:GO:0051568 …	lco:104939797 dpy30; dpy-30, histone methyltransferase complex regulatory subunit
c24662_g1_i1	-1.01688	0.192953	1.03007	0.225338	885	.	.
c24662_g1_i2	1.17101	0.02377	1.11221	0.151245	664	UNIPROTKB|F1MPB8 - symbol:LOC786664 Uncharacterized protein species:9913 Bos taurus [GO:0004930 G-protein coupled receptor activity evidence=IEA] [GO:0004984 olfactory receptor activity evidence=IBA] [GO:0007186 G-protein coupled receptor signaling pathway evidence=IBA] [GO:0016021 integral component of membrane evidence=IBA] [GO:0050911 detection of chemical stimulus involved in sensory percepti…	.
c24663_g1_i1	1.21512	0.164258	-1.03214	0.733158	1475	ZFIN|ZDB-GENE-040329-2 - symbol:cbx4 chromobox homolog 4 (Pc class homolog, Drosophila) species:7955 Danio rerio [GO:0005634 nucleus evidence=IEA] InterPro:IPR000953 ZFIN:ZDB-GENE-040329-2 GO:GO:0005634 InterPro:IPR016197 SMART:SM00298 SUPFAM:SSF54160 InterPro:IPR017984 InterPro:IPR023780 InterPro:IPR023779 Pfam:PF00385 PRINTS:PR00504 PROSITE:PS00598 PROSITE:PS50013 CTD:8535 HOVERGEN:HBG005257 KO…	lco:104921555 cbx4; chromobox 4
c24665_g1_i1	-1.48343	0.181184	-1.57886	0.182042	1088	.	.
c24666_g1_i1	-1.17449	0.542003	-1.21707	0.488524	951	UNIPROTKB|B5X9L9 - symbol:fam213b Prostamide/prostaglandin F synthase species:8030 Salmo salar [GO:0001516 prostaglandin biosynthetic process evidence=ISS] [GO:0016616 oxidoreductase activity, acting on the CH-OH group of donors, NAD or NADP as acceptor evidence=ISS] GO:GO:0005829 Gene3D:3.40.30.10 InterPro:IPR012336 SUPFAM:SSF52833 GO:GO:0016616 PROSITE:PS51352 GO:GO:0001516 HOVERGEN:HBG106494 E…	ola:101173382 fam213b; prostamide/prostaglandin F synthase
c24671_g2_i1	1.00434	0.965676	-1.03223	0.756826	780	UNIPROTKB|F1N0W4 - symbol:DOC2B Uncharacterized protein species:9913 Bos taurus [GO:0005215 transporter activity evidence=IEA] [GO:0005509 calcium ion binding evidence=IBA] [GO:0005544 calcium-dependent phospholipid binding evidence=IBA] [GO:0005886 plasma membrane evidence=IBA] [GO:0006906 vesicle fusion evidence=IBA] [GO:0008021 synaptic vesicle evidence=IEA] [GO:0016079 synaptic vesicle exocyt…	ola:101156272 doc2b; double C2-like domain-containing protein beta isoform X2
c24674_g1_i1	1.06796	0.292096	1.00039	0.991732	820	.	.
c24675_g1_i1	1.10024	0.386208	1.02543	0.589351	1243	.	.
c24677_g1_i1	-1.12127	0.296855	-1.04099	0.674964	781	.	.
c24688_g1_i1	-1.17739	0.456112	-1.03473	0.852104	855	ZFIN|ZDB-GENE-041111-261 - symbol:ndufs7 NADH dehydrogenase (ubiquinone) Fe-S protein 7, (NADH-coenzyme Q reductase) species:7955 Danio rerio [GO:0005575 cellular_component evidence=ND] [GO:0051536 iron-sulfur cluster binding evidence=IEA] [GO:0055114 oxidation-reduction process evidence=IEA] [GO:0046872 metal ion binding evidence=IEA] [GO:0051539 4 iron, 4 sulfur cluster binding evidence=IEA] [G…	lco:104928394 ndufs7; NADH:ubiquinone oxidoreductase core subunit S7
c24689_g1_i1	-1.1599	0.755606	-1.1855	0.722491	764	.	.
c24702_g1_i1	-1.00987	0.868283	1.00538	0.948457	1196	.	.
c24704_g1_i1	-1.59594	0.244094	-1.98785	0.18454	1018	ZFIN|ZDB-GENE-050913-120 - symbol:psma3 proteasome (prosome, macropain) subunit, alpha type, 3 species:7955 Danio rerio [GO:0005634 nucleus evidence=IEA] [GO:0004175 endopeptidase activity evidence=IEA] [GO:0005839 proteasome core complex evidence=IEA] [GO:0006508 proteolysis evidence=IEA] [GO:0005737 cytoplasm evidence=IEA] [GO:0019773 proteasome core complex, alpha-subunit complex evidence=IEA]…	mze:101464360 psma3; proteasome subunit alpha 3
c24712_g1_i1	2.46145	0.00300326	7.22919	0.000250921	441	.	.
c24721_g1_i1	-1.2012	0.317904	-1.15713	0.383683	1062	ZFIN|ZDB-GENE-050320-83 - symbol:zgc:113210 zgc:113210 species:7955 Danio rerio [GO:0008150 biological_process evidence=ND] ZFIN:ZDB-GENE-050320-83 Proteomes:UP000000437 EMBL:AL840631 OrthoDB:EOG77126K Ensembl:ENSDART00000138018 GeneTree:ENSGT00530000064388 InParanoid:F1QJX9 OMA:DIMENAE TreeFam:TF343970 Bgee:F1QJX9 Uniprot:F1QJX9	mze:101477648 uncharacterized LOC101477648
c24726_g1_i1	-1.22815	0.112781	-1.69591	0.0130362	1128	ZFIN|ZDB-GENE-060427-2 - symbol:cdkn3 cyclin-dependent kinase inhibitor 3 species:7955 Danio rerio [GO:0016791 phosphatase activity evidence=IEA] [GO:0004721 phosphoprotein phosphatase activity evidence=IEA] [GO:0004725 protein tyrosine phosphatase activity evidence=IEA] [GO:0005737 cytoplasm evidence=IEA] [GO:0016311 dephosphorylation evidence=IEA] [GO:0016787 hydrolase activity evidence=IEA] [G…	lco:104937455 cdkn3; cyclin dependent kinase inhibitor 3
c24729_g1_i1	-1.93566	0.0595215	-3.02337	0.0867312	616	UNIPROTKB|Q7T037 - symbol:rnf12-b E3 ubiquitin-protein ligase RNF12-B species:8355 Xenopus laevis [GO:0000578 embryonic axis specification evidence=ISS] [GO:0004842 ubiquitin-protein transferase activity evidence=ISS] [GO:0005575 cellular_component evidence=ND] [GO:0005634 nucleus evidence=ISS] [GO:0006511 ubiquitin-dependent protein catabolic process evidence=ISS] [GO:0008134 transcription facto…	lco:109141625 ATPase family AAA domain-containing protein 3-A-like
c24750_g2_i2	-1.0873	0.655393	-1.0314	0.807843	589	.	.
c24750_g2_i1	-1.4299	0.0420567	-1.45046	0.0335453	391	.	.
c24751_g1_i2	-1.35196	0.589007	2.391	0.0363381	218	.	.
c24751_g1_i1	-1.13962	0.537508	1.49745	0.155817	3349	UNIPROTKB|F1NI39 - symbol:TMEM87A Uncharacterized protein species:9031 Gallus gallus [GO:0016021 integral component of membrane evidence=IEA] InterPro:IPR009637 Pfam:PF06814 GO:GO:0016021 Proteomes:UP000000539 PANTHER:PTHR21229 GeneTree:ENSGT00390000015417 OMA:SKWHIPI OrthoDB:EOG7N37C6 TreeFam:TF314452 EMBL:AADN03004661 Ensembl:ENSGALT00000014672 InParanoid:F1NI39 Uniprot:F1NI39	tru:101061158 tmem87a; transmembrane protein 87A
c24753_g1_i1	-1.32064	0.123737	-1.05781	0.767885	1103	ZFIN|ZDB-GENE-000831-2 - symbol:fth1a ferritin, heavy polypeptide 1a species:7955 Danio rerio [GO:0046872 metal ion binding evidence=IEA] [GO:0006826 iron ion transport evidence=IEA] [GO:0008199 ferric iron binding evidence=IEA] [GO:0006879 cellular iron ion homeostasis evidence=IEA] InterPro:IPR001519 InterPro:IPR008331 Pfam:PF00210 InterPro:IPR009078 ZFIN:ZDB-GENE-000831-2 Proteomes:UP000000437…	lco:104919244 ferritin, heavy subunit
c24758_g1_i1	1.02185	0.723982	1.01184	0.8491	1830	.	.
c24761_g1_i1	1.32733	0.299738	1.21837	0.406411	838	ZFIN|ZDB-GENE-021217-1 - symbol:med29 mediator complex subunit 29 species:7955 Danio rerio [GO:0006355 regulation of transcription, DNA-templated evidence=IEA] [GO:0042462 eye photoreceptor cell development evidence=IMP] [GO:0005634 nucleus evidence=IEA] [GO:0006351 transcription, DNA-templated evidence=IEA] [GO:0016592 mediator complex evidence=IEA] InterPro:IPR021018 Pfam:PF11568 ZFIN:ZDB-GENE-…	lco:104918015 med29; mediator complex subunit 29
c24763_g1_i1	-1.02611	0.936757	-1.17465	0.642655	1433	UNIPROTKB|H9KZN4 - symbol:HK2 Hexokinase species:9031 Gallus gallus [GO:0004396 hexokinase activity evidence=IEA] [GO:0005524 ATP binding evidence=IEA] [GO:0005741 mitochondrial outer membrane evidence=IEA] [GO:0006006 glucose metabolic process evidence=IEA] [GO:0006096 glycolytic process evidence=IEA] [GO:0008637 apoptotic mitochondrial changes evidence=IEA] [GO:0046324 regulation of glucose imp…	ola:101165960 hexokinase-2-like
c24766_g1_i1	1.24868	0.582868	-1.64639	0.443171	1211	ZFIN|ZDB-GENE-040426-2172 - symbol:junba jun B proto-oncogene a species:7955 Danio rerio [GO:0003677 DNA binding evidence=IEA] [GO:0003700 sequence-specific DNA binding transcription factor activity evidence=IEA] [GO:0051726 regulation of cell cycle evidence=IEA;IBA] [GO:0006355 regulation of transcription, DNA-templated evidence=IEA] [GO:0032496 response to lipopolysaccharide evidence=IBA] [GO:0…	mze:101477034 transcription factor jun-B-like
c24766_g1_i2	1.09194	0.838857	-1.84557	0.389562	1450	ZFIN|ZDB-GENE-040426-2172 - symbol:junba jun B proto-oncogene a species:7955 Danio rerio [GO:0003677 DNA binding evidence=IEA] [GO:0003700 sequence-specific DNA binding transcription factor activity evidence=IEA] [GO:0051726 regulation of cell cycle evidence=IEA;IBA] [GO:0006355 regulation of transcription, DNA-templated evidence=IEA] [GO:0032496 response to lipopolysaccharide evidence=IBA] [GO:0…	mze:101477034 transcription factor jun-B-like
c24766_g2_i1	1.11966	0.827315	-1.73345	0.459154	601	ZFIN|ZDB-GENE-040426-2172 - symbol:junba jun B proto-oncogene a species:7955 Danio rerio [GO:0003677 DNA binding evidence=IEA] [GO:0003700 sequence-specific DNA binding transcription factor activity evidence=IEA] [GO:0051726 regulation of cell cycle evidence=IEA;IBA] [GO:0006355 regulation of transcription, DNA-templated evidence=IEA] [GO:0032496 response to lipopolysaccharide evidence=IBA] [GO:0…	xma:102237417 transcription factor jun-B-like
c24768_g1_i1	1.15558	0.479441	1.25033	0.309435	1028	UNIPROTKB|P43347 - symbol:TPT1 Translationally-controlled tumor protein homolog species:9031 Gallus gallus [GO:0005509 calcium ion binding evidence=ISS] [GO:0005615 extracellular space evidence=ISS] [GO:0005654 nucleoplasm evidence=IEA] [GO:0005737 cytoplasm evidence=ISS] [GO:0005771 multivesicular body evidence=ISS] [GO:0008134 transcription factor binding evidence=IEA] [GO:0009615 response to v…	mze:101471291 tpt1; tumor protein, translationally-controlled 1
c24770_g1_i1	1.08789	0.32594	1.23979	0.186642	1232	.	.
c24773_g1_i1	-1.17245	0.544441	-1.04246	0.907	549	.	.
c24777_g1_i1	-1.0792	0.595365	-1.14275	0.419039	2576	UNIPROTKB|Q7Z402 - symbol:TMC7 Transmembrane channel-like protein 7 species:9606 Homo sapiens [GO:0006811 ion transport evidence=IEA] [GO:0016021 integral component of membrane evidence=IEA] InterPro:IPR012496 Pfam:PF07810 GO:GO:0016021 Proteomes:UP000005640 GO:GO:0006811 EMBL:AC099518 GeneTree:ENSGT00760000119171 TreeFam:TF313462 eggNOG:NOG70493 CTD:79905 HOVERGEN:HBG101778 EMBL:AY263165 EMBL:AY…	lco:104930263 tmc8; transmembrane channel-like protein 7
c24779_g1_i1	-1.01903	0.680902	-1.01215	0.795622	1350	.	.
c24781_g1_i1	-1.36841	0.0323141	-1.60381	0.153158	503	UNIPROTKB|E1C0H1 - symbol:FAM108A1 Uncharacterized protein species:9031 Gallus gallus [GO:0016020 membrane evidence=IEA] GO:GO:0016020 Proteomes:UP000000539 Gene3D:3.40.50.1820 InterPro:IPR029058 SUPFAM:SSF53474 InterPro:IPR029059 Pfam:PF12695 GeneTree:ENSGT00390000000948 OrthoDB:EOG7V7670 TreeFam:TF314365 OMA:SCNIFSY EMBL:AADN03008879 EMBL:AADN03008877 Ensembl:ENSGALT00000029695 InParanoid:E1C0H…	mze:101476191 alpha/beta hydrolase domain-containing protein 17A-like
c24786_g1_i1	-1.0663	0.788941	-1.43337	0.172255	1064	MGI|MGI:1915625 - symbol:Ndufa8 NADH dehydrogenase (ubiquinone) 1 alpha subcomplex, 8 species:10090 Mus musculus [GO:0005739 mitochondrion evidence=ISO;IDA] [GO:0005743 mitochondrial inner membrane evidence=IDA] [GO:0005747 mitochondrial respiratory chain complex I evidence=ISO] [GO:0005758 mitochondrial intermembrane space evidence=ISO] [GO:0006810 transport evidence=IEA] [GO:0008150 biological_…	lco:104923545 ndufa8; NADH:ubiquinone oxidoreductase subunit A8
c24787_g1_i1	1.10307	0.328274	-1.05036	0.536915	1322	ZFIN|ZDB-GENE-110411-117 - symbol:agtr1b angiotensin II receptor, type 1b species:7955 Danio rerio [GO:0004945 angiotensin type II receptor activity evidence=IEA] [GO:0007186 G-protein coupled receptor signaling pathway evidence=IEA] [GO:0016021 integral component of membrane evidence=IEA] [GO:0007165 signal transduction evidence=IEA] [GO:0019229 regulation of vasoconstriction evidence=IEA] [GO:0…	lco:104937220 agtr1; angiotensin II receptor type 1
c24788_g1_i1	-1.05815	0.555746	1.02678	0.772762	1328	.	.
c24794_g1_i1	-1.16844	0.402985	-1.09421	0.573814	1273	RGD|2522 - symbol:Drd4 dopamine receptor D4 species:10116 Rattus norvegicus [GO:0000187 activation of MAPK activity evidence=IEA;ISO] [GO:0001591 dopamine neurotransmitter receptor activity, coupled via Gi/Go evidence=IEA;ISO;IDA;TAS] [GO:0001662 behavioral fear response evidence=IMP] [GO:0001963 synaptic transmission, dopaminergic evidence=IDA;IMP] [GO:0001975 response to amphetamine evidence=IE…	.
c24795_g1_i1	-1.08572	0.0174087	1.00741	0.947443	995	.	.
c24804_g1_i1	1.28289	0.244221	1.04896	0.444287	1947	ZFIN|ZDB-GENE-041114-29 - symbol:spire2 spire-type actin nucleation factor 2 species:7955 Danio rerio [GO:0016192 vesicle-mediated transport evidence=IEA] [GO:0045010 actin nucleation evidence=IEA] [GO:0003779 actin binding evidence=IEA] [GO:0030659 cytoplasmic vesicle membrane evidence=IEA] [GO:0031410 cytoplasmic vesicle evidence=IEA] [GO:0005856 cytoskeleton evidence=IEA] [GO:0015031 protein t…	mze:101470866 spire2; spire type actin nucleation factor 2
c24811_g1_i1	1.06645	0.44562	-1.03108	0.706292	1803	ZFIN|ZDB-GENE-040426-1804 - symbol:evlb Enah/Vasp-like b species:7955 Danio rerio [GO:0017124 SH3 domain binding evidence=IEA] [GO:0005856 cytoskeleton evidence=IEA] [GO:0003779 actin binding evidence=IEA] [GO:0008154 actin polymerization or depolymerization evidence=IEA] [GO:0051289 protein homotetramerization evidence=IEA] InterPro:IPR017354 PIRSF:PIRSF038010 ZFIN:ZDB-GENE-040426-1804 GO:GO:000…	mze:101480529 ena/VASP-like protein
c24815_g1_i1	-1.67235	0.00939546	-1.26929	0.0203358	2521	ZFIN|ZDB-GENE-040426-2857 - symbol:snx5 sorting nexin 5 species:7955 Danio rerio [GO:0030097 hemopoiesis evidence=IMP] [GO:0006886 intracellular protein transport evidence=IEA] [GO:0006897 endocytosis evidence=IBA] [GO:0019898 extrinsic component of membrane evidence=IBA] [GO:0016050 vesicle organization evidence=IBA] [GO:0048514 blood vessel morphogenesis evidence=IMP] [GO:0005515 protein bindin…	lco:104918297 snx5; sorting nexin 5
c24819_g2_i1	-1.04029	0.820684	1.00684	0.972784	999	.	.
c24825_g2_i1	-1.19964	0.00853761	-1.00171	0.954673	1662	UNIPROTKB|O00364 - symbol:O00364 P40 species:9606 Homo sapiens [GO:0003674 molecular_function evidence=ND] [GO:0007411 axon guidance evidence=NAS] GO:GO:0007411 InterPro:IPR004244 PANTHER:PTHR11505 Pfam:PF02994 HOVERGEN:HBG008774 EMBL:U93566 PRIDE:O00364 Uniprot:O00364	ola:110014669 uncharacterized protein LOC110014669
c24838_g1_i2	1.22977	0.0130987	-1.09036	0.0391955	2844	ZFIN|ZDB-GENE-110408-46 - symbol:znf366 zinc finger protein 366 species:7955 Danio rerio [GO:0000122 negative regulation of transcription from RNA polymerase II promoter evidence=IBA] [GO:0033147 negative regulation of intracellular estrogen receptor signaling pathway evidence=IBA] [GO:0030331 estrogen receptor binding evidence=IBA] [GO:0043627 response to estrogen evidence=IBA] [GO:0003714 trans…	lco:104920833 znf366; zinc finger protein 366
c24838_g1_i1	1.07249	0.180571	-1.13372	0.037198	2869	ZFIN|ZDB-GENE-110408-46 - symbol:znf366 zinc finger protein 366 species:7955 Danio rerio [GO:0000122 negative regulation of transcription from RNA polymerase II promoter evidence=IBA] [GO:0033147 negative regulation of intracellular estrogen receptor signaling pathway evidence=IBA] [GO:0030331 estrogen receptor binding evidence=IBA] [GO:0043627 response to estrogen evidence=IBA] [GO:0003714 trans…	lco:104920833 znf366; zinc finger protein 366
c24846_g1_i1	-1.04908	0.387381	1.10083	0.386922	1653	.	.
c24847_g1_i1	-1.08894	0.708696	-1.02449	0.913461	504	.	.
c24850_g1_i1	23.6493	0.000215953	42.8512	0.00282917	1521	ZFIN|ZDB-GENE-021231-1 - symbol:igfbp1a insulin-like growth factor binding protein 1a species:7955 Danio rerio [GO:0031994 insulin-like growth factor I binding evidence=IDA] [GO:0031995 insulin-like growth factor II binding evidence=IDA] [GO:0005737 cytoplasm evidence=IDA] [GO:0005520 insulin-like growth factor binding evidence=IEA] [GO:0005576 extracellular region evidence=IEA] [GO:0001666 respo…	lco:104929331 insulin-like growth factor-binding protein 1
c24850_g1_i2	17.7474	0.00132337	34.6824	0.00472567	1618	ZFIN|ZDB-GENE-021231-1 - symbol:igfbp1a insulin-like growth factor binding protein 1a species:7955 Danio rerio [GO:0031994 insulin-like growth factor I binding evidence=IDA] [GO:0031995 insulin-like growth factor II binding evidence=IDA] [GO:0005737 cytoplasm evidence=IDA] [GO:0005520 insulin-like growth factor binding evidence=IEA] [GO:0005576 extracellular region evidence=IEA] [GO:0001666 respo…	lco:104929331 insulin-like growth factor-binding protein 1
c24856_g1_i1	-1.31994	0.174132	-1.39869	0.177323	427	RGD|1308753 - symbol:Dlg5 discs, large homolog 5 (Drosophila) species:10116 Rattus norvegicus [GO:0005913 cell-cell adherens junction evidence=IEA;ISO] [GO:0006461 protein complex assembly evidence=IEA;ISO] [GO:0008013 beta-catenin binding evidence=IEA;ISO] [GO:0008092 cytoskeletal protein binding evidence=IEA;ISO] [GO:0030859 polarized epithelial cell differentiation evidence=IEA;ISO] [GO:003090…	mmu:434689 Gm10220; predicted gene 10220
c24859_g1_i1	-1.03627	0.775792	-1.04268	0.726445	1031	ZFIN|ZDB-GENE-070806-100 - symbol:or126-2 odorant receptor, family E, subfamily 126, member 2 species:7955 Danio rerio [GO:0004930 G-protein coupled receptor activity evidence=IEA] [GO:0007186 G-protein coupled receptor signaling pathway evidence=IEA;IBA] [GO:0016021 integral component of membrane evidence=IEA;IBA] [GO:0004871 signal transducer activity evidence=IEA] [GO:0007165 signal transducti…	.
c24865_g2_i1	1.18123	0.355424	1.29954	0.0786364	464	.	.
c24868_g3_i1	-1.1687	0.356881	-1.18093	0.336577	640	UNIPROTKB|Q7Z5Q1 - symbol:CPEB2 Cytoplasmic polyadenylation element-binding protein 2 species:9606 Homo sapiens [GO:0000166 nucleotide binding evidence=IEA] [GO:0000900 translation repressor activity, nucleic acid binding evidence=ISS] [GO:0005095 GTPase inhibitor activity evidence=ISS] [GO:0005634 nucleus evidence=IDA] [GO:0005737 cytoplasm evidence=IDA] [GO:0005844 polysome evidence=IEA] [GO:00…	mze:101483979 cpeb2; cytoplasmic polyadenylation element binding protein 2
c24870_g1_i1	1.02767	0.766688	1.05245	0.615444	886	.	.
c24875_g2_i1	-1.05624	0.289908	1.00586	0.903403	881	.	.
c24878_g1_i2	-1.22294	0.0284093	-1.29061	0.0250639	1230	UNIPROTKB|E1BS74 - symbol:GNAL Uncharacterized protein species:9031 Gallus gallus [GO:0001664 G-protein coupled receptor binding evidence=IBA] [GO:0001975 response to amphetamine evidence=IEA] [GO:0003924 GTPase activity evidence=IBA] [GO:0004871 signal transducer activity evidence=IBA] [GO:0005525 GTP binding evidence=IEA] [GO:0005834 heterotrimeric G-protein complex evidence=IBA] [GO:0007190 ac…	xma:102227168 gnal; G protein subunit alpha L
c24878_g1_i1	-1.11167	0.374542	-1.20362	0.206887	1259	UNIPROTKB|E1BS74 - symbol:GNAL Uncharacterized protein species:9031 Gallus gallus [GO:0001664 G-protein coupled receptor binding evidence=IBA] [GO:0001975 response to amphetamine evidence=IEA] [GO:0003924 GTPase activity evidence=IBA] [GO:0004871 signal transducer activity evidence=IBA] [GO:0005525 GTP binding evidence=IEA] [GO:0005834 heterotrimeric G-protein complex evidence=IBA] [GO:0007190 ac…	mze:101482928 gnal; G protein subunit alpha L
c24880_g1_i1	-1.15663	0.754847	1.24571	0.648405	577	UNIPROTKB|P24540 - symbol:ACYP1 Acylphosphatase-1 species:9823 Sus scrofa [GO:0003998 acylphosphatase activity evidence=IEA] [GO:0008152 metabolic process evidence=IEA] [GO:0070062 extracellular exosome evidence=IEA] InterPro:IPR020456 PRINTS:PR00112 Pfam:PF00708 INTERPRO:IPR001792 GO:GO:0070062 Proteomes:UP000008227 CTD:97 eggNOG:NOG289322 HOGENOM:HOG000292688 HOVERGEN:HBG050454 KO:K01512 GO:GO:…	lco:104921361 acyp1; acylphosphatase 1
c24885_g1_i1	-1.10038	0.527471	-1.14018	0.426507	611	.	.
c24887_g1_i1	-1.11584	0.261424	-1.10283	0.354636	1417	UNIPROTKB|I3L9D9 - symbol:CYTIP Uncharacterized protein species:9823 Sus scrofa [GO:0005634 nucleus evidence=IEA] [GO:0005938 cell cortex evidence=IEA] [GO:0030155 regulation of cell adhesion evidence=IEA] Pfam:PF00595 InterPro:IPR001478 PROSITE:PS50106 SMART:SM00228 GO:GO:0005938 GO:GO:0005634 GO:GO:0030155 Proteomes:UP000008227 Gene3D:2.30.42.10 SUPFAM:SSF50156 CTD:9595 GeneTree:ENSGT0053000006…	lco:104920075 cytip; cytohesin 1 interacting protein
c24893_g1_i1	-1.00856	0.818201	1.04677	0.645016	600	UNIPROTKB|P98157 - symbol:LRP1 Low-density lipoprotein receptor-related protein 1 species:9031 Gallus gallus [GO:0005509 calcium ion binding evidence=IEA] [GO:0005905 coated pit evidence=IEA] [GO:0006897 endocytosis evidence=IEA] [GO:0016021 integral component of membrane evidence=IEA] InterPro:IPR000742 InterPro:IPR001881 InterPro:IPR002172 InterPro:IPR018097 Pfam:PF00008 Pfam:PF00057 PRINTS:PR0…	ola:101174586 low-density lipoprotein receptor-related protein 1-like isoform X5
c24895_g1_i1	1.0852	0.632671	-1.24086	0.358889	2782	ZFIN|ZDB-GENE-040801-257 - symbol:traf3 TNF receptor-associated factor 3 species:7955 Danio rerio [GO:0046872 metal ion binding evidence=IEA] [GO:0008270 zinc ion binding evidence=IEA] [GO:0001878 response to yeast evidence=IDA] [GO:0016567 protein ubiquitination evidence=IEA] [GO:0004842 ubiquitin-protein transferase activity evidence=IEA] [GO:0042981 regulation of apoptotic process evidence=IEA…	lco:104936575 traf3; TNF receptor associated factor 3
c24895_g1_i2	1.15624	0.464667	-1.19741	0.445787	2860	ZFIN|ZDB-GENE-040801-257 - symbol:traf3 TNF receptor-associated factor 3 species:7955 Danio rerio [GO:0046872 metal ion binding evidence=IEA] [GO:0008270 zinc ion binding evidence=IEA] [GO:0001878 response to yeast evidence=IDA] [GO:0016567 protein ubiquitination evidence=IEA] [GO:0004842 ubiquitin-protein transferase activity evidence=IEA] [GO:0042981 regulation of apoptotic process evidence=IEA…	lco:104936575 traf3; TNF receptor associated factor 3
c24895_g1_i3	1.12587	0.504417	-1.16197	0.333738	2869	ZFIN|ZDB-GENE-040801-257 - symbol:traf3 TNF receptor-associated factor 3 species:7955 Danio rerio [GO:0046872 metal ion binding evidence=IEA] [GO:0008270 zinc ion binding evidence=IEA] [GO:0001878 response to yeast evidence=IDA] [GO:0016567 protein ubiquitination evidence=IEA] [GO:0004842 ubiquitin-protein transferase activity evidence=IEA] [GO:0042981 regulation of apoptotic process evidence=IEA…	lco:104936575 traf3; TNF receptor associated factor 3
c24897_g1_i1	1.35745	0.44745	-1.0859	0.540736	852	.	xla:108710388 protein sidekick-1-like
c24912_g1_i1	-1.89456	0.121246	-2.36403	0.0291018	914	ZFIN|ZDB-GENE-040426-1932 - symbol:psma4 proteasome (prosome, macropain) subunit, alpha type, 4 species:7955 Danio rerio [GO:0051603 proteolysis involved in cellular protein catabolic process evidence=IEA] [GO:0004175 endopeptidase activity evidence=IEA] [GO:0005839 proteasome core complex evidence=IEA] [GO:0005634 nucleus evidence=IEA] [GO:0006508 proteolysis evidence=IEA] [GO:0005737 cytoplasm …	sasa:106560782 psma4, PSA4; proteasome subunit alpha 4
c24919_g1_i1	-1.01631	0.527619	-1.00076	0.988164	901	.	.
c24924_g1_i1	1.03306	0.536222	1.02462	0.407199	909	UNIPROTKB|F1P4E0 - symbol:F1P4E0 Uncharacterized protein species:9031 Gallus gallus [GO:0005887 integral component of plasma membrane evidence=IBA] [GO:0022841 potassium ion leak channel activity evidence=IBA] [GO:0030322 stabilization of membrane potential evidence=IBA] [GO:0071805 potassium ion transmembrane transport evidence=IBA] InterPro:IPR003092 InterPro:IPR003280 InterPro:IPR008073 PIRSF:…	xma:102229718 potassium channel subfamily K member 15-like
c24933_g1_i2	1.07639	0.377333	1.07384	0.0211545	954	.	lco:109138835 uncharacterized LOC109138835
c24935_g1_i1	-1.07266	0.256125	-1.08068	0.232363	981	.	.
c24937_g1_i1	1.04831	0.633085	1.0057	0.870363	1385	ZFIN|ZDB-GENE-021031-1 - symbol:neo1a neogenin 1a species:7955 Danio rerio [GO:0007399 nervous system development evidence=IMP] [GO:0001841 neural tube formation evidence=IMP] [GO:0016021 integral component of membrane evidence=IEA] [GO:0001756 somitogenesis evidence=IMP] InterPro:IPR003961 InterPro:IPR007110 InterPro:IPR010560 Pfam:PF00041 Pfam:PF06583 PROSITE:PS50835 PROSITE:PS50853 SMART:SM000…	lco:104922801 neo1, Neogenin; neogenin 1
c24938_g1_i1	-1.14714	0.443533	-1.28525	0.254615	935	MGI|MGI:1914165 - symbol:Myeov2 myeloma overexpressed 2 species:10090 Mus musculus [GO:0003674 molecular_function evidence=ND] [GO:0005575 cellular_component evidence=ND] [GO:0008150 biological_process evidence=ND] MGI:MGI:1914165 Proteomes:UP000000589 CTD:150678 eggNOG:NOG76540 GeneTree:ENSGT00390000000076 HOGENOM:HOG000047756 HOVERGEN:HBG104545 OMA:VVADEMF TreeFam:TF323869 InterPro:IPR029391 Pf…	tru:101073407 myeloma-overexpressed gene 2 protein homolog
c24940_g1_i1	1.11456	0.576036	1.02759	0.873578	1462	ZFIN|ZDB-GENE-030131-1249 - symbol:dhrs9 dehydrogenase/reductase (SDR family) member 9 species:7955 Danio rerio [GO:0042572 retinol metabolic process evidence=IDA] [GO:0031017 exocrine pancreas development evidence=IMP] [GO:0060047 heart contraction evidence=IMP] [GO:0016491 oxidoreductase activity evidence=IEA] [GO:0004745 retinol dehydrogenase activity evidence=IDA] [GO:0048703 embryonic viscer…	lco:104926398 retinol dehydrogenase 3
c24957_g1_i1	2.76939	0.112483	176.142	0.0259558	2630	UNIPROTKB|Q92109 - symbol:cyp1a3 Cytochrome P450 1A3 species:8022 Oncorhynchus mykiss [GO:0003824 catalytic activity evidence=IDA] [GO:1903165 response to polycyclic arene evidence=IDA] InterPro:IPR001128 InterPro:IPR002401 InterPro:IPR008066 InterPro:IPR017972 Pfam:PF00067 PRINTS:PR00385 PRINTS:PR00463 PRINTS:PR01683 PROSITE:PS00086 GO:GO:0003824 GO:GO:0005789 GO:GO:0005506 GO:GO:0020037 Gene3D:…	lco:104920743 CYP1A; cytochrome P450 1A1
c24965_g1_i1	-9.27956	0.232286	-13.2753	0.216357	562	.	.
c24977_g1_i2	-1.07375	0.275591	1.0868	0.244085	1571	.	.
c24982_g1_i2	1.09558	0.362643	-1.02028	0.889359	2568	UNIPROTKB|Q96F05 - symbol:C11orf24 Uncharacterized protein C11orf24 species:9606 Homo sapiens [GO:0005794 Golgi apparatus evidence=IEA] [GO:0005886 plasma membrane evidence=IEA] [GO:0016021 integral component of membrane evidence=IEA] GO:GO:0016021 GO:GO:0005886 GO:GO:0005794 Proteomes:UP000005640 EMBL:AF264781 EMBL:AY358754 EMBL:AF370372 EMBL:BC011765 CCDS:CCDS8180.1 RefSeq:NP_001287842.1 RefSeq…	xma:102231265 chromosome unknown open reading frame, human C11orf24
c24982_g1_i1	-1.00049	0.992714	1.06152	0.470577	2577	UNIPROTKB|Q96F05 - symbol:C11orf24 Uncharacterized protein C11orf24 species:9606 Homo sapiens [GO:0005794 Golgi apparatus evidence=IEA] [GO:0005886 plasma membrane evidence=IEA] [GO:0016021 integral component of membrane evidence=IEA] GO:GO:0016021 GO:GO:0005886 GO:GO:0005794 Proteomes:UP000005640 EMBL:AF264781 EMBL:AY358754 EMBL:AF370372 EMBL:BC011765 CCDS:CCDS8180.1 RefSeq:NP_001287842.1 RefSeq…	xma:102231265 chromosome unknown open reading frame, human C11orf24
c24983_g1_i1	-1.12592	0.74182	-1.45153	0.36366	303	.	.
c24995_g1_i1	1.00816	0.883013	-1.01505	0.593849	2266	UNIPROTKB|I3LJ58 - symbol:PRAM1 Uncharacterized protein species:9823 Sus scrofa [GO:0007229 integrin-mediated signaling pathway evidence=IEA] [GO:0043313 regulation of neutrophil degranulation evidence=IEA] InterPro:IPR001452 SMART:SM00326 Proteomes:UP000008227 SUPFAM:SSF50044 GO:GO:0007229 InterPro:IPR029294 Pfam:PF14603 GeneTree:ENSGT00530000063460 TreeFam:TF337003 GO:GO:0043313 OrthoDB:EOG75QR…	lco:104928406 FYN-binding protein-like
c24995_g1_i2	1.12837	0.210209	1.05329	0.444801	842	UNIPROTKB|I3LJ58 - symbol:PRAM1 Uncharacterized protein species:9823 Sus scrofa [GO:0007229 integrin-mediated signaling pathway evidence=IEA] [GO:0043313 regulation of neutrophil degranulation evidence=IEA] InterPro:IPR001452 SMART:SM00326 Proteomes:UP000008227 SUPFAM:SSF50044 GO:GO:0007229 InterPro:IPR029294 Pfam:PF14603 GeneTree:ENSGT00530000063460 TreeFam:TF337003 GO:GO:0043313 OrthoDB:EOG75QR…	mze:101475547 FYN-binding protein-like
c25004_g2_i1	1.02944	0.286867	1.2567	0.0860815	772	.	zma:103652046 extensin-like
c25009_g1_i1	1.30693	0.420552	1.01246	0.964458	2009	ZFIN|ZDB-GENE-980526-474 - symbol:bmp2b bone morphogenetic protein 2b species:7955 Danio rerio [GO:0048264 determination of ventral identity evidence=IGI;IMP;IDA] [GO:0030903 notochord development evidence=IGI] [GO:0042074 cell migration involved in gastrulation evidence=IGI] [GO:0009953 dorsal/ventral pattern formation evidence=IGI;IEP;IDA;IMP] [GO:0060030 dorsal convergence evidence=IGI;IDA] [G…	lco:104920857 bmp2; bone morphogenetic protein 2
c25013_g1_i1	-1.11655	0.267824	-1.16264	0.175276	1183	ZFIN|ZDB-GENE-081105-52 - symbol:si:ch73-211l2.3 si:ch73-211l2.3 species:7955 Danio rerio [GO:0042613 MHC class II protein complex evidence=IEA] [GO:0006955 immune response evidence=IEA] [GO:0019882 antigen processing and presentation evidence=IEA] [GO:0016020 membrane evidence=IEA] InterPro:IPR001003 InterPro:IPR007110 InterPro:IPR014745 Pfam:PF00993 PROSITE:PS50835 SMART:SM00920 ZFIN:ZDB-GENE-0…	mze:101472870 H-2 class II histocompatibility antigen, A-U alpha chain-like
c25017_g1_i1	1.4361	0.406056	2.03014	0.243379	1931	RGD|620463 - symbol:Mcam melanoma cell adhesion molecule species:10116 Rattus norvegicus [GO:0001525 angiogenesis evidence=ISO] [GO:0003094 glomerular filtration evidence=IEA;ISO] [GO:0003674 molecular_function evidence=ND] [GO:0005615 extracellular space evidence=IDA] [GO:0005634 nucleus evidence=IDA] [GO:0005925 focal adhesion evidence=IEA;ISO] [GO:0007155 cell adhesion evidence=IEA] [GO:000989…	lco:104919551 peroxidasin homolog
c25021_g1_i1	1.10107	0.349225	1.09765	0.472828	1120	UNIPROTKB|F1NAU4 - symbol:RASGEF1C Uncharacterized protein species:9031 Gallus gallus [GO:0005085 guanyl-nucleotide exchange factor activity evidence=IEA] [GO:0005622 intracellular evidence=IEA] [GO:0007264 small GTPase mediated signal transduction evidence=IEA] [GO:0043547 positive regulation of GTPase activity evidence=IEA] InterPro:IPR001895 InterPro:IPR019804 Pfam:PF00617 PROSITE:PS00720 PROS…	lco:104922715 rasgef1c; RasGEF domain family member 1C
c25028_g1_i1	5.96729	0.126046	4.17119	0.0813219	1813	ZFIN|ZDB-GENE-040808-62 - symbol:hpdb 4-hydroxyphenylpyruvate dioxygenase b species:7955 Danio rerio [GO:0016701 oxidoreductase activity, acting on single donors with incorporation of molecular oxygen evidence=IEA] [GO:0009072 aromatic amino acid family metabolic process evidence=IEA] [GO:0046872 metal ion binding evidence=IEA] [GO:0003868 4-hydroxyphenylpyruvate dioxygenase activity evidence=IEA…	lco:104933654 hpd; 4-hydroxyphenylpyruvate dioxygenase
c25033_g1_i1	1.00739	0.967949	-1.16004	0.284738	1090	UNIPROTKB|Q5ZKT6 - symbol:N6AMT2 N(6)-adenine-specific DNA methyltransferase 2 species:9031 Gallus gallus [GO:0003676 nucleic acid binding evidence=IEA] [GO:0008168 methyltransferase activity evidence=IEA] [GO:0032259 methylation evidence=IEA] [GO:0070062 extracellular exosome evidence=IEA] InterPro:IPR002052 InterPro:IPR019369 Pfam:PF10237 PROSITE:PS00092 GO:GO:0070062 Proteomes:UP000000539 Gene…	mze:101464877 eef1akmt1, n6amt2; eukaryotic translation elongation factor 1 alpha lysine methyltransferase 1
c25038_g1_i1	-1.49469	0.0224412	1.00157	0.991848	575	.	.
c25059_g1_i1	1.04277	0.794806	-1.09408	0.561727	828	UNIPROTKB|P48539 - symbol:PCP4 Purkinje cell protein 4 species:9606 Homo sapiens [GO:0005516 calmodulin binding evidence=IEA] [GO:0005634 nucleus evidence=IDA] [GO:0005829 cytosol evidence=IDA] [GO:0007417 central nervous system development evidence=TAS] GO:GO:0005829 GO:GO:0005634 Proteomes:UP000005640 EMBL:CH471079 GO:GO:0007417 EMBL:AL163281 HOGENOM:HOG000054222 TreeFam:TF336068 CTD:5121 eggNO…	lco:109141188 pcp4; Purkinje cell protein 4
c25061_g1_i1	1.12079	0.504348	1.18765	0.153741	1045	.	.
c25064_g1_i1	1.00167	0.988118	-1.00797	0.936347	443	UNIPROTKB|F2Z5K6 - symbol:RPL36 60S ribosomal protein L36 species:9823 Sus scrofa [GO:0003735 structural constituent of ribosome evidence=IEA] [GO:0005730 nucleolus evidence=IEA] [GO:0006412 translation evidence=IEA] [GO:0016020 membrane evidence=IEA] [GO:0022625 cytosolic large ribosomal subunit evidence=IEA] [GO:0044822 poly(A) RNA binding evidence=IEA] InterPro:IPR000509 Pfam:PF01158 PROSITE:P…	lco:104927283 rpl36; ribosomal protein L36
c25065_g1_i1	-1.00051	0.992821	1.0055	0.918346	1013	.	.
c25075_g1_i1	-1.20557	0.547889	-1.01781	0.949745	1717	UNIPROTKB|F1NBL3 - symbol:RAB32 Uncharacterized protein species:9031 Gallus gallus [GO:0003924 GTPase activity evidence=IBA] [GO:0005525 GTP binding evidence=IEA] [GO:0005739 mitochondrion evidence=IBA] [GO:0005769 early endosome evidence=IEA] [GO:0005802 trans-Golgi network evidence=IBA] [GO:0006886 intracellular protein transport evidence=IBA] [GO:0008152 metabolic process evidence=IBA] [GO:001…	lco:104934308 rab32; RAB32, member RAS oncogene family
c25078_g1_i1	-1.14679	0.0963384	-1.1982	0.0594247	1792	.	.
c25079_g1_i1	1.07064	0.574425	1.0093	0.91945	995	ZFIN|ZDB-GENE-100728-5 - symbol:exoc3l2b exocyst complex component 3-like 2b species:7955 Danio rerio [GO:0006887 exocytosis evidence=IEA;IBA] [GO:0000145 exocyst evidence=IEA;IBA] [GO:0051601 exocyst localization evidence=IBA] [GO:0000149 SNARE binding evidence=IBA] InterPro:IPR010326 Pfam:PF06046 ZFIN:ZDB-GENE-100728-5 Proteomes:UP000000437 GO:GO:0006887 GO:GO:0000149 GO:GO:0000145 PANTHER:PTHR…	mze:101474218 tumor necrosis factor alpha-induced protein 2-like
c25085_g1_i1	1.07273	0.346167	1.04791	0.229103	1013	.	.
c25094_g1_i1	1.06227	0.268748	1.08637	0.155316	1200	.	.
c25097_g1_i1	-1.01989	0.871153	-1.06118	0.639527	2038	.	.
c25099_g1_i1	1.1729	0.553629	1.02534	0.737149	1456	.	.
c25114_g1_i2	-1.01118	0.819951	-1.01312	0.886091	749	.	.
c25117_g1_i1	1.01391	0.886862	1.06624	0.477626	711	MGI|MGI:1918433 - symbol:Clec12b C-type lectin domain family 12, member B species:10090 Mus musculus [GO:0005575 cellular_component evidence=ND] [GO:0005886 plasma membrane evidence=IEA] [GO:0008150 biological_process evidence=ND] [GO:0016020 membrane evidence=IEA] [GO:0016021 integral component of membrane evidence=IEA] [GO:0030246 carbohydrate binding evidence=IEA] InterPro:IPR001304 MGI:MGI:19…	lco:104923959 CD209 antigen-like protein C
c25119_g1_i1	-1.03946	0.379956	1.22858	0.076021	516	UNIPROTKB|F1SJF3 - symbol:ANKRD7 Uncharacterized protein species:9823 Sus scrofa [GO:0005634 nucleus evidence=IEA] InterPro:IPR002110 PRINTS:PR01415 PROSITE:PS50088 SMART:SM00248 GO:GO:0005634 Proteomes:UP000008227 GeneTree:ENSGT00560000076605 Gene3D:1.25.40.20 InterPro:IPR020683 Pfam:PF12796 SUPFAM:SSF48403 PROSITE:PS50297 OrthoDB:EOG7FBRHS OMA:NNQRTAL TreeFam:TF337879 EMBL:CU896678 Ensembl:ENSS…	mmu:100040599 Gm15319; predicted gene 15319
c25120_g1_i1	1.10796	0.110532	1.03788	0.308611	1340	.	.
c25123_g1_i1	-1.43265	0.166232	-2.24599	0.00326292	951	ZFIN|ZDB-GENE-030910-5 - symbol:arf5 ADP-ribosylation factor 5 species:7955 Danio rerio [GO:0005525 GTP binding evidence=IEA] [GO:0005622 intracellular evidence=IEA] [GO:0007264 small GTPase mediated signal transduction evidence=IEA] [GO:0000166 nucleotide binding evidence=IEA] InterPro:IPR005225 InterPro:IPR006689 InterPro:IPR024156 Pfam:PF00025 PRINTS:PR00328 PROSITE:PS51417 SMART:SM00177 ZFIN:…	xma:102232674 arf5; ADP ribosylation factor 5
c25123_g2_i1	-1.71031	0.0889413	-2.75815	0.00180361	453	UNIPROTKB|C9J1Z8 - symbol:ARF5 ADP-ribosylation factor 5 species:9606 Homo sapiens [GO:0005525 GTP binding evidence=IEA] [GO:0005622 intracellular evidence=IEA] [GO:0007264 small GTPase mediated signal transduction evidence=IEA] InterPro:IPR005225 InterPro:IPR006689 InterPro:IPR024156 Pfam:PF00025 PRINTS:PR00328 PROSITE:PS51417 SMART:SM00177 GO:GO:0005525 Gene3D:3.40.50.300 InterPro:IPR027417 SUP…	ola:101172462 ADP-ribosylation factor 4-like
c25146_g1_i2	-1.207	0.300493	-1.21941	0.304847	1368	UNIPROTKB|F1NQ68 - symbol:CCDC14 Uncharacterized protein species:9031 Gallus gallus [GO:0005813 centrosome evidence=IEA] [GO:0021762 substantia nigra development evidence=IEA] Proteomes:UP000000539 GO:GO:0021762 GO:GO:0005813 GeneTree:ENSGT00390000017916 OrthoDB:EOG7DRJ2C TreeFam:TF332390 InterPro:IPR029343 PANTHER:PTHR22367 Pfam:PF15254 EMBL:AADN03005359 Ensembl:ENSGALT00000019150 InParanoid:F1N…	mze:101484281 ccdc14; coiled-coil domain containing 14
c25150_g1_i1	1.21194	0.469688	-1.13346	0.448008	511	ZFIN|ZDB-GENE-050320-17 - symbol:ndufa5 NADH dehydrogenase (ubiquinone) 1 alpha subcomplex, 5 species:7955 Danio rerio [GO:0016651 oxidoreductase activity, acting on NAD(P)H evidence=IEA] [GO:0022904 respiratory electron transport chain evidence=IEA] [GO:0005743 mitochondrial inner membrane evidence=IEA] InterPro:IPR006806 Pfam:PF04716 ZFIN:ZDB-GENE-050320-17 Proteomes:UP000000437 GO:GO:0005743 G…	mze:101464403 ndufa5; NADH:ubiquinone oxidoreductase subunit A5
c25151_g1_i2	-1.20073	0.267234	-1.06023	0.621448	535	.	.
c25160_g1_i1	-1.14386	0.00253345	1.05485	0.165454	1392	.	.
c25163_g1_i1	1.01199	0.717464	1.14123	0.227981	768	.	.
c25166_g2_i1	-1.0014	0.964307	1.12301	0.189237	1132	UNIPROTKB|E1C683 - symbol:EML5 Uncharacterized protein species:9031 Gallus gallus [GO:0070062 extracellular exosome evidence=IEA] InterPro:IPR017986 InterPro:IPR001680 InterPro:IPR015943 Pfam:PF00400 PROSITE:PS50082 PROSITE:PS50294 SMART:SM00320 GO:GO:0070062 Proteomes:UP000000539 Gene3D:2.130.10.10 SUPFAM:SSF50978 InterPro:IPR019775 PROSITE:PS00678 GeneTree:ENSGT00550000074369 TreeFam:TF317832 I…	mze:101488060 eml5; echinoderm microtubule associated protein like 5
c25166_g1_i1	1.08928	0.256916	1.26976	0.017293	3006	UNIPROTKB|E1C683 - symbol:EML5 Uncharacterized protein species:9031 Gallus gallus [GO:0070062 extracellular exosome evidence=IEA] InterPro:IPR017986 InterPro:IPR001680 InterPro:IPR015943 Pfam:PF00400 PROSITE:PS50082 PROSITE:PS50294 SMART:SM00320 GO:GO:0070062 Proteomes:UP000000539 Gene3D:2.130.10.10 SUPFAM:SSF50978 InterPro:IPR019775 PROSITE:PS00678 GeneTree:ENSGT00550000074369 TreeFam:TF317832 I…	mze:101488060 eml5; echinoderm microtubule associated protein like 5
c25168_g1_i1	-1.19705	0.287236	-1.00533	0.96761	952	.	.
c25175_g1_i2	1.02661	0.856567	-1.00551	0.969067	761	UNIPROTKB|Q6T4R5 - symbol:NHS Nance-Horan syndrome protein species:9606 Homo sapiens [GO:0002088 lens development in camera-type eye evidence=IEA] [GO:0005737 cytoplasm evidence=IEA] [GO:0005923 tight junction evidence=IEA] [GO:0005925 focal adhesion evidence=IEA] [GO:0016324 apical plasma membrane evidence=IEA] [GO:0030027 lamellipodium evidence=IEA] [GO:0030154 cell differentiation evidence=IEA…	lco:104921989 nhsl1; NHS-like protein 1
c25182_g1_i1	-1.02262	0.777614	1.01362	0.881327	1622	ZFIN|ZDB-GENE-000427-7 - symbol:tbx20 T-box 20 species:7955 Danio rerio [GO:0035050 embryonic heart tube development evidence=IMP] [GO:0001947 heart looping evidence=IMP] [GO:0035844 cloaca development evidence=IMP] [GO:0005634 nucleus evidence=IEA] [GO:0007275 multicellular organismal development evidence=IEA] [GO:0003700 sequence-specific DNA binding transcription factor activity evidence=IEA] …	lco:104939417 tbx20; T-box 20
c25185_g1_i1	1.31273	0.171031	1.31382	0.16883	2043	ZFIN|ZDB-GENE-021115-3 - symbol:rdh8a retinol dehydrogenase 8a species:7955 Danio rerio [GO:0047035 testosterone dehydrogenase (NAD+) activity evidence=IDA] [GO:0055114 oxidation-reduction process evidence=IEA] [GO:0006703 estrogen biosynthetic process evidence=IEA] [GO:0016491 oxidoreductase activity evidence=IEA] [GO:0004303 estradiol 17-beta-dehydrogenase activity evidence=IEA;IDA] [GO:0008152…	lco:104918562 rdh8; retinol dehydrogenase 8
c25190_g1_i1	1.30971	0.468269	2.69612	0.072748	326	.	.
c25192_g1_i1	3.75336	0.0803324	1.23451	0.72209	1408	ZFIN|ZDB-GENE-051030-97 - symbol:gamt guanidinoacetate N-methyltransferase species:7955 Danio rerio [GO:0006601 creatine biosynthetic process evidence=IEA] [GO:0030731 guanidinoacetate N-methyltransferase activity evidence=IEA] [GO:0008168 methyltransferase activity evidence=IEA] [GO:0005575 cellular_component evidence=ND] [GO:0016740 transferase activity evidence=IEA] [GO:0032259 methylation evi…	mze:101466486 gamt; guanidinoacetate N-methyltransferase
c25215_g2_i1	1.10739	0.253207	1.04069	0.73256	870	.	.
c25216_g1_i1	1.01414	0.936112	-1.04526	0.803009	1286	.	.
c25220_g1_i1	1.0178	0.882089	-1.06378	0.0127576	793	ZFIN|ZDB-GENE-030131-8274 - symbol:nt5dc1 5'-nucleotidase domain containing 1 species:7955 Danio rerio [GO:0008253 5'-nucleotidase activity evidence=IBA] Pfam:PF05761 ZFIN:ZDB-GENE-030131-8274 Proteomes:UP000000437 GO:GO:0016311 GO:GO:0008253 Gene3D:3.40.50.1000 InterPro:IPR023214 SUPFAM:SSF56784 GeneTree:ENSGT00550000074539 InterPro:IPR008380 PANTHER:PTHR12103 OMA:RYLHSCP TreeFam:TF325912 EMBL:C…	mze:101476857 nt5dc1; 5'-nucleotidase domain containing 1
c25225_g1_i1	-1.09034	0.835547	-1.05235	0.856555	522	ZFIN|ZDB-GENE-041007-4 - symbol:nop10 NOP10 ribonucleoprotein homolog (yeast) species:7955 Danio rerio [GO:0060215 primitive hemopoiesis evidence=IMP] [GO:0001522 pseudouridine synthesis evidence=IEA] [GO:0042254 ribosome biogenesis evidence=IEA] [GO:0006364 rRNA processing evidence=IEA;IMP] [GO:0030515 snoRNA binding evidence=IEA] [GO:0072588 box H/ACA RNP complex evidence=IEA] [GO:0005730 nucle…	lco:104933541 nop10; NOP10 ribonucleoprotein
c25226_g1_i1	1.02758	0.253271	-1.02671	0.426889	1821	ZFIN|ZDB-GENE-030827-4 - symbol:tpbga trophoblast glycoprotein a species:7955 Danio rerio [GO:2000052 positive regulation of non-canonical Wnt signaling pathway evidence=IMP] [GO:0090090 negative regulation of canonical Wnt signaling pathway evidence=IMP] InterPro:IPR001611 Pfam:PF13855 PROSITE:PS51450 ZFIN:ZDB-GENE-030827-4 InterPro:IPR000483 InterPro:IPR003591 SMART:SM00369 SMART:SM00082 GO:GO:…	lco:104926083 trophoblast glycoprotein
c25230_g1_i1	-1.17153	0.659109	1.09722	0.445376	884	ZFIN|ZDB-GENE-990415-258 - symbol:sod1 superoxide dismutase 1, soluble species:7955 Danio rerio [GO:0051597 response to methylmercury evidence=IDA] [GO:0010038 response to metal ion evidence=IDA] [GO:0004784 superoxide dismutase activity evidence=IEA;IDA] [GO:0005507 copper ion binding evidence=IBA] [GO:0005737 cytoplasm evidence=IEA;IBA] [GO:0055114 oxidation-reduction process evidence=IEA;IDA] …	tru:101073467 sod1; superoxide dismutase 1
c25231_g1_i1	-1.51263	0.157918	-2.89648	0.0412341	466	ZFIN|ZDB-GENE-040801-237 - symbol:ube2e2 ubiquitin-conjugating enzyme E2E 2 species:7955 Danio rerio [GO:0005575 cellular_component evidence=ND] [GO:0016874 ligase activity evidence=IEA] InterPro:IPR000608 ZFIN:ZDB-GENE-040801-237 Proteomes:UP000000437 GO:GO:0016874 Gene3D:3.10.110.10 InterPro:IPR016135 Pfam:PF00179 SUPFAM:SSF54495 PROSITE:PS50127 Reactome:REACT_205628 Reactome:REACT_175313 React…	lco:109140647 ubiquitin-conjugating enzyme E2 E2-like
c25238_g1_i1	-1.16207	0.0640923	1.06373	0.506997	756	.	.
c25241_g3_i1	1.02396	0.722572	-1.08421	0.160209	1046	.	.
c25250_g1_i3	1.03137	0.361489	1.0044	0.736911	2172	.	.
c25252_g1_i1	-1.04129	0.274911	1.16555	0.467128	424	.	.
c25253_g2_i1	-1.03104	0.466098	1.10065	0.117269	812	.	.
c25256_g1_i1	-1.04141	0.858979	1.00174	0.992509	1107	ZFIN|ZDB-GENE-050220-12 - symbol:rnf7 ring finger protein 7 species:7955 Danio rerio [GO:0008270 zinc ion binding evidence=IEA] [GO:0046872 metal ion binding evidence=IEA] InterPro:IPR001841 InterPro:IPR024766 Pfam:PF12678 PROSITE:PS50089 SMART:SM00184 InterPro:IPR013083 ZFIN:ZDB-GENE-050220-12 Proteomes:UP000000437 GO:GO:0008270 Gene3D:3.30.40.10 eggNOG:COG5194 HOGENOM:HOG000171951 OrthoDB:EOG7C…	mze:101476463 rnf7; ring finger protein 7
c25261_g1_i1	1.30367	0.351671	-1.13201	0.665091	967	ZFIN|ZDB-GENE-040426-1157 - symbol:slc39a10 solute carrier family 39 (zinc transporter), member 10 species:7955 Danio rerio [GO:0006829 zinc II ion transport evidence=IEA;ISS;IDA] [GO:0006811 ion transport evidence=IEA] [GO:0016021 integral component of membrane evidence=IEA] [GO:0055085 transmembrane transport evidence=IEA] [GO:0005385 zinc ion transmembrane transporter activity evidence=ISS;IDA…	lco:104925885 slc39a10; zinc transporter ZIP10
c25261_g1_i2	1.00733	0.97044	-1.28453	0.251229	1190	ZFIN|ZDB-GENE-040426-1157 - symbol:slc39a10 solute carrier family 39 (zinc transporter), member 10 species:7955 Danio rerio [GO:0006829 zinc II ion transport evidence=IEA;ISS;IDA] [GO:0006811 ion transport evidence=IEA] [GO:0016021 integral component of membrane evidence=IEA] [GO:0055085 transmembrane transport evidence=IEA] [GO:0005385 zinc ion transmembrane transporter activity evidence=ISS;IDA…	lco:104925885 slc39a10; zinc transporter ZIP10
c25270_g1_i1	-2.80563	0.155237	-2.47913	0.180234	798	ZFIN|ZDB-GENE-050208-508 - symbol:cks2 CDC28 protein kinase regulatory subunit 2 species:7955 Danio rerio [GO:0016538 cyclin-dependent protein serine/threonine kinase regulator activity evidence=IEA] [GO:0051301 cell division evidence=IEA] [GO:0007049 cell cycle evidence=IEA] InterPro:IPR000789 Pfam:PF01111 PRINTS:PR00296 PROSITE:PS00944 PROSITE:PS00945 SMART:SM01084 ZFIN:ZDB-GENE-050208-508 Prot…	xma:102216377 cyclin-dependent kinases regulatory subunit 1-like
c25289_g1_i1	1.10016	0.310253	-1.00323	0.967081	1618	ZFIN|ZDB-GENE-040426-2815 - symbol:syt11a synaptotagmin XIa species:7955 Danio rerio [GO:0005886 plasma membrane evidence=IBA] [GO:0016020 membrane evidence=IEA] [GO:0006906 vesicle fusion evidence=IBA] [GO:0019905 syntaxin binding evidence=IBA] [GO:0030276 clathrin binding evidence=IBA] [GO:0016079 synaptic vesicle exocytosis evidence=IBA] [GO:0005544 calcium-dependent phospholipid binding evide…	mze:101477161 syt11; synaptotagmin 11
c25298_g1_i1	-1.0106	0.939509	1.00384	0.977055	1163	.	.
c25301_g1_i2	1.01854	0.622553	-1.01858	0.646662	2238	UNIPROTKB|O94818 - symbol:NOL4 Nucleolar protein 4 species:9606 Homo sapiens [GO:0003723 RNA binding evidence=TAS] [GO:0005515 protein binding evidence=IPI] [GO:0005634 nucleus evidence=IDA] [GO:0005730 nucleolus evidence=IEA;TAS] InterPro:IPR026747 GO:GO:0005634 Proteomes:UP000005640 GO:GO:0005730 GO:GO:0003723 EMBL:AC010798 eggNOG:NOG76509 GeneTree:ENSGT00390000017363 HOGENOM:HOG000220856 HOVER…	ola:101169180 nucleolar protein 4-like
c25301_g1_i1	-1.04578	0.579659	-1.07473	0.4239	2265	UNIPROTKB|O94818 - symbol:NOL4 Nucleolar protein 4 species:9606 Homo sapiens [GO:0003723 RNA binding evidence=TAS] [GO:0005515 protein binding evidence=IPI] [GO:0005634 nucleus evidence=IDA] [GO:0005730 nucleolus evidence=IEA;TAS] InterPro:IPR026747 GO:GO:0005634 Proteomes:UP000005640 GO:GO:0005730 GO:GO:0003723 EMBL:AC010798 eggNOG:NOG76509 GeneTree:ENSGT00390000017363 HOGENOM:HOG000220856 HOVER…	ola:101169180 nucleolar protein 4-like
c25304_g1_i1	-2.72938	0.281241	1.72503	0.455471	415	.	ame:107965839 uncharacterized LOC107965839
c25305_g1_i1	1.22113	0.263477	-1.0311	0.627932	772	.	.
c25325_g1_i1	-1.14229	0.271553	-1.06477	0.490908	1346	UNIPROTKB|I3LIT1 - symbol:RSBN1 Uncharacterized protein species:9823 Sus scrofa [GO:0005634 nucleus evidence=IEA] InterPro:IPR026306 GO:GO:0005634 Proteomes:UP000008227 CTD:54665 GeneTree:ENSGT00390000001969 OrthoDB:EOG7HTHGN TreeFam:TF323256 PANTHER:PTHR13354 EMBL:CU151865 RefSeq:XP_005655482.1 Ensembl:ENSSSCT00000025140 GeneID:102159049 KEGG:ssc:102159049 InParanoid:I3LIT1 OMA:DRTHAHA Uniprot:I…	lco:104928632 round spermatid basic protein 1-like
c25337_g2_i1	1.06903	0.169162	1.02458	0.671999	798	.	.
c25359_g1_i1	1.65317	0.0600662	-1.1999	0.305455	428	.	.
c25361_g1_i1	1.54836	0.349348	7.01758	0.0885185	810	.	.
c25365_g1_i1	-22.0353	0.0542135	-53.1278	0.076532	2457	ZFIN|ZDB-GENE-120921-1 - symbol:tmem173 transmembrane protein 173 species:7955 Danio rerio [GO:0039528 cytoplasmic pattern recognition receptor signaling pathway in response to virus evidence=IDA] [GO:0016020 membrane evidence=IEA] [GO:0002230 positive regulation of defense response to virus by host evidence=IDA] [GO:0002218 activation of innate immune response evidence=IEA] [GO:0016021 integral …	lco:104920568 tmem173; transmembrane protein 173
c25367_g1_i1	1.02024	0.932251	1.76254	0.14265	2539	ZFIN|ZDB-GENE-030131-5048 - symbol:si:ch73-206p6.1 si:ch73-206p6.1 species:7955 Danio rerio [GO:0017128 phospholipid scramblase activity evidence=IBA] [GO:0016020 membrane evidence=IBA] Pfam:PF03803 ZFIN:ZDB-GENE-030131-5048 Proteomes:UP000000437 InterPro:IPR005552 PANTHER:PTHR23248 InterPro:IPR025659 SUPFAM:SSF54518 GeneTree:ENSGT00390000002884 OrthoDB:EOG77T14X TreeFam:TF314939 OMA:TDADYFS EMBL…	mze:101482207 phospholipid scramblase 1-like
c25375_g1_i1	1.05964	0.452574	1.06206	0.34386	978	ZFIN|ZDB-GENE-081104-24 - symbol:si:dkey-172j4.3 si:dkey-172j4.3 species:7955 Danio rerio [GO:0004143 diacylglycerol kinase activity evidence=IEA] [GO:0007205 protein kinase C-activating G-protein coupled receptor signaling pathway evidence=IEA] [GO:0016740 transferase activity evidence=IEA] [GO:0005524 ATP binding evidence=IEA] [GO:0008152 metabolic process evidence=IEA] [GO:0016301 kinase activ…	lco:109139912 diacylglycerol kinase eta-like
c25383_g1_i1	-1.0587	0.706314	-1.00373	0.979442	1094	.	lco:104938556 urokinase plasminogen activator surface receptor-like
c25386_g1_i1	-2.44955	0.0626914	-1.25335	0.450525	778	MGI|MGI:1888996 - symbol:Cd59b CD59b antigen species:10090 Mus musculus [GO:0001775 cell activation evidence=IBA] [GO:0001848 complement binding evidence=ISO;IBA] [GO:0001971 negative regulation of activation of membrane attack complex evidence=ISO;IDA] [GO:0005576 extracellular region evidence=IBA] [GO:0005615 extracellular space evidence=ISO] [GO:0005886 plasma membrane evidence=ISO;IBA] [GO:00…	mze:105940994 CD59B glycoprotein-like
c25398_g1_i1	1.07412	0.510265	1.08654	0.526195	1570	.	mze:106675560 RNA-directed DNA polymerase from mobile element jockey-like
c25400_g1_i2	1.12234	0.032663	1.29646	0.0705658	1524	RGD|1564857 - symbol:Mettl24 methyltransferase like 24 species:10116 Rattus norvegicus [GO:0005576 extracellular region evidence=IEA] [GO:0008168 methyltransferase activity evidence=IEA] [GO:0032259 methylation evidence=IEA] RGD:1564857 Proteomes:UP000002494 GO:GO:0005576 GO:GO:0008168 InterPro:IPR025714 CTD:728464 eggNOG:NOG40026 GeneTree:ENSGT00390000002881 HOGENOM:HOG000111577 HOVERGEN:HBG1076…	lco:104922073 methyltransferase-like protein 24
c25402_g2_i1	1.20252	0.152229	1.02138	0.246515	768	ZFIN|ZDB-GENE-080325-1 - symbol:tiam1a T-cell lymphoma invasion and metastasis 1a species:7955 Danio rerio [GO:0005057 receptor signaling protein activity evidence=IEA] [GO:0007165 signal transduction evidence=IEA] [GO:0005085 guanyl-nucleotide exchange factor activity evidence=IEA] [GO:0035556 intracellular signal transduction evidence=IEA] [GO:0035023 regulation of Rho protein signal transducti…	xma:102234854 T-lymphoma invasion and metastasis-inducing protein 1-like
c25403_g1_i1	-1.03858	0.616603	1.0065	0.756284	2434	.	ola:101164760 rmdn1; regulator of microtubule dynamics protein 1 isoform X1
c25404_g1_i1	-2.69479	0.0804471	-3.47604	0.0274473	1070	ZFIN|ZDB-GENE-040625-96 - symbol:psma5 proteasome (prosome, macropain) subunit, alpha type, 5 species:7955 Danio rerio [GO:0051603 proteolysis involved in cellular protein catabolic process evidence=IEA] [GO:0004298 threonine-type endopeptidase activity evidence=IEA] [GO:0016787 hydrolase activity evidence=IEA] [GO:0005737 cytoplasm evidence=IEA] [GO:0008233 peptidase activity evidence=IEA] [GO:0…	lco:109137920 proteasome subunit alpha type-5
c25406_g1_i1	-1.26978	0.411329	-1.63028	0.12852	1243	ZFIN|ZDB-GENE-060606-2 - symbol:mtx1a metaxin 1a species:7955 Danio rerio [GO:0006626 protein targeting to mitochondrion evidence=IEA] [GO:0005741 mitochondrial outer membrane evidence=IEA] InterPro:IPR017410 InterPro:IPR019564 Pfam:PF10568 Pfam:PF11801 PIRSF:PIRSF038150 ZFIN:ZDB-GENE-060606-2 GO:GO:0006626 Proteomes:UP000000437 GO:GO:0005741 Gene3D:1.20.1050.10 InterPro:IPR010987 SUPFAM:SSF47616…	mze:101478845 mtx1; metaxin 1
c25409_g1_i1	-1.24403	0.546255	-1.29099	0.493824	2466	ZFIN|ZDB-GENE-031113-8 - symbol:lrrc15 leucine rich repeat containing 15 species:7955 Danio rerio [GO:0032722 positive regulation of chemokine production evidence=IEA] [GO:0043330 response to exogenous dsRNA evidence=IEA] [GO:0050729 positive regulation of inflammatory response evidence=IEA] [GO:0016021 integral component of membrane evidence=IEA] [GO:0034138 toll-like receptor 3 signaling pathwa…	lco:109138536 leucine-rich repeat-containing protein 15-like
c25410_g1_i1	1.46204	0.0931179	1.20585	0.107178	578	ZFIN|ZDB-GENE-040927-8 - symbol:hint1 histidine triad nucleotide binding protein 1 species:7955 Danio rerio [GO:0003824 catalytic activity evidence=IEA] [GO:0005575 cellular_component evidence=ND] InterPro:IPR011146 PROSITE:PS51084 Pfam:PF01230 ZFIN:ZDB-GENE-040927-8 Proteomes:UP000000437 GO:GO:0003824 Gene3D:3.30.428.10 SUPFAM:SSF54197 InterPro:IPR001310 PANTHER:PTHR23089 eggNOG:COG0537 InterPro…	lco:104928429 hint1; histidine triad nucleotide binding protein 1
c25413_g1_i1	1.25449	0.234863	1.12771	0.445865	937	ZFIN|ZDB-GENE-040426-2454 - symbol:rps2 ribosomal protein S2 species:7955 Danio rerio [GO:0003735 structural constituent of ribosome evidence=IEA;IBA] [GO:0005840 ribosome evidence=IEA] [GO:0006412 translation evidence=IEA;IBA] [GO:0030529 ribonucleoprotein complex evidence=IEA] [GO:0003723 RNA binding evidence=IEA] [GO:0015935 small ribosomal subunit evidence=IEA] [GO:0022627 cytosolic small rib…	xma:102234296 rps2; ribosomal protein S2
c25417_g1_i1	1.88909	0.552822	2.78913	0.389931	341	.	.
c25422_g2_i1	-1.09721	0.359061	-1.08842	0.384842	998	.	.
c25424_g1_i1	-1.34644	0.307808	-1.89948	0.00645585	697	ZFIN|ZDB-GENE-030131-7715 - symbol:cox6a1 cytochrome c oxidase subunit VIa polypeptide 1 species:7955 Danio rerio [GO:0005743 mitochondrial inner membrane evidence=IEA] [GO:0005751 mitochondrial respiratory chain complex IV evidence=IEA] [GO:0016020 membrane evidence=IEA] [GO:0004129 cytochrome-c oxidase activity evidence=IEA] [GO:0005739 mitochondrion evidence=IEA] InterPro:IPR001349 InterPro:IP…	ola:110015638 cytochrome c oxidase subunit 6A, mitochondrial
c25426_g1_i1	1.08238	0.391712	1.26343	0.0881114	1133	.	.
c25428_g2_i1	1.01895	0.8519	1.13392	0.322273	433	.	.
c25429_g2_i1	2.8448	0.0144667	2.12812	0.132334	436	ZFIN|ZDB-GENE-121214-328 - symbol:si:ch1073-80j9.1 si:ch1073-80j9.1 species:7955 Danio rerio [GO:0005634 nucleus evidence=IEA] [GO:2000727 positive regulation of cardiac muscle cell differentiation evidence=IEA] [GO:0003713 transcription coactivator activity evidence=IEA] InterPro:IPR028721 InterPro:IPR003034 ZFIN:ZDB-GENE-121214-328 GO:GO:0005634 Proteomes:UP000000437 GO:GO:0003713 Gene3D:1.10.7…	sbi:SORBI_08g018535 SORBIDRAFT_08g018535, Sb08g018535; hypothetical protein
c25430_g2_i1	1.16341	0.320315	1.06688	0.692388	1279	MGI|MGI:1916202 - symbol:Fam57b family with sequence similarity 57, member B species:10090 Mus musculus [GO:0005783 endoplasmic reticulum evidence=ISO;IDA] [GO:0005794 Golgi apparatus evidence=IDA] [GO:0006629 lipid metabolic process evidence=IEA] [GO:0016020 membrane evidence=IEA] [GO:0016021 integral component of membrane evidence=IEA] [GO:0045599 negative regulation of fat cell differentiation…	lco:104919172 protein FAM57A
c25436_g1_i1	-1.05246	0.647301	1.06869	0.567785	1648	ZFIN|ZDB-GENE-061027-239 - symbol:mettl7a methyltransferase like 7A species:7955 Danio rerio [GO:0008168 methyltransferase activity evidence=IEA] [GO:0032259 methylation evidence=IBA] [GO:0008757 S-adenosylmethionine-dependent methyltransferase activity evidence=IBA] [GO:0005737 cytoplasm evidence=IBA] [GO:0008152 metabolic process evidence=IEA] InterPro:IPR013216 Pfam:PF08241 ZFIN:ZDB-GENE-06102…	mze:101484749 methyltransferase-like protein 7A
c25439_g1_i1	1.05043	0.559847	1.06713	0.187373	578	RGD|2318912 - symbol:LOC100362069 ribosomal protein L28-like species:10116 Rattus norvegicus [GO:0003735 structural constituent of ribosome evidence=IEA] [GO:0005840 ribosome evidence=IEA] [GO:0006412 translation evidence=IEA] InterPro:IPR002672 RGD:2318912 RGD:621193 Pfam:PF01778 Proteomes:UP000002494 Reactome:REACT_232342 GO:GO:0006412 GO:GO:0005840 GO:GO:0003735 Reactome:REACT_233747 Reactome:…	xma:102232962 rpl28; ribosomal protein L28
c25440_g1_i1	-1.01213	0.771046	1.04983	0.379182	1282	UNIPROTKB|E2R179 - symbol:CCDC30 Uncharacterized protein species:9615 Canis lupus familiaris [GO:0070062 extracellular exosome evidence=IEA] GO:GO:0070062 Proteomes:UP000002254 GeneTree:ENSGT00390000007816 OMA:SQQQSRI TreeFam:TF333239 EMBL:AAEX03009523 EMBL:AAEX03009524 Ensembl:ENSCAFT00000004023 InParanoid:E2R179 Uniprot:E2R179	ola:101160697 gcc2; GRIP and coiled-coil domain-containing protein 2
c25446_g1_i1	-1.77179	0.0869472	-2.42237	0.0217139	1160	ZFIN|ZDB-GENE-041014-16 - symbol:coa7 cytochrome c oxidase assembly factor 7 species:7955 Danio rerio [GO:0005739 mitochondrion evidence=IEA] [GO:0005758 mitochondrial intermembrane space evidence=IEA] InterPro:IPR011990 ZFIN:ZDB-GENE-041014-16 Proteomes:UP000000437 GO:GO:0005758 eggNOG:COG0790 Gene3D:1.25.40.10 InterPro:IPR006597 Pfam:PF08238 SMART:SM00671 EMBL:BX942844 EMBL:BC115052 RefSeq:NP_0…	mze:101474772 cytochrome c oxidase assembly factor 7
c25461_g2_i1	1.0857	0.710927	-1.52314	0.207047	665	ZFIN|ZDB-GENE-040317-1 - symbol:rem1 RAS (RAD and GEM)-like GTP-binding 1 species:7955 Danio rerio [GO:0000166 nucleotide binding evidence=IEA] [GO:0005525 GTP binding evidence=IEA] [GO:0007264 small GTPase mediated signal transduction evidence=IEA] [GO:0015031 protein transport evidence=IEA] [GO:0005622 intracellular evidence=IEA] [GO:0016020 membrane evidence=IEA] [GO:0005246 calcium channel re…	lco:104917952 rem1; RRAD and GEM like GTPase 1
c25461_g1_i1	1.10257	0.75711	-1.50005	0.329727	840	ZFIN|ZDB-GENE-040317-1 - symbol:rem1 RAS (RAD and GEM)-like GTP-binding 1 species:7955 Danio rerio [GO:0000166 nucleotide binding evidence=IEA] [GO:0005525 GTP binding evidence=IEA] [GO:0007264 small GTPase mediated signal transduction evidence=IEA] [GO:0015031 protein transport evidence=IEA] [GO:0005622 intracellular evidence=IEA] [GO:0016020 membrane evidence=IEA] [GO:0005246 calcium channel re…	lco:104917952 rem1; RRAD and GEM like GTPase 1
c25463_g1_i1	-1.22856	0.555108	-1.37546	0.41579	1483	ZFIN|ZDB-GENE-040808-4 - symbol:cldnd1b claudin domain containing 1b species:7955 Danio rerio [GO:0003674 molecular_function evidence=ND] [GO:0016021 integral component of membrane evidence=IEA] [GO:0008150 biological_process evidence=ND] InterPro:IPR004031 Pfam:PF13903 ZFIN:ZDB-GENE-040808-4 GO:GO:0016021 Proteomes:UP000000437 EMBL:BX323839 eggNOG:NOG46479 GeneTree:ENSGT00390000002596 HOVERGEN:H…	lco:104926980 claudin domain-containing protein 1-like
c25473_g1_i1	1.99959	0.0775333	1.18584	0.342129	1118	ZFIN|ZDB-GENE-030131-512 - symbol:ak2 adenylate kinase 2 species:7955 Danio rerio [GO:0046034 ATP metabolic process evidence=IEA] [GO:0004017 adenylate kinase activity evidence=IEA] [GO:0016310 phosphorylation evidence=IEA] [GO:0005524 ATP binding evidence=IEA] [GO:0016776 phosphotransferase activity, phosphate group as acceptor evidence=IEA] [GO:0002521 leukocyte differentiation evidence=IMP] [G…	ola:101169712 ak2; adenylate kinase 2, mitochondrial
c25475_g1_i1	1.00605	0.870788	1.05351	0.376011	1244	.	.
c25476_g1_i1	-1.10183	0.824024	-1.08119	0.856942	2067	ZFIN|ZDB-GENE-020322-1 - symbol:ccng1 cyclin G1 species:7955 Danio rerio [GO:0051726 regulation of cell cycle evidence=IEA] InterPro:IPR007110 InterPro:IPR028860 PROSITE:PS50835 ZFIN:ZDB-GENE-020322-1 GO:GO:0051726 Gene3D:1.10.472.10 InterPro:IPR013763 InterPro:IPR006671 Pfam:PF00134 SMART:SM00385 SUPFAM:SSF47954 CTD:900 HOVERGEN:HBG050839 KO:K10145 PANTHER:PTHR10177:SF59 EMBL:BC052125 RefSeq:NP_…	lco:104938419 ccng1, Cyclin-G1; cyclin G1
c25492_g1_i1	1.26752	0.0238423	1.13223	0.226809	1453	.	tng:GSTEN00011469G001 unnamed protein product
c25496_g1_i1	-1.00763	0.943445	-1.06024	0.484523	2228	ZFIN|ZDB-GENE-040801-79 - symbol:ctu2 cytosolic thiouridylase subunit 2 homolog (S. pombe) species:7955 Danio rerio [GO:0000049 tRNA binding evidence=IEA;ISS] [GO:0008033 tRNA processing evidence=IEA] [GO:0005829 cytosol evidence=ISS] [GO:0032447 protein urmylation evidence=IEA] [GO:0002098 tRNA wobble uridine modification evidence=IEA;ISS] [GO:0034227 tRNA thio-modification evidence=IEA;ISS] [GO…	lco:104936404 ctu2; cytosolic thiouridylase subunit 2
c25501_g1_i1	-1.00731	0.546352	1.27419	0.00240992	1604	.	.
c25502_g1_i1	-1.02493	0.55418	-1.05932	0.141698	1056	ZFIN|ZDB-GENE-021205-1 - symbol:nav3 neuron navigator 3 species:7955 Danio rerio [GO:0030027 lamellipodium evidence=IDA] [GO:0031016 pancreas development evidence=IMP] [GO:0030175 filopodium evidence=IDA] [GO:0003779 actin binding evidence=IDA] [GO:0005634 nucleus evidence=IEA] [GO:0072576 liver morphogenesis evidence=IMP] [GO:0005794 Golgi apparatus evidence=IDA] [GO:0005640 nuclear outer membra…	lco:104922678 nav3; neuron navigator 3
c25506_g2_i1	-1.5422	0.0352356	-1.6132	0.113904	2707	ZFIN|ZDB-GENE-070912-163 - symbol:c8b complement component 8, beta polypeptide species:7955 Danio rerio [GO:0005579 membrane attack complex evidence=IEA] [GO:0006955 immune response evidence=IEA] InterPro:IPR000742 InterPro:IPR001862 InterPro:IPR002172 Pfam:PF00057 PRINTS:PR00764 PROSITE:PS50068 SMART:SM00181 SMART:SM00192 ZFIN:ZDB-GENE-070912-163 Proteomes:UP000000437 GO:GO:0006955 InterPro:IPR0…	mze:101481990 c8b; complement C8 beta chain
c25515_g1_i1	1.20284	0.144426	1.30914	0.0854569	738	.	.
c25526_g1_i1	1.03675	0.541266	-1.00323	0.967831	1113	UNIPROTKB|Q6L8G8 - symbol:KRTAP5-7 Keratin-associated protein 5-7 species:9606 Homo sapiens [GO:0045095 keratin filament evidence=IEA] InterPro:IPR002494 Proteomes:UP000005640 GO:GO:0045095 PANTHER:PTHR23262 EMBL:AB126076 EMBL:BC136967 EMBL:BC136968 EMBL:AJ628243 CCDS:CCDS41682.1 RefSeq:NP_001012521.1 UniGene:Hs.710675 ProteinModelPortal:Q6L8G8 PaxDb:Q6L8G8 PRIDE:Q6L8G8 DNASU:440050 Ensembl:ENST0…	.
c25531_g1_i1	-1.05906	0.468965	-1.06635	0.431053	878	.	.
c25537_g1_i1	1.71326	0.207756	1.89482	0.032358	418	ZFIN|ZDB-GENE-060929-340 - symbol:cox7a1 cytochrome c oxidase subunit VIIa polypeptide 1 (muscle) species:7955 Danio rerio [GO:0004129 cytochrome-c oxidase activity evidence=IEA] [GO:0005746 mitochondrial respiratory chain evidence=IEA] [GO:0009055 electron carrier activity evidence=IEA] InterPro:IPR003177 Pfam:PF02238 ZFIN:ZDB-GENE-060929-340 Proteomes:UP000000437 GO:GO:0004129 GO:GO:0005746 Gen…	mze:101486557 cytochrome c oxidase subunit 7A2, mitochondrial
c25545_g1_i1	1.09717	0.248049	1.22943	0.0819423	500	ZFIN|ZDB-GENE-040718-190 - symbol:rpl35a ribosomal protein L35a species:7955 Danio rerio [GO:0030218 erythrocyte differentiation evidence=IMP] [GO:0005622 intracellular evidence=IEA] [GO:0005840 ribosome evidence=IEA] [GO:0003735 structural constituent of ribosome evidence=IEA] [GO:0006412 translation evidence=IEA] [GO:0043009 chordate embryonic development evidence=IMP] [GO:0030529 ribonucleopro…	xma:102233265 rpl35a; ribosomal protein L35a
c25548_g1_i1	-1.1012	0.1278	-1.05376	0.505709	864	UNIPROTKB|C8VTZ5 - symbol:ANIA_10066 Uncharacterized protein species:227321 Aspergillus nidulans FGSC A4 [GO:0005575 cellular_component evidence=ND] InterPro:IPR002492 InterPro:IPR009057 Pfam:PF01498 EMBL:BN001308 Proteomes:UP000000560 GO:GO:0003677 SUPFAM:SSF46689 GO:GO:0015074 GO:GO:0004803 GO:GO:0006313 OrthoDB:EOG7FJHB8 EnsemblFungi:CADANIAT00002364 InParanoid:C8VTZ5 OMA:EERECET Uniprot:C8VTZ5	xma:106700362 oocyte zinc finger protein XlCOF8.4-like
c25558_g1_i1	-2.56159	0.514638	-1.17994	0.895743	1351	UNIPROTKB|P11941 - symbol:P11941 Lysozyme C II species:8022 Oncorhynchus mykiss [GO:0003796 lysozyme activity evidence=IDA] [GO:0005615 extracellular space evidence=IDA] InterPro:IPR000974 InterPro:IPR030056 PRINTS:PR00137 GO:GO:0005615 GO:GO:0019835 GO:GO:0042742 InterPro:IPR023346 SUPFAM:SSF53955 GO:GO:0003796 HOVERGEN:HBG052297 InterPro:IPR001916 InterPro:IPR019799 Pfam:PF00062 PRINTS:PR00135 …	lco:104935656 lyz; lysozyme C
c25567_g1_i1	1.0275	0.870788	-1.17327	0.411482	1053	RGD|1587769 - symbol:Vps37d vacuolar protein sorting 37 homolog D (S. cerevisiae) species:10116 Rattus norvegicus [GO:0000813 ESCRT I complex evidence=IEA;ISO] [GO:0070062 extracellular exosome evidence=IEA;ISO] RGD:1587769 GO:GO:0070062 Proteomes:UP000002494 EMBL:CH473973 Reactome:REACT_196252 GO:GO:0000813 InterPro:IPR009851 Pfam:PF07200 PROSITE:PS51314 KO:K12185 GeneTree:ENSGT00530000063123 CT…	lco:104919187 vps37d; vacuolar protein sorting-associated protein 37D
c25571_g1_i1	-1.0228	0.435029	-1.02145	0.548602	2327	ZFIN|ZDB-GENE-030131-717 - symbol:nmt2 N-myristoyltransferase 2 species:7955 Danio rerio [GO:0004379 glycylpeptide N-tetradecanoyltransferase activity evidence=IEA;ISS;IBA] [GO:0016020 membrane evidence=IEA] [GO:0016740 transferase activity evidence=IEA] [GO:0018008 N-terminal peptidyl-glycine N-myristoylation evidence=ISS;IBA] [GO:0005737 cytoplasm evidence=IEA;IBA] [GO:0016746 transferase activ…	lco:104923046 nmt2; N-myristoyltransferase 2
c25571_g1_i2	1.07233	0.265225	-1.03015	0.493209	2183	ZFIN|ZDB-GENE-030131-717 - symbol:nmt2 N-myristoyltransferase 2 species:7955 Danio rerio [GO:0004379 glycylpeptide N-tetradecanoyltransferase activity evidence=IEA;ISS;IBA] [GO:0016020 membrane evidence=IEA] [GO:0016740 transferase activity evidence=IEA] [GO:0018008 N-terminal peptidyl-glycine N-myristoylation evidence=ISS;IBA] [GO:0005737 cytoplasm evidence=IEA;IBA] [GO:0016746 transferase activ…	lco:104923046 nmt2; N-myristoyltransferase 2
c25576_g1_i1	-1.39524	0.782834	2.49587	0.506809	298	.	.
c25578_g1_i1	-1.02403	0.625969	-1.0895	0.185992	1339	ZFIN|ZDB-GENE-040426-1013 - symbol:taf8 TAF8 RNA polymerase II, TATA box binding protein (TBP)-associated factor species:7955 Danio rerio [GO:0005634 nucleus evidence=IEA] [GO:0006355 regulation of transcription, DNA-templated evidence=IEA] [GO:0005737 cytoplasm evidence=IEA] [GO:0007275 multicellular organismal development evidence=IEA] [GO:0045893 positive regulation of transcription, DNA-templ…	lco:104923867 taf8; TATA-box binding protein associated factor 8
c25588_g1_i1	-1.002	0.986895	-1.10096	0.476375	2117	.	.
c25593_g1_i1	-1.06725	0.399626	-1.02045	0.759262	1520	.	.
c25594_g1_i1	1.13798	0.309109	1.17244	0.134872	1551	UNIPROTKB|F1PYH8 - symbol:NIPAL2 Uncharacterized protein species:9615 Canis lupus familiaris [GO:0015095 magnesium ion transmembrane transporter activity evidence=IEA] [GO:0015693 magnesium ion transport evidence=IEA] [GO:0016021 integral component of membrane evidence=IEA] InterPro:IPR008521 Pfam:PF05653 GO:GO:0016021 Proteomes:UP000002254 GO:GO:0015095 PANTHER:PTHR12570 GeneTree:ENSGT0055000007…	lco:104931572 nipal2; NIPA like domain containing 2
c25599_g1_i1	-1.03852	0.645482	-1.04749	0.283101	1813	.	.
c25603_g1_i1	-1.83863	0.0912299	-2.63579	0.0202421	1042	ZFIN|ZDB-GENE-040801-216 - symbol:dnajc15 DnaJ (Hsp40) homolog, subfamily C, member 15 species:7955 Danio rerio [GO:0048793 pronephros development evidence=IEA] InterPro:IPR001623 Pfam:PF00226 ZFIN:ZDB-GENE-040801-216 Gene3D:1.10.287.110 SMART:SM00271 SUPFAM:SSF46565 PROSITE:PS50076 CTD:29103 HOVERGEN:HBG057483 KO:K09535 EMBL:BC076461 EMBL:BC165133 RefSeq:NP_001003476.1 UniGene:Dr.82457 GeneID:44…	mze:101466404 dnajc15; DnaJ heat shock protein family (Hsp40) member C15
c25606_g2_i1	-1.03986	0.409286	-1.04116	0.490055	762	ZFIN|ZDB-GENE-010817-1 - symbol:angpt1 angiopoietin 1 species:7955 Danio rerio [GO:0001568 blood vessel development evidence=IGI] [GO:0048014 Tie signaling pathway evidence=IEA] [GO:0007169 transmembrane receptor protein tyrosine kinase signaling pathway evidence=ISS] [GO:0001525 angiogenesis evidence=IEA] [GO:0030971 receptor tyrosine kinase binding evidence=IEA] InterPro:IPR028843 ZFIN:ZDB-GENE…	lco:104935117 angpt1; angiopoietin 1
c25608_g1_i1	1.20207	0.429861	-1.05062	0.804971	801	ZFIN|ZDB-GENE-030131-9092 - symbol:rps15 ribosomal protein S15 species:7955 Danio rerio [GO:0043009 chordate embryonic development evidence=IMP] [GO:0044822 poly(A) RNA binding evidence=IBA] [GO:0003735 structural constituent of ribosome evidence=IEA;IBA] [GO:0005840 ribosome evidence=IEA] [GO:0006412 translation evidence=IEA] [GO:0022627 cytosolic small ribosomal subunit evidence=IBA] [GO:003052…	tru:101075932 rps15; ribosomal protein S15
c25617_g1_i1	-1.03501	0.762671	-1.17816	0.276771	2009	UNIPROTKB|F1NWW4 - symbol:DNAH1 Uncharacterized protein species:9031 Gallus gallus [GO:0003341 cilium movement evidence=IEA] [GO:0003777 microtubule motor activity evidence=IEA] [GO:0005524 ATP binding evidence=IEA] [GO:0005858 axonemal dynein complex evidence=IEA] [GO:0008152 metabolic process evidence=IEA] [GO:0016887 ATPase activity evidence=IEA] InterPro:IPR004273 InterPro:IPR011704 InterPro:…	lco:109136628 dynein heavy chain 1, axonemal-like
c25633_g1_i1	1.08628	0.482404	1.30121	0.234948	763	UNIPROTKB|G5AVQ1 - symbol:GW7_02754 Microphthalmia-associated transcription factor species:10181 Heterocephalus glaber [GO:0045944 positive regulation of transcription from RNA polymerase II promoter evidence=ISS] InterPro:IPR011598 InterPro:IPR021802 Pfam:PF00010 Pfam:PF11851 PROSITE:PS50888 SMART:SM00353 GO:GO:0045944 Gene3D:4.10.280.10 SUPFAM:SSF47459 Proteomes:UP000006813 CTD:4286 KO:K09455 E…	hgl:101719272 Mitf; melanogenesis associated transcription factor
c25653_g1_i1	1.06961	0.83299	-1.44276	0.00626224	690	ZFIN|ZDB-GENE-011010-1 - symbol:ndufb5 NADH dehydrogenase (ubiquinone) 1 beta subcomplex 5 species:7955 Danio rerio [GO:0003674 molecular_function evidence=ND] ZFIN:ZDB-GENE-011010-1 HOVERGEN:HBG003008 InterPro:IPR019173 PANTHER:PTHR13178 Pfam:PF09781 eggNOG:NOG297432 EMBL:BC107623 UniGene:Dr.76451 PhylomeDB:Q3B7G1 Uniprot:Q3B7G1	lco:104931922 ndufb5; NADH:ubiquinone oxidoreductase subunit B5
c25655_g1_i1	-1.10236	0.268741	1.17289	0.346904	516	.	.
c25662_g1_i1	-1.13181	0.289093	1.09504	0.498466	473	.	.
c25673_g1_i1	-1.25288	0.143621	-1.19819	0.227184	1291	.	.
c25676_g1_i1	-1.06807	0.560732	-1.05267	0.658454	1131	.	.
c25683_g1_i1	1.03076	0.651333	1.04058	0.537009	2635	UNIPROTKB|F1NLW7 - symbol:ST14 Uncharacterized protein species:9031 Gallus gallus [GO:0004252 serine-type endopeptidase activity evidence=IEA] [GO:0006508 proteolysis evidence=IEA] [GO:0019897 extrinsic component of plasma membrane evidence=IEA] [GO:0030216 keratinocyte differentiation evidence=IEA] [GO:0070062 extracellular exosome evidence=IEA] InterPro:IPR001254 InterPro:IPR002172 InterPro:IPR…	lco:109142308 suppressor of tumorigenicity 14 protein homolog
c25687_g1_i1	1.00818	0.957124	-1.01472	0.919238	708	.	.
c25688_g1_i1	1.6264	0.0663825	1.30623	0.0292109	599	ZFIN|ZDB-GENE-070410-44 - symbol:nudt6 nudix (nucleoside diphosphate linked moiety X)-type motif 6 species:7955 Danio rerio [GO:0016787 hydrolase activity evidence=IEA] [GO:0005575 cellular_component evidence=ND] InterPro:IPR000086 InterPro:IPR015797 InterPro:IPR020084 Pfam:PF00293 PROSITE:PS00893 PROSITE:PS51462 ZFIN:ZDB-GENE-070410-44 Proteomes:UP000000437 Gene3D:3.90.79.10 SUPFAM:SSF55811 GO:G…	mze:101483784 nudt6; nudix hydrolase 6
c25715_g1_i1	-2.6085	0.231377	-2.61364	0.232542	727	ZFIN|ZDB-GENE-051030-48 - symbol:ube2c ubiquitin-conjugating enzyme E2C species:7955 Danio rerio [GO:0019787 ubiquitin-like protein transferase activity evidence=IBA] [GO:0031625 ubiquitin protein ligase binding evidence=IBA] [GO:0030071 regulation of mitotic metaphase/anaphase transition evidence=IBA] [GO:0061630 ubiquitin protein ligase activity evidence=IBA] [GO:0000209 protein polyubiquitinat…	lco:104933135 ube2c; ubiquitin conjugating enzyme E2 C
c25718_g1_i1	-1.12157	0.339712	-1.0771	0.49269	961	.	.
c25729_g1_i1	-1.28937	0.0048634	-1.12205	0.149093	468	ZFIN|ZDB-GENE-030131-7438 - symbol:si:dkey-159a18.7 si:dkey-159a18.7 species:7955 Danio rerio [GO:0005764 lysosome evidence=IEA;ISS] [GO:0032008 positive regulation of TOR signaling evidence=ISS] [GO:0071986 Ragulator complex evidence=ISS] [GO:0008361 regulation of cell size evidence=ISS] [GO:0061462 protein localization to lysosome evidence=ISS] [GO:0005085 guanyl-nucleotide exchange factor acti…	lco:104938443 lamtor4; late endosomal/lysosomal adaptor, MAPK and MTOR activator 4
c25733_g1_i1	-1.20028	0.0357723	-1.19305	0.0390925	1302	ZFIN|ZDB-GENE-131127-382 - symbol:si:ch211-266g18.9 si:ch211-266g18.9 species:7955 Danio rerio [GO:0016192 vesicle-mediated transport evidence=IEA] [GO:0006886 intracellular protein transport evidence=IEA] InterPro:IPR000547 PROSITE:PS50236 InterPro:IPR001180 ZFIN:ZDB-GENE-131127-382 GO:GO:0006886 Proteomes:UP000000437 GO:GO:0016192 GO:GO:0005083 Pfam:PF00780 PROSITE:PS50219 EMBL:CU306817 InterPr…	mze:101467941 transforming growth factor-beta receptor-associated protein 1-like
c25735_g1_i1	1.20618	0.299853	1.4945	0.000339985	1877	CGD|CAL0137521 - symbol:CAGL0G07183g species:5478 Candida glabrata [GO:0005737 cytoplasm evidence=IEA] InterPro:IPR001584 InterPro:IPR001969 InterPro:IPR012337 Pfam:PF00665 PROSITE:PS00141 PROSITE:PS50994 InterPro:IPR000477 Pfam:PF00078 GO:GO:0004190 InterPro:IPR021109 SUPFAM:SSF50630 GO:GO:0003676 Proteomes:UP000002428 Gene3D:3.30.420.10 SUPFAM:SSF53098 PROSITE:PS50878 EMBL:CR380953 GO:GO:001507…	mze:101486585 uncharacterized LOC101486585
c25736_g1_i1	1.29632	0.215492	1.05139	0.759601	932	ZFIN|ZDB-GENE-080219-43 - symbol:st7l suppression of tumorigenicity 7 like species:7955 Danio rerio [GO:0016020 membrane evidence=IEA] [GO:0008150 biological_process evidence=ND] [GO:0016021 integral component of membrane evidence=IEA] InterPro:IPR011990 ZFIN:ZDB-GENE-080219-43 GO:GO:0016021 Proteomes:UP000000437 Gene3D:1.25.40.10 CTD:54879 eggNOG:NOG307980 GeneTree:ENSGT00390000000873 HOGENOM:HO…	lco:104922302 suppressor of tumorigenicity 7 protein-like
c25737_g1_i1	-1.12774	0.243993	-1.28188	0.0768792	1118	.	.
c25740_g1_i1	1.78139	0.282758	-1.27761	0.556577	361	.	.
c25744_g1_i1	1.08511	0.746512	1.04281	0.855187	495	.	.
c25750_g1_i1	-1.04432	0.650902	-1.21827	0.180901	2058	UNIPROTKB|E1C400 - symbol:POC5 Uncharacterized protein species:9031 Gallus gallus [GO:0005813 centrosome evidence=IEA] Proteomes:UP000000539 GO:GO:0005813 CTD:134359 GeneTree:ENSGT00390000004454 KO:K16483 OMA:KQLCNQI OrthoDB:EOG73V6MJ TreeFam:TF329296 EMBL:AC215888 RefSeq:XP_424797.4 Ensembl:ENSGALT00000024127 GeneID:427210 KEGG:gga:427210 InParanoid:E1C400 PRO:PR:E1C400 Uniprot:E1C400	mze:101480549 poc5; POC5 centriolar protein
c25769_g2_i1	-1.04286	0.854005	-1.00889	0.966074	1405	UNIPROTKB|Q9H0C5 - symbol:BTBD1 BTB/POZ domain-containing protein 1 species:9606 Homo sapiens [GO:0000932 cytoplasmic mRNA processing body evidence=IDA] [GO:0005515 protein binding evidence=IPI] [GO:0016567 protein ubiquitination evidence=IEA] [GO:0043234 protein complex evidence=IDA] [GO:0043393 regulation of protein binding evidence=NAS] InterPro:IPR000210 InterPro:IPR013069 Pfam:PF00651 PROSIT…	lco:109142885 BTB/POZ domain-containing protein 1-like
c25769_g2_i2	1.01753	0.94522	-1.13078	0.631279	1342	UNIPROTKB|Q9H0C5 - symbol:BTBD1 BTB/POZ domain-containing protein 1 species:9606 Homo sapiens [GO:0000932 cytoplasmic mRNA processing body evidence=IDA] [GO:0005515 protein binding evidence=IPI] [GO:0016567 protein ubiquitination evidence=IEA] [GO:0043234 protein complex evidence=IDA] [GO:0043393 regulation of protein binding evidence=NAS] InterPro:IPR000210 InterPro:IPR013069 Pfam:PF00651 PROSIT…	lco:109142885 BTB/POZ domain-containing protein 1-like
c25769_g1_i1	-1.03032	0.875071	-1.08251	0.609187	897	UNIPROTKB|F1RIB2 - symbol:BTBD1 Uncharacterized protein species:9823 Sus scrofa [GO:0000932 cytoplasmic mRNA processing body evidence=IEA] [GO:0043234 protein complex evidence=IEA] InterPro:IPR000210 InterPro:IPR013069 Pfam:PF00651 PROSITE:PS50097 SMART:SM00225 GO:GO:0043234 Proteomes:UP000008227 InterPro:IPR011333 SUPFAM:SSF54695 GO:GO:0000932 GeneTree:ENSGT00550000074511 OrthoDB:EOG73BVC6 TreeF…	sasa:106587839 BTB/POZ domain-containing protein 1-like
c25792_g2_i1	-1.02275	0.641102	-1.16269	0.0496852	1108	ZFIN|ZDB-GENE-040426-798 - symbol:stk38l serine/threonine kinase 38 like species:7955 Danio rerio [GO:0016772 transferase activity, transferring phosphorus-containing groups evidence=IEA] [GO:0004672 protein kinase activity evidence=IEA] [GO:0005524 ATP binding evidence=IEA] [GO:0006468 protein phosphorylation evidence=IEA] [GO:0016301 kinase activity evidence=IEA] [GO:0000166 nucleotide binding …	lco:104922643 stk38l; serine/threonine kinase 38 like
c25798_g1_i1	-7.93156	0.161847	-1.34729	0.769467	389	.	nve:NEMVE_v1g49810 hypothetical protein
c25800_g1_i1	1.02414	0.797197	-1.11649	0.292003	723	.	.
c25812_g1_i1	1.35165	0.762038	1.09534	0.688197	426	.	.
c25816_g1_i1	1.71673	0.0665783	-1.02292	0.924099	1927	ZFIN|ZDB-GENE-060421-7244 - symbol:kalrnb kalirin, RhoGEF kinase b species:7955 Danio rerio [GO:0035023 regulation of Rho protein signal transduction evidence=IEA] [GO:0005089 Rho guanyl-nucleotide exchange factor activity evidence=IEA] [GO:0030097 hemopoiesis evidence=IMP] InterPro:IPR000219 InterPro:IPR001452 InterPro:IPR028569 Pfam:PF00621 PROSITE:PS50010 SMART:SM00325 SMART:SM00326 InterPro:I…	tru:101076499 kalirin-like
c25823_g1_i1	1.47706	0.316729	3.98661	0.0282356	649	ZFIN|ZDB-GENE-031016-2 - symbol:hopx HOP homeobox species:7955 Danio rerio [GO:0003677 DNA binding evidence=IEA] [GO:0006355 regulation of transcription, DNA-templated evidence=IEA] [GO:0007507 heart development evidence=IMP] [GO:0005634 nucleus evidence=IEA] [GO:0007275 multicellular organismal development evidence=IEA] [GO:0006351 transcription, DNA-templated evidence=IEA] InterPro:IPR001356 In…	lco:104925467 hopx; HOP homeobox
c25827_g1_i1	-1.09747	0.21414	-1.09517	0.0323649	743	RGD|621045 - symbol:Rps27 ribosomal protein S27 species:10116 Rattus norvegicus [GO:0003735 structural constituent of ribosome evidence=IDA] [GO:0005634 nucleus evidence=IEA;ISO] [GO:0006412 translation evidence=IEA] [GO:0008150 biological_process evidence=ND] [GO:0022627 cytosolic small ribosomal subunit evidence=ISO;IDA] [GO:0044822 poly(A) RNA binding evidence=IEA;ISO] [GO:0046872 metal ion bi…	sasa:106605923 RS27; 40S ribosomal protein S27-like
c25832_g1_i1	-1.01054	0.714376	1.11953	0.194697	1366	.	.
c25840_g2_i1	1.10205	0.100875	1.15377	0.166684	796	.	.
c25850_g1_i1	-1.03647	0.938948	1.43827	0.489793	525	ZFIN|ZDB-GENE-050417-50 - symbol:zgc:110712 zgc:110712 species:7955 Danio rerio [GO:0005198 structural molecule activity evidence=IEA] [GO:0008150 biological_process evidence=ND] [GO:0005882 intermediate filament evidence=IEA] InterPro:IPR001664 InterPro:IPR002957 Pfam:PF00038 PRINTS:PR01248 ZFIN:ZDB-GENE-050417-50 Proteomes:UP000000437 GO:GO:0005198 GO:GO:0005882 HOVERGEN:HBG013015 PANTHER:PTHR2…	mze:101476354 keratin, type I cytoskeletal 19-like
c25851_g1_i1	-1.06002	0.636829	1.26787	0.143769	513	.	tru:105418110 uncharacterized LOC105418110
c25853_g1_i1	7.98747	0.0221728	1.28684	0.276629	1983	.	lco:109140966 naf1; nuclear assembly factor 1 ribonucleoprotein
c25862_g1_i3	-1.05749	0.551125	-1.02843	0.747254	1275	ZFIN|ZDB-GENE-081105-14 - symbol:kif5c kinesin family member 5C species:7955 Danio rerio [GO:0007018 microtubule-based movement evidence=IEA;IBA] [GO:0008574 ATP-dependent microtubule motor activity, plus-end-directed evidence=IBA] [GO:0003777 microtubule motor activity evidence=IEA] [GO:0005871 kinesin complex evidence=IEA;IBA] [GO:0005524 ATP binding evidence=IEA] [GO:0007411 axon guidance evid…	lco:104935814 kinesin heavy chain-like
c25876_g1_i1	-1.24299	0.445233	-1.68483	0.149071	819	UNIPROTKB|Q02369 - symbol:NDUFB9 NADH dehydrogenase [ubiquinone] 1 beta subcomplex subunit 9 species:9913 Bos taurus [GO:0005747 mitochondrial respiratory chain complex I evidence=IEA] [GO:0055114 oxidation-reduction process evidence=IEA] [GO:0070062 extracellular exosome evidence=IEA] Pfam:PF05347 Proteomes:UP000009136 GO:GO:0070062 GO:GO:0055114 TCDB:3.D.1.6.1 GO:GO:0005747 InterPro:IPR008011 R…	xma:102224495 ndufb9; NADH:ubiquinone oxidoreductase subunit B9
c25877_g2_i1	-1.03067	0.31722	1.04473	0.525339	1117	.	.
c25882_g1_i1	1.03382	0.662895	1.11885	0.40868	933	.	.
c25903_g1_i1	1.08387	0.363182	1.11564	0.0889514	1024	ZFIN|ZDB-GENE-050417-152 - symbol:morn3 MORN repeat containing 3 species:7955 Danio rerio [GO:0003674 molecular_function evidence=ND] [GO:0005575 cellular_component evidence=ND] [GO:0008150 biological_process evidence=ND] ZFIN:ZDB-GENE-050417-152 InterPro:IPR003409 Pfam:PF02493 SMART:SM00698 CTD:283385 HOGENOM:HOG000007397 HOVERGEN:HBG067658 EMBL:BC093170 RefSeq:NP_001017666.1 UniGene:Dr.116801 G…	lco:104931169 morn3; MORN repeat containing 3
c25904_g2_i1	1.0649	0.689478	1.09221	0.60356	2025	.	mze:101463937 uncharacterized LOC101463937
c25911_g1_i1	1.18006	0.335302	1.04233	0.748607	701	.	.
c25914_g1_i1	-1.46672	0.532356	-1.83918	0.385079	1593	ZFIN|ZDB-GENE-030616-178 - symbol:vat1 vesicle amine transport 1 species:7955 Danio rerio [GO:0043883 malolactic enzyme activity evidence=IEA] [GO:0052693 epoxyqueuosine reductase activity evidence=IEA] [GO:0016491 oxidoreductase activity evidence=IEA] [GO:0055114 oxidation-reduction process evidence=IEA] [GO:0008270 zinc ion binding evidence=IEA] [GO:0048037 cofactor binding evidence=ISS] [GO:00…	ola:101167963 synaptic vesicle membrane protein VAT-1 homolog
c25918_g1_i1	-1.15986	0.391765	-1.16391	0.237683	813	ZFIN|ZDB-GENE-040718-161 - symbol:zgc:92907 zgc:92907 species:7955 Danio rerio [GO:0016758 transferase activity, transferring hexosyl groups evidence=IEA] [GO:0005975 carbohydrate metabolic process evidence=IEA] [GO:0030246 carbohydrate binding evidence=IEA] [GO:0030259 lipid glycosylation evidence=IEA] InterPro:IPR007235 Pfam:PF04101 ZFIN:ZDB-GENE-040718-161 GO:GO:0016758 GO:GO:0030246 GO:GO:003…	lco:104925550 alg13; ALG13, UDP-N-acetylglucosaminyltransferase subunit
c25922_g1_i1	-1.24253	0.0110484	-1.27097	0.0116446	1248	.	.
c25931_g1_i1	1.13416	0.692857	1.06916	0.845451	303	.	.
c25947_g1_i1	-1.16455	0.531444	-1.25039	0.0424053	326	.	.
c25948_g1_i1	1.02779	0.864059	1.11344	0.175214	1505	ZFIN|ZDB-GENE-050522-100 - symbol:orai1b ORAI calcium release-activated calcium modulator 1b species:7955 Danio rerio [GO:0015279 store-operated calcium channel activity evidence=ISS;IBA] [GO:0070588 calcium ion transmembrane transport evidence=IEA] [GO:0006810 transport evidence=IEA] [GO:0016020 membrane evidence=IEA;IBA] [GO:0051928 positive regulation of calcium ion transport evidence=ISS] [GO…	lco:104931170 calcium release-activated calcium channel protein 1
c25952_g1_i1	-1.26408	0.480895	-1.94268	0.147442	687	ZFIN|ZDB-GENE-021206-14 - symbol:timm9 translocase of inner mitochondrial membrane 9 homolog species:7955 Danio rerio [GO:0046872 metal ion binding evidence=IEA] [GO:0006810 transport evidence=IEA] [GO:0016020 membrane evidence=IEA] [GO:0005743 mitochondrial inner membrane evidence=IEA] [GO:0005739 mitochondrion evidence=IEA] [GO:0015031 protein transport evidence=IEA] InterPro:IPR004217 Pfam:PF0…	xma:102224607 timm9; translocase of inner mitochondrial membrane 9
c25954_g1_i1	-1.19473	0.446646	-1.15039	0.524456	700	.	.
c25968_g1_i1	-1.04142	0.807074	-1.12334	0.531826	1497	ZFIN|ZDB-GENE-040718-369 - symbol:cldn11a claudin 11a species:7955 Danio rerio [GO:0005198 structural molecule activity evidence=IEA] [GO:0005923 tight junction evidence=IEA] [GO:0005886 plasma membrane evidence=IEA] [GO:0016021 integral component of membrane evidence=IEA] [GO:0008150 biological_process evidence=ND] [GO:0030054 cell junction evidence=IEA] [GO:0016020 membrane evidence=IEA] InterP…	lco:104920048 cldn11; claudin-11
c25969_g1_i1	-1.4997	0.696082	-1.81348	0.521833	220	.	.
c25974_g1_i2	-1.01509	0.947897	-1.1253	0.62262	1594	ZFIN|ZDB-GENE-050417-162 - symbol:zgc:112023 zgc:112023 species:7955 Danio rerio [GO:0006629 lipid metabolic process evidence=IEA] [GO:0008081 phosphoric diester hydrolase activity evidence=IEA] InterPro:IPR017946 InterPro:IPR000909 ZFIN:ZDB-GENE-050417-162 Proteomes:UP000000437 Gene3D:3.20.20.190 SUPFAM:SSF51695 GO:GO:0006629 GO:GO:0008081 PROSITE:PS50007 Pfam:PF00388 EMBL:BC093162 RefSeq:NP_001…	lco:104926231 PI-PLC X domain-containing protein 1-like
c25974_g1_i1	-1.1924	0.405744	-1.17483	0.43776	1552	ZFIN|ZDB-GENE-050417-162 - symbol:zgc:112023 zgc:112023 species:7955 Danio rerio [GO:0006629 lipid metabolic process evidence=IEA] [GO:0008081 phosphoric diester hydrolase activity evidence=IEA] InterPro:IPR017946 InterPro:IPR000909 ZFIN:ZDB-GENE-050417-162 Proteomes:UP000000437 Gene3D:3.20.20.190 SUPFAM:SSF51695 GO:GO:0006629 GO:GO:0008081 PROSITE:PS50007 Pfam:PF00388 EMBL:BC093162 RefSeq:NP_001…	lco:104926231 PI-PLC X domain-containing protein 1-like
c25976_g1_i1	1.05932	0.512058	-1.01653	0.643553	681	.	.
c25979_g1_i1	-1.07971	0.044688	1.0382	0.592502	1289	.	.
c25987_g1_i1	1.22639	0.152039	1.12554	0.286444	1149	ZFIN|ZDB-GENE-010110-4 - symbol:zbtb22b zinc finger and BTB domain containing 22b species:7955 Danio rerio [GO:0005634 nucleus evidence=IEA] [GO:0003677 DNA binding evidence=IEA] [GO:0046872 metal ion binding evidence=IEA] [GO:0003676 nucleic acid binding evidence=IEA] InterPro:IPR000210 InterPro:IPR007087 InterPro:IPR013069 InterPro:IPR013087 InterPro:IPR029833 Pfam:PF00651 PROSITE:PS00028 PROSI…	lco:104938660 zbtb22; zinc finger and BTB domain-containing protein 22
c25988_g1_i1	-1.08204	0.3572	-1.13641	0.222384	699	.	.
c25989_g1_i1	-1.0404	0.645167	-1.0553	0.544732	751	.	.
c25990_g1_i1	-1.41333	0.111806	-1.48486	0.133316	713	UNIPROTKB|F1NJF9 - symbol:C22ORF32 Uncharacterized protein species:9031 Gallus gallus [GO:0031305 integral component of mitochondrial inner membrane evidence=IEA] [GO:0036444 calcium ion transmembrane import into mitochondrion evidence=IEA] [GO:0051560 mitochondrial calcium ion homeostasis evidence=IEA] [GO:1990246 uniplex complex evidence=IEA] Proteomes:UP000000539 GO:GO:0051560 GO:GO:0031305 Or…	xma:102220931 essential MCU regulator, mitochondrial-like
c25993_g1_i1	1.06646	0.615485	-1.12827	0.110373	2012	ZFIN|ZDB-GENE-030131-960 - symbol:ik IK cytokine species:7955 Danio rerio [GO:0005634 nucleus evidence=IEA] [GO:0060047 heart contraction evidence=IMP] InterPro:IPR012916 Pfam:PF07808 ZFIN:ZDB-GENE-030131-960 GO:GO:0005634 Proteomes:UP000000437 GO:GO:0060047 CTD:3550 eggNOG:NOG85622 GeneTree:ENSGT00630000089902 HOGENOM:HOG000007717 HOVERGEN:HBG017223 KO:K13109 OrthoDB:EOG7RNK0J TreeFam:TF321907 I…	mze:101480792 ik; IK cytokine, down-regulator of HLA II
c25993_g1_i2	1.01959	0.826261	-1.08552	0.43584	2066	ZFIN|ZDB-GENE-030131-960 - symbol:ik IK cytokine species:7955 Danio rerio [GO:0005634 nucleus evidence=IEA] [GO:0060047 heart contraction evidence=IMP] InterPro:IPR012916 Pfam:PF07808 ZFIN:ZDB-GENE-030131-960 GO:GO:0005634 Proteomes:UP000000437 GO:GO:0060047 CTD:3550 eggNOG:NOG85622 GeneTree:ENSGT00630000089902 HOGENOM:HOG000007717 HOVERGEN:HBG017223 KO:K13109 OrthoDB:EOG7RNK0J TreeFam:TF321907 I…	xma:102221316 ik; IK cytokine, down-regulator of HLA II
c26004_g1_i1	-1.06057	0.144103	1.00615	0.81224	817	.	.
c26005_g1_i1	1.04212	0.747102	1.02397	0.847764	651	.	.
[truncated: 37,570 more rows]
