# Supplementary material for: Comparative analysis of distinctive transcriptome profiles with biochemical evidence in bisphenol S- and benzo[a]pyrene-exposed liver tissues of the olive flounder Paralichthys olivaceus
Source: PLoS One. 2018 May 1;13(5):e0196425. doi: 10.1371/journal.pone.0196425 (PMC5929548; doi:10.1371/journal.pone.0196425)
Supplement: S3 Table — (XLSX) [file pone.0196425.s004.xlsx]

## Sheet: Table S3
	#Control	%GO of Control	#BPS exposure	%GO of BPS	#BaP exposure	%GO of BaP
Biological_process:		10951.6		11719.7		11941.9
biological regulation	3018.7	27.564	3068.69	26.1841	3252.06	27.2323
metabolic process	1948.72	17.7939	2154.08	18.3801	2296.51	19.2306
single-organism process	1182.62	10.7986	1248.6	10.6539	1194.58	10.0033
Unclassified	1083.71	9.89539	1105.51	9.43296	1193.52	9.99439
cellular process	847.341	7.73712	981.59	8.37559	968.922	8.11363
localization	801.048	7.31442	845.936	7.2181	822.961	6.89137
developmental process	757.374	6.91563	796.15	6.79329	708.008	5.92876
response to stimulus	400.802	3.65974	461.182	3.93512	520.413	4.35787
cellular component organization or biogenesis	396.125	3.61704	427.952	3.65158	433.608	3.63098
biological adhesion	163.486	1.4928	182.411	1.55645	177.552	1.48679
multicellular organismal process	101.789	0.929443	123.614	1.05476	116.07	0.971957
immune system process	68.4898	0.625384	102.144	0.871557	72.1205	0.603927
locomotion	55.1468	0.503548	66.0812	0.56385	71.5134	0.598844
multi-organism process	32.7449	0.298996	32.6131	0.278277	29.425	0.246401
reproductive process	29.3626	0.268112	52.2804	0.446092	29.3306	0.245611
behavior	20.6586	0.188635	18.9639	0.161812	19.9214	0.166819
growth	16.3376	0.149179	14.8075	0.126348	11.6608	0.0976456
signaling	10.4656	0.0955615	11.5108	0.0982176	9.07512	0.0759939
rhythmic process	6.97244	0.0636657	8.52108	0.0727076	7.71009	0.0645632
reproduction	6.27261	0.0572755	13.6951	0.116856	5.30759	0.0444451
biological phase	1.28206	0.0117066	1.62384	0.0138557	1.11081	0.00930173
cell aggregation	1.11108	0.0101454	0.512409	0.00437221	0.331608	0.00277685
cell killing	0.871088	0.00795395	0.230961	0.00197072	0.108615	0.00090953
hormone secretion	0.204521	0.00186749	0.951076	0.00811522	0.0961271	0.000804955
		100		100		100
Cellular_component:		6894.89		7346.44		8169.98
cell part	2165.03	31.4004	2298.36	31.2854	2685.18	32.8664
Unclassified	1124.44	16.3083	1286.08	17.5062	1396.51	17.0932
organelle	1021.48	14.8151	1005.62	13.6886	1126.24	13.7851
membrane part	809.293	11.7376	859.691	11.7022	950.812	11.6379
membrane	711.196	10.3148	711.582	9.68608	736.901	9.01962
macromolecular complex	357.86	5.19022	415.691	5.65841	433.621	5.3075
organelle part	301.593	4.37415	316.164	4.30364	337.913	4.13604
extracellular region part	121.217	1.75807	152.29	2.07298	166.331	2.03588
extracellular region	115.765	1.679	122.352	1.66546	128.492	1.57273
cell junction	102.328	1.48411	95.6143	1.30151	105.285	1.28868
extracellular matrix	39.5061	0.572977	55.9163	0.761135	58.6208	0.717515
synapse	12.4401	0.180424	11.6553	0.158652	15.6309	0.191322
collagen trimer	6.17441	0.0895505	5.95683	0.0810846	10.6084	0.129846
synapse part	3.28324	0.0476184	4.26153	0.0580081	8.90514	0.108998
cell	1.06668	0.0154706	2.65153	0.0360927	4.09517	0.0501247
virion part	0.875584	0.012699	1.52077	0.0207008	1.89342	0.0231753
virion	0.521803	0.00756797	0.563905	0.0076759	1.1521	0.0141017
extracellular matrix component	0.376566	0.00546152	0.215263	0.00293017	0.893504	0.0109364
membrane-enclosed lumen	0.271873	0.00394311	0.132845	0.00180829	0.593405	0.00726324
nucleoid	0.174829	0.00253564	0.110624	0.00150581	0.306241	0.00374837
		100		100		100
Molecular_function:		12080.6		12979.7		13995.8
binding	6542.8	54.1596	6891.51	53.0946	7168.92	51.2217
catalytic activity	3116.84	25.8004	3568.05	27.4895	3910.51	27.9405
Unclassified	1034.06	8.55966	1075.62	8.28695	1256.05	8.97443
molecular transducer activity	312.389	2.58587	362.518	2.79296	398.079	2.84426
transporter activity	307.149	2.5425	313.953	2.4188	359.118	2.56589
molecular function regulator	204.726	1.69467	214.526	1.65278	275.209	1.96636
nucleic acid binding transcription factor activity	163.652	1.35467	166.86	1.28554	184.614	1.31906
structural molecule activity	132.475	1.0966	126.056	0.971182	138.951	0.992805
enzyme regulator activity	101.672	0.841617	98.6814	0.760276	110.584	0.790121
guanyl-nucleotide exchange factor activity	81.9794	0.678604	76.851	0.592087	93.6075	0.668824
protein binding transcription factor activity	65.7672	0.544403	68.0143	0.524005	79.4162	0.567427
electron carrier activity	10.3541	0.0857084	9.65284	0.0743688	11.0852	0.0792037
antioxidant activity	2.20606	0.0182611	3.63084	0.0279733	4.96051	0.0354428
channel regulator activity	1.94228	0.0160777	1.75135	0.013493	2.1361	0.0152624
nutrient reservoir activity	1.0784	0.00892673	0.965143	0.00743579	1.06952	0.00764173
translation regulator activity	1.04297	0.00863344	0.563084	0.00433819	0.884106	0.00631692
metallochaperone activity	0.31855	0.00263687	0.316086	0.00243523	0.463804	0.00331387
receptor regulator activity	0.142451	0.00117917	0.162704	0.00125353	0.193415	0.00138195
		100		100		100
