# Supplementary material for: Comparative analysis of distinctive transcriptome profiles with biochemical evidence in bisphenol S- and benzo[a]pyrene-exposed liver tissues of the olive flounder Paralichthys olivaceus
Source: PLoS One. 2018 May 1;13(5):e0196425. doi: 10.1371/journal.pone.0196425 (PMC5929548; doi:10.1371/journal.pone.0196425)
Supplement: S4 Table — (XLSX) [file pone.0196425.s005.xlsx]

## Sheet: Table S4
mapID	BPS-exposed liver transcriptome	ID_Count		mapID	BaP-exposed liver transcriptome	ID_Count
1100	Metabolic pathways	77		1100	Metabolic pathways	129
1110	Biosynthesis of secondary metabolites	28		1110	Biosynthesis of secondary metabolites	39
1120	Microbial metabolism in diverse environments	23		4141	Protein processing in endoplasmic reticulum	34
1130	Biosynthesis of antibiotics	20		1130	Biosynthesis of antibiotics	28
5200	Pathways in cancer	15		5200	Pathways in cancer	27
1200	Carbon metabolism	15		1120	Microbial metabolism in diverse environments	24
4141	Protein processing in endoplasmic reticulum	13		4151	PI3K-Akt signaling pathway	19
4151	PI3K-Akt signaling pathway	13		1200	Carbon metabolism	18
4932	Non-alcoholic fatty liver disease (NAFLD)	12		5169	Epstein-Barr virus infection	18
5165	Human papillomavirus infection	12		4068	FoxO signaling pathway	16
230	Purine metabolism	11		3040	Spliceosome	15
5205	Proteoglycans in cancer	11		230	Purine metabolism	15
4910	Insulin signaling pathway	11		5205	Proteoglycans in cancer	15
4530	Tight junction	11		5016	Huntington's disease	15
5202	Transcriptional misregulation in cancer	10		4932	Non-alcoholic fatty liver disease (NAFLD)	15
4919	Thyroid hormone signaling pathway	10		5166	HTLV-I infection	15
4010	MAPK signaling pathway	10		4144	Endocytosis	14
260	Glycine, serine and threonine metabolism	9		3013	RNA transport	14
5206	MicroRNAs in cancer	9		5165	Human papillomavirus infection	14
4211	Longevity regulating pathway	9		260	Glycine, serine and threonine metabolism	13
4510	Focal adhesion	9		4530	Tight junction	13
5224	Breast cancer	9		4510	Focal adhesion	13
4931	Insulin resistance	9		4015	Rap1 signaling pathway	13
4066	HIF-1 signaling pathway	8		4152	AMPK signaling pathway	13
10	Glycolysis / Gluconeogenesis	8		4066	HIF-1 signaling pathway	12
4068	FoxO signaling pathway	8		4810	Regulation of actin cytoskeleton	12
1230	Biosynthesis of amino acids	8		4910	Insulin signaling pathway	12
5203	Viral carcinogenesis	8		4211	Longevity regulating pathway	12
5418	Fluid shear stress and atherosclerosis	8		4014	Ras signaling pathway	12
1522	Endocrine resistance	8		4010	MAPK signaling pathway	12
3320	PPAR signaling pathway	8		3050	Proteasome	12
4152	AMPK signaling pathway	8		380	Tryptophan metabolism	12
564	Glycerophospholipid metabolism	8		4142	Lysosome	11
5166	HTLV-I infection	8		5206	MicroRNAs in cancer	11
4145	Phagosome	7		564	Glycerophospholipid metabolism	11
4146	Peroxisome	7		510	N-Glycan biosynthesis	10
4668	TNF signaling pathway	7		1230	Biosynthesis of amino acids	10
500	Starch and sucrose metabolism	7		240	Pyrimidine metabolism	10
4210	Apoptosis	7		4212	Longevity regulating pathway - worm	10
5230	Central carbon metabolism in cancer	7		4150	mTOR signaling pathway	10
4150	mTOR signaling pathway	7		4931	Insulin resistance	10
561	Glycerolipid metabolism	7		4145	Phagosome	9
5016	Huntington's disease	7		4140	Autophagy - animal	9
5169	Epstein-Barr virus infection	7		4360	Axon guidance	9
630	Glyoxylate and dicarboxylate metabolism	6		5215	Prostate cancer	9
4810	Regulation of actin cytoskeleton	6		5203	Viral carcinogenesis	9
4922	Glucagon signaling pathway	6		5202	Transcriptional misregulation in cancer	9
4921	Oxytocin signaling pathway	6		1521	EGFR tyrosine kinase inhibitor resistance	9
4670	Leukocyte transendothelial migration	6		190	Oxidative phosphorylation	9
4915	Estrogen signaling pathway	6		3015	mRNA surveillance pathway	9
680	Methane metabolism	6		5164	Influenza A	9
4610	Complement and coagulation cascades	6		10	Glycolysis / Gluconeogenesis	8
5010	Alzheimer's disease	6		4146	Peroxisome	8
4012	ErbB signaling pathway	6		513	Various types of N-glycan biosynthesis	8
5120	Epithelial cell signaling in Helicobacter pylori infection	6		4668	TNF signaling pathway	8
4110	Cell cycle	6		4380	Osteoclast differentiation	8
520	Amino sugar and nucleotide sugar metabolism	6		5212	Pancreatic cancer	8
52	Galactose metabolism	6		630	Glyoxylate and dicarboxylate metabolism	8
5231	Choline metabolism in cancer	6		4670	Leukocyte transendothelial migration	8
5161	Hepatitis B	6		4918	Thyroid hormone synthesis	8
5168	Herpes simplex infection	6		4210	Apoptosis	8
4060	Cytokine-cytokine receptor interaction	5		4213	Longevity regulating pathway - multiple species	8
4144	Endocytosis	5		1212	Fatty acid metabolism	8
4142	Lysosome	5		40	Pentose and glucuronate interconversions	8
3040	Spliceosome	5		4659	Th17 cell differentiation	8
5215	Prostate cancer	5		5010	Alzheimer's disease	8
5034	Alcoholism	5		3320	PPAR signaling pathway	8
4920	Adipocytokine signaling pathway	5		4120	Ubiquitin mediated proteolysis	8
4218	Cellular senescence	5		5224	Breast cancer	8
4217	Necroptosis	5		4520	Adherens junction	8
4137	Mitophagy - animal	5		4060	Cytokine-cytokine receptor interaction	7
1524	Platinum drug resistance	5		5322	Systemic lupus erythematosus	7
4728	Dopaminergic synapse	5		5130	Pathogenic Escherichia coli infection	7
190	Oxidative phosphorylation	5		280	Valine, leucine and isoleucine degradation	7
40	Pentose and glucuronate interconversions	5		4919	Thyroid hormone signaling pathway	7
4120	Ubiquitin mediated proteolysis	5		4915	Estrogen signaling pathway	7
4014	Ras signaling pathway	5		4218	Cellular senescence	7
4015	Rap1 signaling pathway	5		5418	Fluid shear stress and atherosclerosis	7
310	Lysine degradation	5		5230	Central carbon metabolism in cancer	7
4975	Fat digestion and absorption	5		5012	Parkinson's disease	7
380	Tryptophan metabolism	5		4390	Hippo signaling pathway	7
3013	RNA transport	5		562	Inositol phosphate metabolism	7
4933	AGE-RAGE signaling pathway in diabetic complications	5		561	Glycerolipid metabolism	7
4520	Adherens junction	5		310	Lysine degradation	7
4022	cGMP-PKG signaling pathway	5		3018	RNA degradation	7
5031	Amphetamine addiction	4		520	Amino sugar and nucleotide sugar metabolism	7
5030	Cocaine addiction	4		52	Galactose metabolism	7
5130	Pathogenic Escherichia coli infection	4		51	Fructose and mannose metabolism	7
280	Valine, leucine and isoleucine degradation	4		4020	Calcium signaling pathway	7
5204	Chemical carcinogenesis	4		5231	Choline metabolism in cancer	7
240	Pyrimidine metabolism	4		4022	cGMP-PKG signaling pathway	7
5100	Bacterial invasion of epithelial cells	4		5167	Kaposi's sarcoma-associated herpesvirus infection	7
270	Cysteine and methionine metabolism	4		4062	Chemokine signaling pathway	6
71	Fatty acid degradation	4		4666	Fc gamma R-mediated phagocytosis	6
4912	GnRH signaling pathway	4		62	Fatty acid elongation	6
970	Aminoacyl-tRNA biosynthesis	4		5131	Shigellosis	6
4212	Longevity regulating pathway - worm	4		330	Arginine and proline metabolism	6
4213	Longevity regulating pathway - multiple species	4		5204	Chemical carcinogenesis	6
4214	Apoptosis - fly	4		4072	Phospholipase D signaling pathway	6
30	Pentose phosphate pathway	4		500	Starch and sucrose metabolism	6
1521	EGFR tyrosine kinase inhibitor resistance	4		4660	T cell receptor signaling pathway	6
4261	Adrenergic signaling in cardiomyocytes	4		71	Fatty acid degradation	6
980	Metabolism of xenobiotics by cytochrome P450	4		4214	Apoptosis - fly	6
710	Carbon fixation in photosynthetic organisms	4		4217	Necroptosis	6
562	Inositol phosphate metabolism	4		5414	Dilated cardiomyopathy (DCM)	6
5410	Hypertrophic cardiomyopathy (HCM)	4		1522	Endocrine resistance	6
250	Alanine, aspartate and glutamate metabolism	4		4728	Dopaminergic synapse	6
4972	Pancreatic secretion	4		680	Methane metabolism	6
4974	Protein digestion and absorption	4		5110	Vibrio cholerae infection	6
4371	Apelin signaling pathway	4		4610	Complement and coagulation cascades	6
4115	p53 signaling pathway	4		140	Steroid hormone biosynthesis	6
521	Streptomycin biosynthesis	4		4013	MAPK signaling pathway - fly	6
53	Ascorbate and aldarate metabolism	4		4972	Pancreatic secretion	6
51	Fructose and mannose metabolism	4		4024	cAMP signaling pathway	6
4024	cAMP signaling pathway	4		4612	Antigen processing and presentation	6
4020	Calcium signaling pathway	4		4933	AGE-RAGE signaling pathway in diabetic complications	6
5222	Small cell lung cancer	4		670	One carbon pool by folate	6
5221	Acute myeloid leukemia	4		5162	Measles	6
670	One carbon pool by folate	4		4064	NF-kappa B signaling pathway	5
5164	Influenza A	4		4962	Vasopressin-regulated water reabsorption	5
5160	Hepatitis C	4		4961	Endocrine and other factor-regulated calcium reabsorption	5
4062	Chemokine signaling pathway	3		5211	Renal cell carcinoma	5
4140	Autophagy - animal	3		5034	Alcoholism	5
4964	Proximal tubule bicarbonate reclamation	3		5132	Salmonella infection	5
4961	Endocrine and other factor-regulated calcium reabsorption	3		3008	Ribosome biogenesis in eukaryotes	5
4360	Axon guidance	3		4630	Jak-STAT signaling pathway	5
5219	Bladder cancer	3		4080	Neuroactive ligand-receptor interaction	5
5216	Thyroid cancer	3		4921	Oxytocin signaling pathway	5
5213	Endometrial cancer	3		4550	Signaling pathways regulating pluripotency of stem cells	5
5212	Pancreatic cancer	3		5100	Bacterial invasion of epithelial cells	5
5210	Colorectal cancer	3		4071	Sphingolipid signaling pathway	5
5134	Legionellosis	3		4913	Ovarian steroidogenesis	5
5132	Salmonella infection	3		4914	Progesterone-mediated oocyte maturation	5
5133	Pertussis	3		970	Aminoacyl-tRNA biosynthesis	5
5131	Shigellosis	3		1040	Biosynthesis of unsaturated fatty acids	5
4514	Cell adhesion molecules (CAMs)	3		4350	TGF-beta signaling pathway	5
643	Styrene degradation	3		5323	Rheumatoid arthritis	5
330	Arginine and proline metabolism	3		4138	Autophagy - yeast	5
4550	Signaling pathways regulating pluripotency of stem cells	3		4137	Mitophagy - animal	5
4918	Thyroid hormone synthesis	3		1524	Platinum drug resistance	5
4911	Insulin secretion	3		4725	Cholinergic synapse	5
4917	Prolactin signaling pathway	3		4722	Neurotrophin signaling pathway	5
4216	Ferroptosis	3		4261	Adrenergic signaling in cardiomyocytes	5
5146	Amoebiasis	3		860	Porphyrin and chlorophyll metabolism	5
5145	Toxoplasmosis	3		4611	Platelet activation	5
5323	Rheumatoid arthritis	3		980	Metabolism of xenobiotics by cytochrome P450	5
5414	Dilated cardiomyopathy (DCM)	3		4012	ErbB signaling pathway	5
4310	Wnt signaling pathway	3		565	Ether lipid metabolism	5
4725	Cholinergic synapse	3		5410	Hypertrophic cardiomyopathy (HCM)	5
4721	Synaptic vesicle cycle	3		250	Alanine, aspartate and glutamate metabolism	5
4722	Neurotrophin signaling pathway	3		4975	Fat digestion and absorption	5
920	Sulfur metabolism	3		590	Arachidonic acid metabolism	5
4260	Cardiac muscle contraction	3		4114	Oocyte meiosis	5
5110	Vibrio cholerae infection	3		53	Ascorbate and aldarate metabolism	5
860	Porphyrin and chlorophyll metabolism	3		4750	Inflammatory mediator regulation of TRP channels	5
1212	Fatty acid metabolism	3		410	beta-Alanine metabolism	5
534	Glycosaminoglycan biosynthesis - heparan sulfate / heparin	3		5222	Small cell lung cancer	5
4659	Th17 cell differentiation	3		5223	Non-small cell lung cancer	5
4611	Platelet activation	3		830	Retinol metabolism	5
5012	Parkinson's disease	3		4930	Type II diabetes mellitus	5
5152	Tuberculosis	3		5160	Hepatitis C	5
140	Steroid hormone biosynthesis	3		4964	Proximal tubule bicarbonate reclamation	4
4013	MAPK signaling pathway - fly	3		4960	Aldosterone-regulated sodium reabsorption	4
4390	Hippo signaling pathway	3		5216	Thyroid cancer	4
3050	Proteasome	3		5214	Glioma	4
565	Ether lipid metabolism	3		5213	Endometrial cancer	4
4973	Carbohydrate digestion and absorption	3		5210	Colorectal cancer	4
590	Arachidonic acid metabolism	3		5031	Amphetamine addiction	4
620	Pyruvate metabolism	3		5030	Cocaine addiction	4
350	Tyrosine metabolism	3		5133	Pertussis	4
410	beta-Alanine metabolism	3		4514	Cell adhesion molecules (CAMs)	4
5223	Non-small cell lung cancer	3		120	Primary bile acid biosynthesis	4
5220	Chronic myeloid leukemia	3		4922	Glucagon signaling pathway	4
220	Arginine biosynthesis	3		4923	Regulation of lipolysis in adipocytes	4
4612	Antigen processing and presentation	3		4920	Adipocytokine signaling pathway	4
4624	Toll and Imd signaling pathway	3		760	Nicotinate and nicotinamide metabolism	4
4930	Type II diabetes mellitus	3		270	Cysteine and methionine metabolism	4
5167	Kaposi's sarcoma-associated herpesvirus infection	3		4912	GnRH signaling pathway	4
5162	Measles	3		5142	Chagas disease (American trypanosomiasis)	4
4064	NF-kappa B signaling pathway	2		5146	Amoebiasis	4
513	Various types of N-glycan biosynthesis	2		5145	Toxoplasmosis	4
510	N-Glycan biosynthesis	2		480	Glutathione metabolism	4
4666	Fc gamma R-mediated phagocytosis	2		30	Pentose phosphate pathway	4
4966	Collecting duct acid secretion	2		5412	Arrhythmogenic right ventricular cardiomyopathy (ARVC)	4
5322	Systemic lupus erythematosus	2		4310	Wnt signaling pathway	4
4962	Vasopressin-regulated water reabsorption	2		4721	Synaptic vesicle cycle	4
4380	Osteoclast differentiation	2		4260	Cardiac muscle contraction	4
5211	Renal cell carcinoma	2		5416	Viral myocarditis	4
730	Thiamine metabolism	2		983	Drug metabolism - other enzymes	4
640	Propanoate metabolism	2		5150	Staphylococcus aureus infection	4
120	Primary bile acid biosynthesis	2		5152	Tuberculosis	4
340	Histidine metabolism	2		710	Carbon fixation in photosynthetic organisms	4
4630	Jak-STAT signaling pathway	2		3020	RNA polymerase	4
4080	Neuroactive ligand-receptor interaction	2		4370	VEGF signaling pathway	4
4950	Maturity onset diabetes of the young	2		5120	Epithelial cell signaling in Helicobacter pylori infection	4
4925	Aldosterone synthesis and secretion	2		620	Pyruvate metabolism	4
760	Nicotinate and nicotinamide metabolism	2		4110	Cell cycle	4
600	Sphingolipid metabolism	2		3010	Ribosome	4
4071	Sphingolipid signaling pathway	2		5221	Acute myeloid leukemia	4
4072	Phospholipase D signaling pathway	2		5161	Hepatitis B	4
4660	T cell receptor signaling pathway	2		4664	Fc epsilon RI signaling pathway	3
4916	Melanogenesis	2		5219	Bladder cancer	3
4215	Apoptosis - multiple species	2		5218	Melanoma	3
5142	Chagas disease (American trypanosomiasis)	2		640	Propanoate metabolism	3
5140	Leishmaniasis	2		340	Histidine metabolism	3
480	Glutathione metabolism	2		4925	Aldosterone synthesis and secretion	3
4138	Autophagy - yeast	2		4070	Phosphatidylinositol signaling system	3
1523	Antifolate resistance	2		4911	Insulin secretion	3
5412	Arrhythmogenic right ventricular cardiomyopathy (ARVC)	2		4917	Prolactin signaling pathway	3
4726	Serotonergic synapse	2		4916	Melanogenesis	3
4540	Gap junction	2		4216	Ferroptosis	3
5416	Viral myocarditis	2		5020	Prion diseases	3
532	Glycosaminoglycan biosynthesis - chondroitin sulfate / dermatan sulfate	2		4724	Glutamatergic synapse	3
4330	Notch signaling pathway	2		4727	GABAergic synapse	3
982	Drug metabolism - cytochrome P450	2		4723	Retrograde endocannabinoid signaling	3
983	Drug metabolism - other enzymes	2		4940	Type I diabetes mellitus	3
5150	Staphylococcus aureus infection	2		4540	Gap junction	3
4011	MAPK signaling pathway - yeast	2		3060	Protein export	3
4391	Hippo signaling pathway - fly	2		4330	Notch signaling pathway	3
563	Glycosylphosphatidylinositol (GPI)-anchor biosynthesis	2		982	Drug metabolism - cytochrome P450	3
4657	IL-17 signaling pathway	2		4011	MAPK signaling pathway - yeast	3
4711	Circadian rhythm - fly	2		4973	Carbohydrate digestion and absorption	3
4710	Circadian rhythm	2		4976	Bile secretion	3
4976	Bile secretion	2		591	Linoleic acid metabolism	3
592	alpha-Linolenic acid metabolism	2		4371	Apelin signaling pathway	3
591	Linoleic acid metabolism	2		4113	Meiosis - yeast	3
471	D-Glutamine and D-glutamate metabolism	2		4115	p53 signaling pathway	3
4113	Meiosis - yeast	2		2010	ABC transporters	3
4114	Oocyte meiosis	2		4270	Vascular smooth muscle contraction	3
3018	RNA degradation	2		350	Tyrosine metabolism	3
4270	Vascular smooth muscle contraction	2		220	Arginine biosynthesis	3
524	Neomycin, kanamycin and gentamicin biosynthesis	2		4621	NOD-like receptor signaling pathway	3
790	Folate biosynthesis	2		4620	Toll-like receptor signaling pathway	3
4621	NOD-like receptor signaling pathway	2		4623	Cytosolic DNA-sensing pathway	3
5014	Amyotrophic lateral sclerosis (ALS)	2		900	Terpenoid backbone biosynthesis	3
4664	Fc epsilon RI signaling pathway	1		5168	Herpes simplex infection	3
62	Fatty acid elongation	1		4966	Collecting duct acid secretion	2
4662	B cell receptor signaling pathway	1		5320	Autoimmune thyroid disease	2
4960	Aldosterone-regulated sodium reabsorption	1		5330	Allograft rejection	2
5218	Melanoma	1		5134	Legionellosis	2
5217	Basal cell carcinoma	1		730	Thiamine metabolism	2
5214	Glioma	1		4512	ECM-receptor interaction	2
5033	Nicotine addiction	1		643	Styrene degradation	2
4512	ECM-receptor interaction	1		20	Citrate cycle (TCA cycle)	2
2020	Two-component system	1		4740	Olfactory transduction	2
3410	Base excision repair	1		4320	Dorso-ventral axis formation	2
20	Citrate cycle (TCA cycle)	1		4924	Renin secretion	2
4742	Taste transduction	1		600	Sphingolipid metabolism	2
4745	Phototransduction - fly	1		4672	Intestinal immune network for IgA production	2
460	Cyanoamino acid metabolism	1		4215	Apoptosis - multiple species	2
4320	Dorso-ventral axis formation	1		5140	Leishmaniasis	2
4923	Regulation of lipolysis in adipocytes	1		720	Carbon fixation pathways in prokaryotes	2
5144	Malaria	1		5321	Inflammatory bowel disease (IBD)	2
72	Synthesis and degradation of ketone bodies	1		650	Butanoate metabolism	2
4913	Ovarian steroidogenesis	1		1523	Antifolate resistance	2
4914	Progesterone-mediated oocyte maturation	1		4726	Serotonergic synapse	2
1040	Biosynthesis of unsaturated fatty acids	1		4720	Long-term potentiation	2
4350	TGF-beta signaling pathway	1		920	Sulfur metabolism	2
5020	Prion diseases	1		5332	Graft-versus-host disease	2
5143	African trypanosomiasis	1		750	Vitamin B6 metabolism	2
720	Carbon fixation pathways in prokaryotes	1		4658	Th1 and Th2 cell differentiation	2
5321	Inflammatory bowel disease (IBD)	1		4614	Renin-angiotensin system	2
650	Butanoate metabolism	1		4340	Hedgehog signaling pathway	2
3030	DNA replication	1		910	Nitrogen metabolism	2
4640	Hematopoietic cell lineage	1		4391	Hippo signaling pathway - fly	2
4724	Glutamatergic synapse	1		563	Glycosylphosphatidylinositol (GPI)-anchor biosynthesis	2
4727	GABAergic synapse	1		4650	Natural killer cell mediated cytotoxicity	2
4720	Long-term potentiation	1		4657	IL-17 signaling pathway	2
750	Vitamin B6 metabolism	1		4971	Gastric acid secretion	2
1210	2-Oxocarboxylic acid metabolism	1		4970	Salivary secretion	2
100	Steroid biosynthesis	1		4974	Protein digestion and absorption	2
362	Benzoate degradation	1		4977	Vitamin digestion and absorption	2
4658	Th1 and Th2 cell differentiation	1		4978	Mineral absorption	2
981	Insect hormone biosynthesis	1		471	D-Glutamine and D-glutamate metabolism	2
910	Nitrogen metabolism	1		740	Riboflavin metabolism	2
4122	Sulfur relay system	1		521	Streptomycin biosynthesis	2
3430	Mismatch repair	1		790	Folate biosynthesis	2
4016	MAPK signaling pathway - plant	1		5220	Chronic myeloid leukemia	2
4650	Natural killer cell mediated cytotoxicity	1		4624	Toll and Imd signaling pathway	2
4971	Gastric acid secretion	1		5014	Amyotrophic lateral sclerosis (ALS)	2
4970	Salivary secretion	1		3420	Nucleotide excision repair	2
4977	Vitamin digestion and absorption	1		512	Mucin type O-glycan biosynthesis	1
4370	VEGF signaling pathway	1		61	Fatty acid biosynthesis	1
625	Chloroalkane and chloroalkene degradation	1		4662	B cell receptor signaling pathway	1
740	Riboflavin metabolism	1		5217	Basal cell carcinoma	1
4111	Cell cycle - yeast	1		5033	Nicotine addiction	1
2010	ABC transporters	1		5032	Morphine addiction	1
3010	Ribosome	1		2020	Two-component system	1
3015	mRNA surveillance pathway	1		3410	Base excision repair	1
4750	Inflammatory mediator regulation of TRP channels	1		4742	Taste transduction	1
4620	Toll-like receptor signaling pathway	1		4745	Phototransduction - fly	1
830	Retinol metabolism	1		460	Cyanoamino acid metabolism	1
900	Terpenoid backbone biosynthesis	1		4730	Long-term depression	1
903	Limonene and pinene degradation	1		930	Caprolactam degradation	1
3420	Nucleotide excision repair	1		604	Glycosphingolipid biosynthesis - ganglio series	1
770	Pantothenate and CoA biosynthesis	1		72	Synthesis and degradation of ketone bodies	1
				4139	Mitophagy - yeast	1
				4136	Autophagy - other	1
				4130	SNARE interactions in vesicular transport	1
				3030	DNA replication	1
				472	D-Arginine and D-ornithine metabolism	1
				944	Flavone and flavonol biosynthesis	1
				4640	Hematopoietic cell lineage	1
				1210	2-Oxocarboxylic acid metabolism	1
				534	Glycosaminoglycan biosynthesis - heparan sulfate / heparin	1
				531	Glycosaminoglycan degradation	1
				532	Glycosaminoglycan biosynthesis - chondroitin sulfate / dermatan sulfate	1
				360	Phenylalanine metabolism	1
				362	Benzoate degradation	1
				400	Phenylalanine, tyrosine and tryptophan biosynthesis	1
				4341	Hedgehog signaling pathway - fly	1
				981	Insect hormone biosynthesis	1
				3430	Mismatch repair	1
				4016	MAPK signaling pathway - plant	1
				4392	Hippo signaling pathway - multiple species	1
				440	Phosphonate and phosphinate metabolism	1
				311	Penicillin and cephalosporin biosynthesis	1
				4711	Circadian rhythm - fly	1
				4710	Circadian rhythm	1
				4713	Circadian entrainment	1
				592	alpha-Linolenic acid metabolism	1
				625	Chloroalkane and chloroalkene degradation	1
				627	Aminobenzoate degradation	1
				4111	Cell cycle - yeast	1
				524	Neomycin, kanamycin and gentamicin biosynthesis	1
				4622	RIG-I-like receptor signaling pathway	1
				4626	Plant-pathogen interaction	1
				5310	Asthma	1
				903	Limonene and pinene degradation	1
				770	Pantothenate and CoA biosynthesis	1
