# Supplementary material for: Comparative analysis of distinctive transcriptome profiles with biochemical evidence in bisphenol S- and benzo[a]pyrene-exposed liver tissues of the olive flounder Paralichthys olivaceus
Source: PLoS One. 2018 May 1;13(5):e0196425. doi: 10.1371/journal.pone.0196425 (PMC5929548; doi:10.1371/journal.pone.0196425)
Supplement: S5 Table — (XLSX) [file pone.0196425.s006.xlsx]

## Sheet: Table S5
#contig	Description	BPS	BaP
c23772_g1_i1	sasa:106605369 uncharacterized LOC106605369	2.31407	2.31407
c35969_g1_i1	mze:101475916 alpha-2-HS-glycoprotein-like	6.02353	6.02353
c35969_g1_i2	mze:101475916 alpha-2-HS-glycoprotein-like	5.6029	5.6029
c37244_g1_i1	lco:104937410 uncharacterized LOC104937410	2.0543	2.0543
c41531_g1_i1	lco:104932753 alpha-1-antitrypsin homolog	3.94161	3.94161
c45752_g5_i1	tru:101069348 hyaluronan-binding protein 2-like	5.17666	5.17666
c34622_g1_i1	lco:104939510 aldob; fructose-bisphosphate aldolase B	14.5838	14.5838
c35670_g1_i1	lco:104921274 ahsg; alpha-2-HS-glycoprotein	2.51018	2.51018
c43788_g1_i1	lco:104920654 selenop, sepp1; selenoprotein P	3.9358	3.9358
c45254_g2_i4	mze:106676410 uncharacterized LOC106676410	2.29108	2.29108
c45254_g2_i3	mze:106676410 uncharacterized LOC106676410	2.17657	2.17657
c38942_g1_i2	tru:101072985 hyaluronan-binding protein 2-like	2.33389	2.33389
c38942_g1_i1	tru:101072985 hyaluronan-binding protein 2-like	2.30941	2.30941
c44044_g1_i1	tru:101078276 phospholipase A2-like	3.28359	3.28359
c46926_g1_i3	lco:104926457 alpha-2-macroglobulin	2.37286	2.37286
c46926_g1_i2	lco:104926457 alpha-2-macroglobulin	2.34607	2.34607
c38943_g1_i1	ola:101156855 glutamate dehydrogenase, mitochondrial	6.27715	6.27715
c9901_g1_i1	lco:104929265 Saxitoxin and tetrodotoxin-binding protein 1	8.37121	8.37121
c47525_g2_i1	lco:104933700 ahcy; adenosylhomocysteinase	5.70744	5.70744
c24028_g1_i1	lco:104926515 fructose-1,6-bisphosphatase 1-like	2.66956	2.66956
c45374_g1_i1	lco:104935010 CD209 antigen-like protein E	3.47892	3.47892
c42615_g1_i1	lco:104930568 alpha-2-HS-glycoprotein-like	2.99412	2.99412
c44808_g1_i3	mze:106675458 cytochrome P450 2J6-like	2.51994	2.51994
c42434_g2_i1	lco:104917915 tdo2; tryptophan 2,3-dioxygenase	2.76654	2.76654
c35008_g1_i1	ola:101172271 aldh2; aldehyde dehydrogenase, mitochondrial	2.02916	2.02916
c34260_g1_i1	lco:104926899 erbb2; erb-b2 receptor tyrosine kinase 2	3.11769	3.11769
c40603_g1_i1	lco:104939687 glutathione S-transferase-like	2.25547	2.25547
c37904_g2_i1	.	4.9031	4.9031
c32052_g1_i1	lco:104924345 glyoxylate reductase/hydroxypyruvate reductase-like	4.29877	4.29877
c36104_g1_i1	lco:104927965 crystallin J1A-like	2.841	2.841
c43421_g2_i1	lco:104929316 protein Tob1	9.07429	9.07429
c32532_g1_i1	mze:101477821 hgd; homogentisate 1,2-dioxygenase	9.40253	9.40253
c39402_g3_i1	lco:109140158 apolipoprotein B-100-like	4.11842	4.11842
c40190_g1_i1	lco:104936356 cytosolic 10-formyltetrahydrofolate dehydrogenase-like	8.6523	8.6523
c42531_g3_i1	lco:109137069 E3 ubiquitin-protein ligase RNF43-like	2.12173	2.12173
c39402_g1_i1	lco:104926778 apolipoprotein B-100	3.6886	3.6886
c43799_g1_i1	lco:104933199 ectonucleotide pyrophosphatase/phosphodiesterase family member 2-like	3.50059	3.50059
c42434_g2_i3	lco:104917915 tdo2; tryptophan 2,3-dioxygenase	3.08166	3.08166
c39423_g1_i1	lco:109141798 17-beta-hydroxysteroid dehydrogenase 14-like	2.42288	2.42288
c46185_g3_i1	mze:101466881 lysosome membrane protein 2-like	2.30654	2.30654
c46185_g2_i1	tru:101078462 scarb2; scavenger receptor class B member 2	2.21905	2.21905
c44981_g6_i2	lco:104937069 aldose reductase-like	3.06745	3.06745
c44981_g6_i1	lco:104937069 aldose reductase-like	3.24095	3.24095
c36098_g1_i1	lco:104922059 ndrg1; N-myc downstream regulated 1	2.98514	2.98514
c35484_g1_i1	lco:104925501 serum paraoxonase/arylesterase 2-like	2.76379	2.76379
c47603_g3_i1	lco:104922651 slc38a4; sodium-coupled neutral amino acid transporter 4	3.08556	3.08556
c36025_g1_i1	mze:101466325 btg1; BTG anti-proliferation factor 1	2.06646	2.06646
c39654_g1_i1	mze:101475299 cytochrome c oxidase subunit 4 isoform 2, mitochondrial-like	5.44415	5.44415
c46041_g1_i1	lco:104937534 melanoma receptor tyrosine-protein kinase-like	2.43409	2.43409
c71360_g1_i1	xma:102236283 sat1; spermidine/spermine N1-acetyltransferase 1	2.80092	2.80092
c47603_g1_i1	mze:101480634 slc38a4; sodium-coupled neutral amino acid transporter 4	3.1784	3.1784
c38348_g1_i1	lco:104921430 uncharacterized protein F13E9.13, mitochondrial-like	2.86903	2.86903
c26225_g1_i1	lco:104922415 eif4ebp3; eukaryotic translation initiation factor 4E binding protein 3	2.10527	2.10527
c45764_g5_i1	lco:104939620 adenosine kinase-like	3.90048	3.90048
c35211_g1_i1	tru:101075232 transmembrane 4 L6 family member 5-like	5.42269	5.42269
c48299_g5_i1	.	2.9151	2.9151
c47366_g1_i1	lco:104936285 dmgdh; dimethylglycine dehydrogenase	6.84984	6.84984
c46733_g1_i1	lco:104939237 rho GTPase-activating protein 39-like	2.08513	2.08513
c43704_g3_i1	lco:104927429 angiopoietin-related protein 3-like	2.92373	2.92373
c44700_g1_i1	mze:101474270 hal; histidine ammonia-lyase	3.536	3.536
c46041_g2_i2	lco:104937534 melanoma receptor tyrosine-protein kinase-like	2.66231	2.66231
c46655_g3_i2	tru:105416669 integrin beta-1-B-like	5.0806	5.0806
c41495_g1_i1	lco:104930280 ethe1; ETHE1, persulfide dioxygenase	2.83939	2.83939
c46094_g4_i1	lco:104926520 phyhd1; phytanoyl-CoA dioxygenase domain containing 1	2.62222	2.62222
c45579_g2_i3	lco:104921682 insulin-like growth factor-binding protein 2-B	2.0189	2.0189
c43193_g1_i1	mze:101476898 mgst1; microsomal glutathione S-transferase 1	5.1504	5.1504
c37583_g1_i1	mze:101480149 serine--pyruvate aminotransferase-like	14.1135	14.1135
c42292_g2_i1	lco:104939560 hhipl1; HHIP-like protein 1	3.31629	3.31629
c43193_g1_i2	mze:101476898 mgst1; microsomal glutathione S-transferase 1	5.76899	5.76899
c43992_g5_i1	lco:104929222 alanine aminotransferase 2-like	24.6222	24.6222
c43193_g1_i4	mze:101476898 mgst1; microsomal glutathione S-transferase 1	5.25811	5.25811
c43426_g2_i1	.	2.64595	2.64595
c17324_g1_i1	lco:104929624 gch1; GTP cyclohydrolase 1	4.44684	4.44684
c44469_g2_i1	lco:104926154 ppp1r1b; protein phosphatase 1 regulatory subunit 1B	2.69107	2.69107
c42292_g1_i1	mze:101469970 HHIP-like protein 1	3.11707	3.11707
c45940_g1_i1	.	2.67825	2.67825
c42434_g2_i2	lco:104917915 tdo2; tryptophan 2,3-dioxygenase	2.6993	2.6993
c46397_g2_i1	lco:104925148 prr15l; proline rich 15 like	3.10308	3.10308
c45940_g2_i1	lco:104931504 hlf; hepatic leukemia factor	4.06498	4.06498
c46740_g1_i2	lco:104922375 cat; catalase	4.65582	4.65582
c46655_g3_i1	tru:105416669 integrin beta-1-B-like	5.18843	5.18843
c46740_g1_i1	lco:104922375 cat; catalase	4.76685	4.76685
c43784_g2_i1	lco:104927162 pyruvate dehydrogenase (acetyl-transferring) kinase isozyme 2, mitochondrial-like	10.2928	10.2928
c39873_g5_i1	lco:104930090 gcsh; glycine cleavage system H protein, mitochondrial	2.49108	2.49108
c45006_g1_i3	mze:101466161 gramd3; GRAM domain containing 3	3.51012	3.51012
c42449_g1_i4	lco:104921487 pla1a; phospholipase A1 member A	2.62673	2.62673
c42449_g1_i5	lco:104921487 pla1a; phospholipase A1 member A	2.54816	2.54816
c39672_g1_i1	lco:104918107 miox; myo-inositol oxygenase	19.1989	19.1989
c40562_g1_i1	mze:101485302 mogat2; monoacylglycerol O-acyltransferase 2	2.84434	2.84434
c42449_g1_i1	lco:104921487 pla1a; phospholipase A1 member A	2.56843	2.56843
c45006_g1_i1	mze:101466161 gramd3; GRAM domain containing 3	3.23008	3.23008
c41873_g2_i1	lco:109141663 cytochrome P450 2G1-like	2.27039	2.27039
c43799_g3_i1	.	2.7059	2.7059
c42449_g1_i2	lco:104921487 pla1a; phospholipase A1 member A	2.45357	2.45357
c45476_g4_i1	mze:101474797 cebpa; CCAAT/enhancer binding protein alpha	3.04348	3.04348
c28589_g1_i1	lco:104927841 exosc1; exosome component 1	4.22037	4.22037
c56968_g1_i1	gja:107117103 tropomyosin alpha-3 chain	4.85207	4.85207
c45476_g5_i1	.	2.80674	2.80674
c45006_g1_i5	mze:101466161 gramd3; GRAM domain containing 3	3.41323	3.41323
c44827_g1_i1	lco:104938825 UDP-glucuronosyltransferase 2A1-like	2.01819	2.01819
c42880_g1_i1	.	2.07103	2.07103
c30220_g1_i1	mze:101471505 CXXC-type zinc finger protein 5-like	2.33599	2.33599
c46210_g3_i1	mze:101485262 ms4a15; membrane-spanning 4-domains subfamily A member 15	3.2706	3.2706
c47634_g3_i1	mze:101471082 smarcd3; SWI/SNF related, matrix associated, actin dependent regulator of chromatin, subfamily d, member 3	5.00313	5.00313
c42449_g1_i3	lco:104921487 pla1a; phospholipase A1 member A	2.54296	2.54296
c43934_g1_i1	lco:104931141 gda; guanine deaminase	2.81241	2.81241
c42585_g1_i1	xma:102224089 chrna7; cholinergic receptor nicotinic alpha 7 subunit	6.21863	6.21863
c45131_g1_i1	lco:104937880 large neutral amino acids transporter small subunit 3-like	3.51544	3.51544
c39481_g1_i1	mze:101482749 itm2a; integral membrane protein 2A	2.03458	2.03458
c34784_g2_i1	tng:GSTEN00019789G001 unnamed protein product	2.46878	2.46878
c45324_g1_i2	mze:101479843 mitochondrial dicarboxylate carrier-like	2.23449	2.23449
c41642_g1_i1	lco:104926377 upb1; beta-ureidopropionase 1	2.45263	2.45263
c45006_g1_i7	mze:101466161 gramd3; GRAM domain containing 3	3.39989	3.39989
c44032_g1_i1	lco:104927002 keratinocyte-associated protein 3-like	2.71115	2.71115
c45950_g2_i3	lco:104926427 serine hydroxymethyltransferase, mitochondrial-like	3.18321	3.18321
c37009_g1_i1	lco:104933980 tmem220; transmembrane protein 220	3.01586	3.01586
c44435_g5_i1	.	3.42808	3.42808
c46564_g5_i1	.	4.39905	4.39905
c45302_g2_i1	ola:101165838 cytochrome P450 4B1-like	3.92134	3.92134
c43799_g3_i2	.	3.49339	3.49339
c45324_g1_i1	lco:104927825 mitochondrial dicarboxylate carrier-like	2.27687	2.27687
c41676_g3_i1	.	2.59463	2.59463
c40757_g1_i4	lco:104938308 sqstm1; sequestosome 1	2.02391	2.02391
c41975_g1_i1	lco:104935336 eepd1; endonuclease/exonuclease/phosphatase family domain containing 1	4.10575	4.10575
c45347_g4_i1	aqu:100637417 histone H3.3	2.17448	2.17448
c44032_g1_i2	lco:104927002 keratinocyte-associated protein 3-like	2.82113	2.82113
c46033_g1_i1	mze:101464917 ghr; growth hormone receptor	2.61905	2.61905
c38777_g1_i2	lco:104921377 gstz1; glutathione S-transferase zeta 1	6.61455	6.61455
c46617_g7_i3	lco:104938883 rasl11a; RAS like family 11 member A	2.11251	2.11251
c46564_g7_i1	.	3.97906	3.97906
c43538_g1_i1	lco:104926451 glucuronokinase 1	2.42943	2.42943
c41975_g1_i2	lco:104935336 eepd1; endonuclease/exonuclease/phosphatase family domain containing 1	4.26331	4.26331
c35280_g1_i1	lco:104921378 aldh6a1; aldehyde dehydrogenase 6 family member A1	8.77644	8.77644
c34997_g1_i1	.	2.22923	2.22923
c46600_g4_i1	mze:101480459 ubiquitin-conjugating enzyme E2 E2	2.38696	2.38696
c45950_g2_i2	lco:104926427 serine hydroxymethyltransferase, mitochondrial-like	2.77702	2.77702
c43232_g1_i1	.	2.78958	2.78958
c37386_g1_i1	lco:104931274 methyltransferase-like protein 7A	2.8512	2.8512
c47941_g1_i1	lco:104923185 ras-related protein Rab-9B	2.60894	2.60894
c45950_g2_i1	lco:104926427 serine hydroxymethyltransferase, mitochondrial-like	2.8401	2.8401
c46198_g2_i6	lco:104933336 apom; apolipoprotein M	2.1091	2.1091
c46198_g2_i1	lco:104933336 apom; apolipoprotein M	2.03325	2.03325
c34348_g1_i2	tru:101075102 elongation of very long chain fatty acids protein 4-like	2.09372	2.09372
c38277_g3_i2	lco:104922717 putative monooxygenase p33MONOX	9.10339	9.10339
c46198_g2_i7	lco:104933336 apom; apolipoprotein M	2.1446	2.1446
c48089_g1_i1	lco:104922564 dio2; iodothyronine deiodinase 2	3.79963	3.79963
c45527_g1_i2	lco:109137310 protein FAM150B-like	2.53878	2.53878
c38777_g1_i1	lco:104921377 gstz1; glutathione S-transferase zeta 1	6.11062	6.11062
c44469_g2_i2	tru:105416482 ppp1r1b; protein phosphatase 1 regulatory inhibitor subunit 1B	2.31939	2.31939
c41202_g1_i2	mze:101468287 dual specificity protein phosphatase 14-like	2.32574	2.32574
c46198_g2_i3	lco:104933336 apom; apolipoprotein M	2.23103	2.23103
c35491_g1_i1	lco:104932405 bphl; biphenyl hydrolase like	11.1239	11.1239
c45523_g1_i2	xma:102228948 estrogen receptor beta-like	4.06121	4.06121
c46617_g7_i2	mze:101475739 rasl11a; RAS like family 11 member A	2.28565	2.28565
c44663_g1_i1	.	4.81064	4.81064
c38873_g1_i1	lco:104930285 lsr; lipolysis-stimulated lipoprotein receptor	2.29638	2.29638
c47768_g8_i1	mze:101470199 pcgf5; polycomb group ring finger 5	2.48727	2.48727
c30069_g1_i1	lco:104940476 zona pellucida sperm-binding protein 3	23.2982	23.2982
c47634_g1_i2	.	4.3115	4.3115
c43992_g3_i2	lco:109140524 alanine aminotransferase 2-like	12.7337	12.7337
c41490_g1_i1	mze:101475937 solute carrier family 22 member 2-like	3.342	3.342
c47634_g1_i1	.	4.46162	4.46162
c39660_g1_i2	mze:105941083 formimidoyltransferase-cyclodeaminase-like	2.92467	2.92467
c7974_g1_i1	mze:101464152 mkrn2os; MKRN2 opposite strand	7.61602	7.61602
c48235_g1_i2	lco:104937887 deptor; DEP domain containing MTOR interacting protein	2.64289	2.64289
c37554_g1_i1	lco:104923639 lipoprotein lipase-like	4.08269	4.08269
c7974_g1_i2	mze:101464152 mkrn2os; MKRN2 opposite strand	4.92409	4.92409
c34935_g1_i1	.	2.20023	2.20023
c31033_g1_i1	xma:102218479 slc22a16; solute carrier family 22 member 16	5.79886	5.79886
c41490_g1_i2	mze:101475937 solute carrier family 22 member 2-like	3.47896	3.47896
c44663_g1_i2	.	8.05263	8.05263
c34078_g1_i3	mze:101478609 allc; allantoicase	2.83139	2.83139
c43778_g1_i1	lco:104920439 mfsd2a; major facilitator superfamily domain containing 2A	54.6883	54.6883
c41211_g1_i1	lco:104919425 WAP four-disulfide core domain protein 18-like	7.46919	7.46919
c45441_g2_i1	lco:104920588 slc7a2; solute carrier family 7 member 2	3.10458	3.10458
c43483_g1_i1	lco:104926956 cholesterol 24-hydroxylase	2.39245	2.39245
c44778_g1_i7	lco:104928209 kl; klotho	3.27775	3.27775
c38277_g3_i1	lco:104922717 putative monooxygenase p33MONOX	7.57623	7.57623
c48414_g1_i1	mze:101469473 gpatch8; G-patch domain containing 8	2.16509	2.16509
c44101_g1_i1	ola:101172834 regulator of G-protein signaling 3 isoform X1	2.05045	2.05045
c42274_g1_i3	lco:104940483 zona pellucida sperm-binding protein 4-like	11.4963	11.4963
c33763_g1_i1	lco:104924370 plekhg7; pleckstrin homology and RhoGEF domain containing G7	4.48849	4.48849
c47210_g1_i1	lco:109138583 cytochrome P450 2K1-like	9.1159	9.1159
c47010_g1_i1	.	2.49771	2.49771
c38133_g1_i1	mze:101480662 dysbindin-like	3.9087	3.9087
c46592_g1_i1	.	2.6169	2.6169
c41490_g1_i3	mze:101475937 solute carrier family 22 member 2-like	3.02826	3.02826
c38777_g1_i3	xma:102226375 gstz1; glutathione S-transferase zeta 1	5.25214	5.25214
c43810_g1_i1	mze:101464290 abtb1; ankyrin repeat and BTB domain containing 1	2.24526	2.24526
c44374_g1_i2	mze:101469989 nuclear receptor subfamily 2 group F member 5	2.80647	2.80647
c43967_g1_i1	.	2.58636	2.58636
c34078_g1_i1	mze:101478609 allc; allantoicase	2.41754	2.41754
c48140_g5_i1	.	2.4102	2.4102
c45998_g1_i4	lco:104928976 acyl-CoA synthetase family member 2, mitochondrial-like	3.43619	3.43619
c46910_g1_i2	lco:104934253 pnpla7; patatin-like phospholipase domain-containing protein 7	2.395	2.395
c45351_g1_i1	.	3.23466	3.23466
c45441_g1_i1	.	3.08969	3.08969
c45026_g1_i5	.	2.087	2.087
c46284_g3_i1	.	2.18248	2.18248
c38250_g3_i1	tng:GSTEN00028617G001 unnamed protein product	3.01063	3.01063
c44334_g1_i2	mze:101471798 transcription factor CP2-like protein 1	2.42413	2.42413
c45026_g1_i1	.	2.07323	2.07323
c34078_g1_i2	mze:101478609 allc; allantoicase	2.29084	2.29084
c41211_g1_i2	lco:104919425 WAP four-disulfide core domain protein 18-like	6.88644	6.88644
c24850_g1_i1	lco:104929331 insulin-like growth factor-binding protein 1	23.6493	23.6493
c35023_g1_i1	mze:101487569 elastase-1-like	11.364	11.364
c43967_g1_i2	.	2.5971	2.5971
c47902_g8_i1	mze:101485987 round spermatid basic protein 1-like protein	4.6213	4.6213
c44915_g1_i2	lco:104928786 mlxipl; carbohydrate-responsive element-binding protein	2.84204	2.84204
c41806_g1_i1	lco:104927277 RPE-retinal G protein-coupled receptor	2.36788	2.36788
c39373_g1_i1	lco:104918109 MOB kinase activator 2	11.6189	11.6189
c41806_g1_i3	lco:104927277 RPE-retinal G protein-coupled receptor	2.79915	2.79915
c44109_g2_i2	lco:104922037 glutaminase kidney isoform, mitochondrial-like	5.15909	5.15909
c44109_g1_i1	lco:104922037 glutaminase kidney isoform, mitochondrial-like	6.09149	6.09149
c43778_g2_i1	.	42.9135	42.9135
c41792_g1_i2	mze:101471075 uncharacterized LOC101471075	5.11529	5.11529
c38277_g1_i1	.	4.16946	4.16946
c41416_g1_i2	lco:104923505 cunh2orf72; chromosome unknown C2orf72 homolog	3.68772	3.68772
c43992_g3_i1	.	2.84975	2.84975
c41792_g1_i1	mze:101471075 uncharacterized LOC101471075	3.354	3.354
c29847_g1_i1	.	5.80562	5.80562
c41806_g1_i2	lco:104927277 RPE-retinal G protein-coupled receptor	2.84372	2.84372
c43973_g1_i1	.	2.9484	2.9484
c44778_g1_i2	lco:104928210 rfc3; replication factor C subunit 3	3.20274	3.20274
c44915_g1_i1	lco:104928786 mlxipl; carbohydrate-responsive element-binding protein	2.93637	2.93637
c48138_g2_i3	lco:104929773 pacs2; phosphofurin acidic cluster sorting protein 2	2.00285	2.00285
c46838_g2_i1	lco:104940223 fbln2; fibulin-2	2.74541	2.74541
c34078_g1_i4	tru:101074755 allc; allantoicase	2.17774	2.17774
c24712_g1_i1	.	2.46145	2.46145
c35704_g1_i3	mze:101470353 akr1d1; 3-oxo-5-beta-steroid 4-dehydrogenase	2.74468	2.74468
c46838_g2_i2	lco:104940223 fbln2; fibulin-2	2.70723	2.70723
c24850_g1_i2	lco:104929331 insulin-like growth factor-binding protein 1	17.7474	17.7474
c34078_g1_i5	mze:101478609 allc; allantoicase	2.52648	2.52648
c44778_g1_i4	lco:104928210 rfc3; replication factor C subunit 3	3.09282	3.09282
c48140_g6_i1	.	3.28567	3.28567
c45384_g1_i2	mze:101468144 dihydroxyacetone phosphate acyltransferase-like	2.91408	2.91408
c47210_g2_i1	lco:109138583 cytochrome P450 2K1-like	7.28487	7.28487
c44334_g1_i1	lco:104940050 tfcp2l1; transcription factor CP2-like protein 1	2.35472	2.35472
c45723_g1_i3	lco:104935789 retinoic acid receptor alpha-B	2.45165	2.45165
c33649_g2_i1	.	3.21712	3.21712
c46838_g2_i3	lco:104940223 fbln2; fibulin-2	2.42623	2.42623
c44109_g1_i2	lco:104922037 glutaminase kidney isoform, mitochondrial-like	5.50022	5.50022
c45384_g1_i1	mze:101468144 dihydroxyacetone phosphate acyltransferase-like	3.34372	3.34372
c41447_g2_i1	.	3.3014	3.3014
c44520_g1_i1	lco:104933371 5-hydroxyisourate hydrolase-like	4.04664	4.04664
c45395_g2_i1	oaa:103170853 protamine-like	2.2875	2.2875
c46028_g14_i1	pvu:PHAVU_002G059400g hypothetical protein	2.8776	2.8776
c41689_g2_i1	mze:101485516 ak4; adenylate kinase 4	2.80424	2.80424
c41689_g2_i2	mze:101485516 ak4; adenylate kinase 4	2.88706	2.88706
c44469_g4_i3	tng:GSTEN00019704G001 unnamed protein product	2.36209	2.36209
c43386_g3_i1	.	2.03987	2.03987
c41447_g1_i5	lco:104929883 insulin receptor substrate 2-like	3.97638	3.97638
c44520_g1_i3	lco:104933371 5-hydroxyisourate hydrolase-like	3.32806	3.32806
c44334_g1_i4	lco:104940050 tfcp2l1; transcription factor CP2-like protein 1	2.12796	2.12796
c47918_g4_i1	lco:109139921 nck-associated protein 5-like	2.39822	2.39822
c35023_g2_i1	tng:GSTEN00016377G001 unnamed protein product	3.86707	3.86707
c43553_g1_i4	lco:104933533 ppara; peroxisome proliferator activated receptor alpha	3.16839	3.16839
c46020_g3_i1	lco:104930067 nav2; neuron navigator 2	2.10586	2.10586
c39336_g1_i1	mze:101472712 fam26f; family with sequence similarity 26 member F	3.53051	3.53051
c43459_g1_i1	.	3.84052	3.84052
c44374_g2_i1	lco:104934034 nuclear receptor subfamily 2 group F member 5	3.63665	3.63665
c43767_g4_i1	lco:104919471 abhd14b; abhydrolase domain containing 14B	3.46032	3.46032
c44405_g1_i1	.	2.43896	2.43896
c48104_g1_i1	tru:101078370 sorbs1; sorbin and SH3 domain containing 1	2.12332	2.12332
c44109_g2_i1	lco:104922037 glutaminase kidney isoform, mitochondrial-like	4.28464	4.28464
c43341_g1_i1	lco:104932560 glycogenin-1-like	5.95117	5.95117
c44853_g1_i1	.	3.03704	3.03704
c46248_g1_i1	lco:104930393 ogdhl; oxoglutarate dehydrogenase-like	3.40182	3.40182
c38486_g1_i1	lco:104923707 mest; mesoderm specific transcript	4.04298	4.04298
c48104_g1_i2	tru:101078370 sorbs1; sorbin and SH3 domain containing 1	2.25916	2.25916
c43118_g1_i1	mze:101463625 Williams-Beuren syndrome chromosomal region 27 protein-like	5.66759	5.66759
c48140_g1_i3	xma:102224535 SRC kinase signaling inhibitor 1-like	2.03032	2.03032
c38486_g1_i2	lco:104923707 mest; mesoderm specific transcript	4.3328	4.3328
c44365_g3_i4	ola:101168433 hsp90 co-chaperone Cdc37-like isoform X1	2.46635	2.46635
c46404_g2_i1	.	2.56698	2.56698
c48120_g8_i1	lco:104927438 dehydrogenase/reductase SDR family member 13-like	3.95196	3.95196
c47210_g1_i3	lco:109138583 cytochrome P450 2K1-like	7.67608	7.67608
c43118_g2_i1	mze:101463625 Williams-Beuren syndrome chromosomal region 27 protein-like	3.39525	3.39525
c39370_g2_i1	lco:104923119 kat2b; histone acetyltransferase KAT2B	2.23474	2.23474
c42840_g3_i1	mze:101463681 flt4; fms related tyrosine kinase 4	3.99316	3.99316
c46424_g1_i1	mze:101467617 r3hdml; R3H domain containing like	2.43446	2.43446
c40812_g1_i1	lco:104924638 galectin-8-like	2.11998	2.11998
c44365_g3_i5	ola:101168433 hsp90 co-chaperone Cdc37-like isoform X1	4.40806	4.40806
c40456_g1_i4	lco:104940298 protein tweety homolog 2-like	2.0125	2.0125
c44365_g3_i9	ola:101168433 hsp90 co-chaperone Cdc37-like isoform X1	3.56165	3.56165
c36692_g1_i1	.	2.00798	2.00798
c39964_g1_i1	lco:104936284 betaine--homocysteine S-methyltransferase 1	3.15478	3.15478
c47902_g3_i1	.	2.43809	2.43809
c44334_g1_i3	lco:104940050 tfcp2l1; transcription factor CP2-like protein 1	2.06643	2.06643
c39964_g2_i1	lco:104936284 betaine--homocysteine S-methyltransferase 1	2.85311	2.85311
c47687_g3_i1	lco:104925676 estrogen receptor gamma	2.1271	2.1271
c47687_g4_i1	ola:100049269 esr2; estrogen receptor beta	3.06512	3.06512
c36331_g4_i1	lco:104929993 microtubule-associated protein RP/EB family member 3-like	2.3547	2.3547
c42331_g1_i2	lco:104937996 adamts5; ADAM metallopeptidase with thrombospondin type 1 motif 5	2.27276	2.27276
c42331_g2_i2	.	2.02166	2.02166
c45387_g3_i2	lco:104931951 atrial natriuretic peptide receptor 2-like	2.29305	2.29305
c42370_g1_i1	lco:104940431 trio; triple functional domain protein	2.5688	2.5688
c45744_g1_i1	lco:104918385 plakophilin-1-like	6.12593	6.12593
