# Supplementary material for: Comparative analysis of distinctive transcriptome profiles with biochemical evidence in bisphenol S- and benzo[a]pyrene-exposed liver tissues of the olive flounder Paralichthys olivaceus
Source: PLoS One. 2018 May 1;13(5):e0196425. doi: 10.1371/journal.pone.0196425 (PMC5929548; doi:10.1371/journal.pone.0196425)
Supplement: S6 Table — (XLSX) [file pone.0196425.s007.xlsx]

## Sheet: Table S6
#contig	Description	BPS	BaP
c36878_g1_i1	mze:101488042 cystatin-like	-5.59607	-3.22094
c42728_g2_i1	tru:101068974 c9; complement C9	-3.28285	-2.67039
c44373_g11_i1	tru:101077514 cfh; complement factor H	-2.60743	-2.19998
c31646_g1_i1	mze:101466498 haptoglobin-like	-8.3356	-6.87675
c43762_g3_i1	tru:101069998 complement factor B-like	-5.80192	-3.369
c46399_g6_i1	lco:104936001 ceruloplasmin-like	-2.23436	-2.47124
c46399_g6_i2	lco:104936001 ceruloplasmin-like	-2.1418	-2.40349
c38161_g3_i2	lco:104921268 CFHR2; complement factor H-related protein 1-like	-3.34811	-2.50894
c30381_g1_i1	lco:104940315 steap4; STEAP4 metalloreductase	-6.20727	-7.79343
c40568_g2_i1	mze:101465021 beta-2-glycoprotein 1-like	-3.17141	-2.46217
c33335_g1_i1	xma:102222885 actb; actin beta	-2.8282	-4.32917
c12364_g1_i1	xma:102230476 hamp; hepcidin antimicrobial peptide	-11.8893	-11.1216
c35295_g1_i1	lco:104930767 keratin, type I cytoskeletal 18-like	-8.5317	-9.80457
c43901_g1_i1	lco:104929140 protein-glutamine gamma-glutamyltransferase 2-like	-11.3962	-13.5343
c39608_g2_i1	lco:104921542 p4hb; prolyl 4-hydroxylase subunit beta	-2.73927	-3.72054
c42364_g1_i1	lco:104937505 ostc; oligosaccharyltransferase complex non-catalytic subunit	-2.43932	-3.12114
c30004_g1_i1	tru:101074526 calr3; calreticulin 3	-4.4449	-8.11254
c45418_g7_i1	.	-4.30207	-2.59525
c30040_g1_i1	mze:101475680 cyclic AMP-dependent transcription factor ATF-4-like	-2.70638	-3.04991
c43178_g3_i2	mze:101487720 f9; coagulation factor IX	-2.65159	-2.13565
c30004_g2_i1	lco:104931427 calreticulin-like	-4.46616	-9.52708
c33322_g1_i1	dre:641421 tubb2b; tubulin, beta, 2	-3.03366	-4.69424
c47648_g5_i1	lco:104934864 canx; calnexin	-3.29178	-5.31597
c43178_g3_i1	mze:101487720 f9; coagulation factor IX	-2.65555	-2.04747
c43548_g1_i1	xma:102216935 maltase-glucoamylase, intestinal-like	-2.75615	-2.66033
c33304_g1_i1	ola:101167507 tmed10; transmembrane emp24 domain-containing protein 10	-2.6295	-3.18732
c35266_g1_i1	lco:104938359 oser1; oxidative stress responsive serine rich 1	-32.9733	-22.251
c40460_g1_i1	.	-2.95861	-3.75007
c45072_g1_i1	.	-2.29421	-3.14734
c39903_g3_i1	lco:104928178 lman1; lectin, mannose binding 1	-2.19062	-3.00684
c40460_g2_i1	mze:101478703 rpn2; ribophorin II	-3.07483	-5.76568
c30106_g1_i1	apla:101791011 dynein light chain 1, cytoplasmic-like	-2.61268	-2.27836
c45447_g1_i1	mze:101468045 vcp; valosin containing protein	-2.64557	-3.38777
c43183_g1_i2	mze:101470438 manf; mesencephalic astrocyte derived neurotrophic factor	-4.27981	-3.93805
c46813_g1_i1	lco:104920927 selenof; selenoprotein F	-3.17606	-3.62001
c41929_g1_i1	mze:101477376 ADP-ribosylation factor 5-like	-3.1814	-5.41191
c71615_g1_i1	lco:104936758 proteasome subunit beta type-7	-2.41006	-3.03344
c40924_g3_i1	lco:104918447 mknk1; MAP kinase interacting serine/threonine kinase 1	-4.72126	-5.80921
c45380_g2_i1	mze:101477344 psat1; phosphoserine aminotransferase 1	-3.84402	-3.39549
c37902_g2_i1	.	-3.73887	-2.84147
c46505_g3_i1	lco:104930562 inorganic pyrophosphatase-like	-2.51038	-2.41179
c38982_g1_i1	lco:104940596 sqrdl; sulfide quinone reductase-like (yeast)	-2.46094	-2.86772
c31142_g2_i1	lco:104920968 gdf15; growth differentiation factor 15	-99.7693	-344.784
c40969_g1_i1	lco:104936366 annexin A3-like	-4.03314	-3.76039
c43353_g2_i2	xma:102216836 transcription factor SOX-5-like	-2.5293	-2.09724
c37634_g1_i1	lco:104926086 nudc; nuclear distribution C, dynein complex regulator	-2.03504	-2.39425
c32432_g1_i1	ola:101166420 peptidyl-prolyl cis-trans isomerase FKBP1A-like	-2.57133	-2.41475
c47648_g6_i1	lco:104934864 canx; calnexin	-2.16137	-3.83867
c79444_g1_i1	ipu:100528154 psmd14, psde; proteasome 26S subunit, non-ATPase 14	-2.28108	-3.22735
c45820_g1_i3	lco:104927319 furin-1-like	-2.89512	-2.97293
c45820_g1_i1	lco:104927319 furin-1-like	-2.73063	-2.90289
c43183_g1_i3	mze:101470438 manf; mesencephalic astrocyte derived neurotrophic factor	-3.37031	-3.94354
c46813_g2_i1	.	-3.03674	-3.16918
c45820_g1_i4	lco:104927319 furin-1-like	-2.72826	-2.87018
c45820_g1_i2	lco:104927319 furin-1-like	-2.73628	-2.87252
c42873_g2_i1	tng:GSTEN00033110G001 unnamed protein product	-2.07572	-2.11344
c47648_g6_i3	lco:104934864 canx; calnexin	-2.1754	-4.67856
c35552_g1_i1	lco:104925943 psmd8; proteasome 26S subunit, non-ATPase 8	-2.26557	-2.71487
c45488_g2_i1	lco:104920010 mpp1; membrane palmitoylated protein 1	-2.83835	-2.48913
c38717_g1_i1	mze:101473559 pid1; phosphotyrosine interaction domain containing 1	-2.27531	-2.17447
c47619_g4_i1	lco:104932512 slc35g1; solute carrier family 35 member G1	-2.41429	-3.15061
c36892_g1_i1	tru:101075537 birc2; baculoviral IAP repeat containing 2	-2.10442	-2.28549
c46417_g4_i1	lco:104934758 growth factor receptor-bound protein 10-like	-4.1981	-2.58495
c39456_g1_i1	lco:104926574 creld2; cysteine rich with EGF like domains 2	-3.75659	-17.5187
c46471_g1_i1	.	-2.73697	-2.01666
c47283_g5_i2	lco:104932741 slc1a4; solute carrier family 1 member 4	-4.6077	-7.76189
c40835_g1_i1	mze:101480371 lypla2; lysophospholipase II	-2.07158	-2.76272
c46564_g8_i1	mze:101471723 sptlc2; serine palmitoyltransferase long chain base subunit 2	-2.81422	-4.19686
c41391_g1_i2	mze:101466729 calumenin-B	-3.327	-5.68043
c41596_g1_i1	lco:104923025 erp44; endoplasmic reticulum protein 44	-2.22813	-4.0299
c37716_g1_i1	mze:101466680 uchl5; ubiquitin C-terminal hydrolase L5	-2.04387	-2.71912
c36207_g1_i1	lco:104925656 fam53b; protein FAM53B	-2.35762	-2.65164
c47872_g2_i1	mze:101475468 Na(+)/H(+) exchange regulatory cofactor NHE-RF1-like	-2.013	-3.11272
c30316_g1_i1	sasa:106583560 PPIL1; peptidyl-prolyl cis-trans isomerase-like 1	-2.23182	-3.03373
c44123_g1_i2	ipu:108277870 ap2s1; adaptor related protein complex 2 sigma 1 subunit	-2.04283	-2.75684
c42872_g2_i1	lco:104933261 V-type proton ATPase 116 kDa subunit a-like	-3.01415	-4.75964
c31544_g1_i2	lco:104940614 cd82; CD82 molecule	-2.30528	-2.13167
c46137_g1_i1	mze:101465601 sel1l; SEL1L ERAD E3 ligase adaptor subunit	-3.43422	-5.27282
c47270_g3_i1	lco:104930170 nt5c3a; 5'-nucleotidase, cytosolic IIIA	-4.29842	-3.17861
c45181_g1_i1	lco:104918457 atf6; activating transcription factor 6	-3.64161	-3.51728
c35959_g1_i1	lco:104918900 tomm22; translocase of outer mitochondrial membrane 22	-2.53277	-3.16471
c41391_g1_i3	mze:101466729 calumenin-B	-3.33432	-5.81503
c30591_g1_i1	lco:104926597 isyna1; inositol-3-phosphate synthase 1-A	-7.61784	-7.38133
c41794_g1_i1	mze:101473461 pgm2; phosphoglucomutase 2	-3.05745	-4.1075
c44233_g3_i1	lco:104934336 msn; moesin	-2.48841	-2.42499
c26396_g1_i1	lco:109141011 angiopoietin-related protein 4-like	-22.3456	-32.2232
c44860_g1_i1	lco:104931438 ribonucleoside-diphosphate reductase large subunit	-2.65849	-4.2591
c41714_g2_i7	tru:101064148 rnd3; Rho family GTPase 3	-4.02174	-2.85363
c44794_g1_i1	mze:101467633 uggt1; UDP-glucose glycoprotein glucosyltransferase 1	-2.63633	-4.65767
c31544_g1_i1	lco:104940614 cd82; CD82 molecule	-2.75472	-2.45363
c47437_g2_i1	lco:104927983 aass; aminoadipate-semialdehyde synthase	-2.71975	-2.53646
c47619_g1_i1	.	-2.16244	-2.2324
c48331_g2_i2	lco:104927973 cunh14orf119; chromosome unknown C14orf119 homolog	-4.73459	-4.66733
c45193_g1_i1	lco:104924022 lars; leucyl-tRNA synthetase	-3.32379	-6.04942
c34584_g1_i1	mze:101468142 acp1; acid phosphatase 1, soluble	-2.15139	-2.53858
c35735_g1_i1	lco:104926414 ppih; peptidylprolyl isomerase H	-2.48342	-3.26002
c17267_g1_i2	lco:109138846 tryptophan--tRNA ligase, cytoplasmic-like	-5.25126	-6.25907
c33567_g1_i1	lco:104930148 eukaryotic translation initiation factor 4E-like	-2.5287	-3.39509
c45193_g3_i1	.	-3.36101	-5.58955
c42430_g2_i1	mze:101484647 bcap29; B-cell receptor associated protein 29	-3.25464	-4.11358
c47437_g2_i2	lco:104927983 aass; aminoadipate-semialdehyde synthase	-2.64039	-2.38531
c41455_g1_i1	mze:101486075 hars; histidyl-tRNA synthetase	-2.77743	-3.77307
c38244_g2_i1	lco:104930509 sbno2; strawberry notch homolog 2	-2.5604	-2.75682
c36055_g2_i1	lco:104933799 TNFAIP3-interacting protein 1-like	-18.5787	-66.6271
c40063_g1_i2	mze:101478037 leukocyte elastase inhibitor-like	-2.60911	-2.10254
c46773_g2_i1	lco:104935115 hyou1; hypoxia up-regulated 1	-3.705	-7.78714
c39863_g1_i1	lco:109138100 ubiquitin carboxyl-terminal hydrolase isozyme L3-like	-2.71182	-3.6041
c46773_g2_i2	lco:104935115 hyou1; hypoxia up-regulated 1	-3.42525	-7.5473
c40433_g1_i2	mze:101472792 wdr1; WD repeat domain 1	-2.28292	-2.71595
c38779_g1_i1	mze:101486536 ilf2; interleukin enhancer binding factor 2	-2.52055	-3.59044
c43630_g1_i1	mze:101474367 galk2; galactokinase 2	-2.02814	-2.75515
c40307_g1_i1	lco:104932891 pigs; phosphatidylinositol glycan anchor biosynthesis class S	-2.30387	-2.41697
c35113_g2_i1	mze:101479472 ddx39a; DExD-box helicase 39A	-2.16569	-3.13039
c42129_g1_i1	.	-2.15988	-4.61975
c38899_g4_i2	lco:104932767 phospholipid phosphatase 3-like	-4.57162	-6.13505
c34377_g1_i1	lco:104927342 bcl3; B-cell CLL/lymphoma 3	-3.75099	-4.59067
c42856_g2_i1	.	-4.3679	-7.44224
c43425_g1_i1	lco:104931396 iars; isoleucyl-tRNA synthetase	-5.21315	-12.3692
c43377_g2_i1	lco:104940385 ppp2r5c; serine/threonine-protein phosphatase 2A 56 kDa regulatory subunit gamma isoform	-2.26735	-2.33795
c43523_g1_i2	mze:101466240 sdf2l1; stromal cell derived factor 2 like 1	-2.43952	-4.00361
c41391_g1_i1	mze:101466729 calumenin-B	-3.11105	-4.74151
c46417_g6_i2	.	-3.33083	-2.10959
c46426_g5_i1	mze:101484216 ubiquitin-conjugating enzyme E2 D4-like	-2.17103	-2.36577
c46417_g8_i2	tng:GSTEN00035404G001 unnamed protein product	-4.93995	-4.53713
c46417_g6_i3	.	-3.07116	-2.12515
c40749_g1_i1	mze:101474380 ppp5c; protein phosphatase 5 catalytic subunit	-2.06896	-3.13682
c42856_g1_i1	ola:101160752 slc1a5; neutral amino acid transporter B(0)	-4.69537	-9.47395
c46426_g5_i2	mze:101484216 ubiquitin-conjugating enzyme E2 D4-like	-2.49402	-2.75631
c34584_g1_i2	tru:101061515 acp1; acid phosphatase 1, soluble	-2.34081	-2.18492
c48268_g6_i1	xma:102229209 cornifelin homolog	-3.51586	-5.0589
c42795_g2_i2	lco:104921423 ktn1; kinectin 1	-2.16444	-2.51954
c46963_g3_i2	lco:104919971 ddit3; DNA damage inducible transcript 3	-2.37978	-2.22205
c41232_g1_i1	lco:104927354 fopnl; FGFR1OP N-terminal like	-2.25673	-2.79101
c47287_g5_i1	mze:101467454 ap3s1; adaptor related protein complex 3 sigma 1 subunit	-2.73603	-3.61391
c39646_g1_i1	xma:102233143 protein C19orf12 homolog	-3.04881	-2.62882
c46963_g3_i1	lco:104919971 ddit3; DNA damage inducible transcript 3	-2.19564	-2.1516
c42430_g1_i1	.	-2.81599	-3.05799
c45982_g1_i3	xma:102232624 abracl; ABRA C-terminal like	-2.45073	-2.46883
c40079_g2_i1	mze:101481505 snrpa; small nuclear ribonucleoprotein polypeptide A	-2.23307	-3.09687
c35726_g2_i1	lco:104936488 purine nucleoside phosphorylase	-5.07772	-5.00445
c31786_g1_i1	.	-2.03438	-2.42833
c47194_g3_i1	lco:104919971 ddit3; DNA damage inducible transcript 3	-2.60458	-2.56263
c44717_g1_i2	.	-2.56226	-2.2123
c44442_g1_i1	tru:101065090 parp3; poly(ADP-ribose) polymerase family member 3	-2.12376	-2.74562
c44838_g1_i1	lco:104930602 nudt5; nudix hydrolase 5	-2.07439	-2.47963
c41305_g1_i2	lco:104931034 phgdh; phosphoglycerate dehydrogenase	-19.8236	-23.577
c45739_g1_i1	lco:104921133 mipep; mitochondrial intermediate peptidase	-2.00299	-2.48557
c38244_g1_i1	lco:104930509 sbno2; strawberry notch homolog 2	-2.33573	-3.30813
c35726_g1_i1	lco:109142444 purine nucleoside phosphorylase-like	-5.3184	-6.36542
c44745_g1_i1	xma:102227009 AP-3 complex subunit mu-2	-2.04729	-2.60609
c36870_g1_i1	lco:104939573 mblac1; metallo-beta-lactamase domain containing 1	-5.57776	-7.90942
c39646_g1_i2	lco:104923721 protein C19orf12 homolog	-2.96253	-2.65087
c47894_g1_i1	mze:101479520 tribbles homolog 2-like	-4.21162	-4.51309
c36975_g1_i1	tru:100653415 cxcl13; C-X-C motif chemokine ligand 13	-2.2395	-2.13943
c44424_g2_i2	lco:104937503 ATP-binding cassette sub-family G member 4	-2.95857	-2.51647
c44636_g4_i3	mze:101475338 yrdc; yrdC N6-threonylcarbamoyltransferase domain containing	-3.07488	-4.1972
c46507_g2_i1	.	-2.54887	-2.02781
c45665_g2_i1	xma:102235494 slc25a17; solute carrier family 25 member 17	-2.50525	-2.38338
c41305_g1_i1	lco:104931034 phgdh; phosphoglycerate dehydrogenase	-15.3955	-18.3763
c39410_g1_i2	mze:101473603 blvra; biliverdin reductase A	-2.05909	-3.37171
c38801_g1_i5	lco:104939926 medag; mesenteric estrogen dependent adipogenesis	-4.89093	-4.46801
c71663_g1_i1	mze:101476964 mrpl11; mitochondrial ribosomal protein L11	-2.65695	-4.61607
c46802_g1_i1	lco:104924930 mtfp1; mitochondrial fission process 1	-2.17419	-2.68284
c44636_g4_i2	mze:101475338 yrdc; yrdC N6-threonylcarbamoyltransferase domain containing	-3.48944	-3.93593
c38823_g1_i1	lco:104931967 tsfm; Ts translation elongation factor, mitochondrial	-2.59529	-3.63758
c30179_g1_i1	lco:104926292 nup37; nucleoporin 37	-2.33001	-2.55177
c38687_g3_i1	lco:109141908 monofunctional C1-tetrahydrofolate synthase, mitochondrial-like	-7.07093	-7.03833
c40084_g1_i1	lco:104929732 mboat7; membrane bound O-acyltransferase domain containing 7	-2.05688	-2.16321
c47894_g1_i2	lco:104917948 tribbles homolog 2-like	-4.58589	-4.58044
c46855_g1_i1	lco:104933908 cytoskeleton-associated protein 2-like	-4.17331	-3.28662
c36264_g1_i1	lco:104935000 wdr83; WD repeat domain 83	-2.6238	-3.1738
c46361_g1_i1	lco:104929833 pgap1; GPI inositol-deacylase	-2.56126	-2.70061
c44636_g4_i1	mze:101475338 yrdc; yrdC N6-threonylcarbamoyltransferase domain containing	-3.34057	-4.20826
c44636_g4_i4	mze:101475338 yrdc; yrdC N6-threonylcarbamoyltransferase domain containing	-3.41163	-4.46798
c36560_g1_i1	mze:101485577 spc24; SPC24, NDC80 kinetochore complex component	-3.5581	-3.71419
c47287_g5_i2	mze:101467454 ap3s1; adaptor related protein complex 3 sigma 1 subunit	-2.12109	-2.60949
c35467_g1_i1	.	-4.2445	-3.68663
c47641_g1_i2	lco:104928754 uncharacterized protein C11orf95 homolog	-2.08687	-2.21481
c38687_g1_i1	lco:109141908 monofunctional C1-tetrahydrofolate synthase, mitochondrial-like	-5.93379	-6.58138
c47347_g1_i1	lco:104926269 hypothetical protein	-2.03006	-2.40611
c46848_g3_i2	lco:104924609 pleckstrin homology-like domain family B member 2	-3.60875	-4.32026
c46855_g2_i1	xma:102220880 cytoskeleton-associated protein 2-like	-4.28722	-3.68434
c46417_g7_i1	.	-2.85605	-5.53208
c38801_g1_i2	mze:101477460 alox5ap; arachidonate 5-lipoxygenase activating protein	-3.31335	-3.12683
c40479_g1_i1	lco:104924152 fam98b; family with sequence similarity 98 member B	-2.04866	-2.76035
c46507_g1_i1	.	-2.20632	-2.07498
c45780_g2_i1	lco:104928432 AT-rich interactive domain-containing protein 5B-like	-2.17683	-2.10379
c41165_g3_i1	lco:104920979 timm44; mitochondrial import inner membrane translocase subunit TIM44	-2.35593	-2.73939
c38801_g1_i1	mze:101477460 alox5ap; arachidonate 5-lipoxygenase activating protein	-3.25387	-3.21785
c46848_g3_i1	lco:104924609 pleckstrin homology-like domain family B member 2	-3.63187	-4.66401
c46286_g3_i1	.	-2.7087	-3.77972
c46848_g3_i3	lco:104924609 pleckstrin homology-like domain family B member 2	-3.37294	-4.18993
c41191_g1_i1	lco:104920178 hk1; hexokinase 1	-2.27113	-3.00446
c42366_g1_i2	mze:101480695 b3gat3; beta-1,3-glucuronyltransferase 3	-2.07255	-2.33127
c41067_g1_i6	lco:104918125 transmembrane protein 53-like	-3.12004	-3.29887
c38841_g2_i1	mze:101469246 calcium-binding and coiled-coil domain-containing protein 1-like	-8.91799	-11.1741
c41001_g2_i1	lco:104924478 slc6a5; solute carrier family 6 member 5	-3.70679	-3.75473
c43340_g4_i1	lco:104934474 putative lysozyme-like protein	-3.3706	-3.89111
c41067_g1_i2	lco:104918125 transmembrane protein 53-like	-3.19857	-3.4242
c44306_g1_i1	.	-3.47675	-3.5847
c38687_g2_i1	lco:104928886 monofunctional C1-tetrahydrofolate synthase, mitochondrial-like	-5.73646	-6.66779
c41067_g1_i4	lco:104918125 transmembrane protein 53-like	-3.14797	-3.19238
c46361_g7_i4	lco:104929833 pgap1; GPI inositol-deacylase	-2.00326	-2.27224
c46744_g1_i4	lco:104920082 slc4a10; solute carrier family 4 member 10	-3.33229	-3.11157
c41067_g1_i3	lco:104918125 transmembrane protein 53-like	-3.24431	-3.41231
c47425_g1_i2	lco:104933327 delta-1-pyrroline-5-carboxylate synthase-like	-4.50934	-5.06607
c46744_g1_i1	lco:104920082 slc4a10; solute carrier family 4 member 10	-3.64113	-3.45642
c46744_g1_i2	lco:104920082 slc4a10; solute carrier family 4 member 10	-3.06284	-2.79912
c41370_g1_i1	lco:104921165 plk1; polo like kinase 1	-2.65896	-2.53037
c38672_g2_i1	.	-4.54309	-6.03216
c46744_g1_i3	lco:104920082 slc4a10; solute carrier family 4 member 10	-2.81745	-2.71451
c47425_g1_i3	lco:104933327 delta-1-pyrroline-5-carboxylate synthase-like	-4.13587	-4.85379
c46744_g1_i5	lco:104920082 slc4a10; solute carrier family 4 member 10	-2.86203	-2.71579
c41191_g4_i1	tru:101067705 hk1; hexokinase 1	-2.05192	-2.20249
c40889_g1_i1	lco:104935267 dihydrofolate reductase-like	-2.46453	-2.73898
c41067_g1_i1	lco:104918125 transmembrane protein 53-like	-2.63963	-2.97197
c43111_g1_i1	lco:104918055 dlgap5; DLG associated protein 5	-2.13693	-2.24595
c39475_g1_i1	lco:104926227 orc4; origin recognition complex subunit 4	-2.52975	-2.73119
c44994_g1_i1	lco:104923244 top2a; topoisomerase (DNA) II alpha	-2.05841	-2.08223
