# Supplementary material for: Comparative analysis of distinctive transcriptome profiles with biochemical evidence in bisphenol S- and benzo[a]pyrene-exposed liver tissues of the olive flounder Paralichthys olivaceus
Source: PLoS One. 2018 May 1;13(5):e0196425. doi: 10.1371/journal.pone.0196425 (PMC5929548; doi:10.1371/journal.pone.0196425)
Supplement: S7 Table — (XLSX) [file pone.0196425.s008.xlsx]

## Sheet: Table S7
Table S7. Primer list used for qPCR validation
#contig	Genes	Abb.	Direction	Sequence (5'→3')	Tm	Aplicon size (bp)	Position
c43778_g1_i1	Major facilitator superfamily domain contating 2A	mfsd2a	F	ATGGTGAGGGCAGAGTATGG	59.95	155	1575
			R	ATCCTCCTCTCAACCCCACT	59.93		1729
c47525_g4_i10	Vitellogenin 1	vtg1	F	CCACGAGCAGGAATCAAAAT	60.07	182	1880
			R	GGTGAGCTTCTGCTGTTTCC	60		2061
c30069_g1_i1	Zona pellucida sperm-binding protein 3	zp3	F	AGGTGGCTCATATGGTGGA	59.95	172	2
			R	CTGTGGCAGCACATTGAGTT	59.9		173
c42274_g1_i3	Zona pellucida sperm-binding protein 4	zp4	F	ATGGGAACTTTGCTGACCAC	59.97	159	3018
			R	GACATGGATCGGAGGAAAGA	60.01		3176
c45995_g1_i1	Estrogen recptor alpha	era	F	CTCCACCACCACAGAACCTT	60	162	1997
			R	GACCTGGAGATGCAACCATT	59.93		2158
c24957_g1_i1	Cytochrome P450 1A1	cyp1a1	F	TTTGGGCAGTGGGTGTAAAT	60.23	172	269
			R	TGGCTGTTTGTTTTGCTCAG	60.03		440
c38777_g1_i2	Glutathione S-transferase zeta 1	gstz	F	TGTGCGAAGATCAGAAGGTG	59.98	169	66
			R	CATGGCTGACATCTGTTTGG	60.11		234
c46740_g1_i1	Catalase	cat	F	GTCCTTCATCCACTCCCAGA	60.05	175	644
			R	GAAGGTGTGAGAGCCGTAGC	60.02		818
c12364_g1_i1	Hepcidin antimicrobial peptide	hamp	F	TACAAGACGCTGTGGTGCTC	60.06	171	392
			R	CAGAGCTGTCCTGAATGCAA	60.14		562
c30004_g1_i1	Calreticulin 3	calr3	F	GGAGGAGGAGGAAGCAAAAC	60.19	173	424
			R	CCTGCCCCACTTCACTACAT	59.99		596
c42728_g2_i1	Complement C9	c9	F	CTGTGGTGGACAAGGTGATG	60	172	1218
			R	TAGATGGGCTCTGGCTCACT	59.97		1389
c44373_g11_i1	Complement H	ch	F	AATCCAGTGCCTGTCTCCAC	60.12	181	419
			R	ATCCCCAGTCTGCACAAAAC	59.97		599
c47648_g5_i1	Calnexin	cnx	F	GCTGGGTATCGAAGGTGAAA	60.07	220	1173
			R	GCGGAGTCTTTTGACAGAGG	59.99		1392
c39903_g3_i1	Lectin	lectin	F	GTGTGGACGAAGAACCCAGT	60.01	170	346
			R	ATTCCAACTCCGTTCCAGTG	59.97		515
c46813_g1_i1	Selenoprotein F	selenof	F	ATGGTGAGGGCAGAGTATGG	59.95	155	1575
			R	ATCCTCCTCTCAACCCCACT	59.93		1729
